# Supplementary material for: Interpretable machine learning for predicting isolated basal septal hypertrophy
Source: PLoS One. 2025 Jun 30;20(6):e0325992. doi: 10.1371/journal.pone.0325992 (PMC12208500; doi:10.1371/journal.pone.0325992)
Supplement: S1 File — (XLSX) [file pone.0325992.s001.xlsx]

## Sheet: Sheet
ID	LAD(cm)	IVSB(mm)	IVSM(mm)	LVPW(mm)	MVCP_Sd(mm)	LVIDD(cm)	EF(%)	FS(%)	MV_E(cm/s)	MV_A(cm/s)	DT(ms)	Smed(cm/s)	Emed(cm/s)	Amed(cm/s)	Slat(cm/s)	Elat(cm/s)	Alat(cm/s)	IVS-AO Angle(°)	DFgrade	AV(cm/s)	IVRT(ms)	Arrhythmia	SEX	AGE	HEIGHT（cm）	WEIGHT(Kg)	Stroke	Drink	SBP(mmHg)	DBP(mmHg)	HR	Urea(mmol/L)	SCR(mmol/L)	Tc(mmol/L)	TG(mmol/L)	HDL(mmol/L)	GLU(mmol/L)	HT	BMI(Kg/m2)	Smoke	LVM(g)	Group	BSA(m2)	LVMI(g/m2)	LADI(cm)	LVIDDI(cm/m2)
sample1	3.1	10.7	10.3	8.8	10.5	4.1	75	44.0	68.0	79.0	205.0	8.0	5.0	10.0	9.0	7.0	11.0	133	Mild	73.0	93.33	No	Male	73	164.0	58.0	No	No	125	65	100.0	5.8	73	4.64	0.87	1.51	5.06	No	21.56454491374182	Yes	129.705544	Non-BSH	1.5899	81.5809	1.94981	2.57878
sample2	2.6	9.8	9.8	9.9	21.0	3.8	64	34.0	62.0	88.0	280.0	8.0	6.0	10.0	9.0	7.0	15.0	137	Mild	131.0	123.0	No	Male	74	169.0	66.0	No	Yes	144	88	76.0	10.2	83	4.16	0.67	1.49	4.99	Yes	23.1084345786212	Yes	116.5296275	Non-BSH	1.7228	67.6397	1.50917	2.20571
sample3	3.9	9.7	9.4	9.0	24.0	4.6	65	36.0	75.0	89.0	393.0	6.0	6.0	8.0	8.0	11.0	9.0	129	Mild	147.67	71.0	No	Female	74	156.0	53.0	No	No	144	78	74.0	6.1	78	4.39	1.11	1.67	10.01	Yes	21.778435239973703	No	148.0700991	Non-BSH	1.4771	100.244	2.64031	3.11421
sample4	3.3	9.4	9.4	9.5	25.3	4.4	53	27.0	71.0	100.0	278.0	9.0	5.0	15.0	12.0	11.0	14.0	110	Mild	103.33	105.33	No	Male	69	166.0	70.0	No	Yes	134	88	84.0	8.7	117	4.88	0.69	1.52	6.62	No	25.402816083611555	Yes	139.5028132	Non-BSH	1.7557	79.4571	1.87959	2.50612
sample5	4.7	12.0	12.0	9.9	28.0	5.3	77	46.0	81.0	92.0	285.0	6.0	4.0	6.0	7.0	7.0	11.0	121	Mild	175.0	105.67	No	Male	77	157.0	78.0	No	No	170	100	80.0	10.2	111	4.73	1.98	1.16	5.61	Yes	31.64428577224228	Yes	231.0962712	Non-BSH	1.8032	128.159	2.60648	2.93922
sample6	4.1	9.6	9.6	9.4	18.4	3.6	84	52.0	123.0	44.0	135.0	5.0	7.0	3.0	5.0	14.0	4.0	120	Unclear	80.33	39.33	Yes	Male	66	174.0	78.0	No	No	124	68	76.0	4.8	105	4.58	1.51	1.09	5.99	Yes	25.76298057867617	No	101.6992	Non-BSH	1.9069	53.3322	2.15009	1.88788
sample7	3.1	9.4	9.5	9.5	17.6	4.4	76	45.0	41.0	69.0	329.0	8.0	7.0	8.0	9.0	12.0	9.0	134	Mild	100.0	115.33	No	Male	68	177.0	68.0	No	Yes	124	79	68.0	5.2	78	4.31	1.58	1.65	4.73	No	21.705129432793896	Yes	139.5028132	Non-BSH	1.7972	77.6223	1.72491	2.44825
sample8	3.7	8.1	8.2	8.2	22.4	4.3	68	38.0	84.0	88.0	240.0	8.0	6.0	10.0	9.0	8.0	14.0	120	Mild	127.33	90.67	No	Female	68	158.0	57.0	No	No	135	70	80.0	7.7	73	4.98	1.34	1.29	5.13	Yes	22.83287934625861	No	110.489577	Non-BSH	1.5405	71.7232	2.40182	2.7913
sample9	4.1	12.1	12.1	9.7	19.1	4.3	82	51.0	125.0	32.0	182.0	5.0	6.0	2.0	8.0	12.0	4.0	133	Unclear	185.0	76.0	Yes	Female	79	151.0	53.0	Yes	No	180	68	60.0	6.2	95	4.24	2.03	1.05	6.67	Yes	23.2445945353274	No	163.3797629	Non-BSH	1.4466	112.941	2.83423	2.97249
sample10	3.1	9.7	8.6	8.5	19.5	4.4	81	49.0	86.0	89.0	270.0	10.0	9.0	12.0	11.0	13.0	17.0	120	Mild	145.67	90.67	No	Female	67	150.0	44.0	No	No	164	82	110.0	3.4	67	5.99	1.24	2.16	5.32	Yes	19.55555555555556	No	132.6668175	Non-BSH	1.3253	100.103	2.33909	3.32
sample11	3.7	8.9	8.3	8.5	19.3	3.6	67	37.0	108.0	130.0	238.0	6.0	7.0	8.0	8.0	7.0	10.0	122	Mild	126.67	83.33	No	Female	53	149.0	49.0	No	Yes	142	64	80.0	4.6	66	6.07	1.13	1.58	4.99	Yes	22.0710778793748	No	89.96658893	Non-BSH	1.3832	65.0424	2.67496	2.60266
sample12	3.4	9.4	9.4	9.4	25.0	4.5	61	33.0	82.0	102.0	196.0	10.0	10.0	14.0	12.0	11.0	16.0	133	Mild	128.0	95.67	No	Male	53	163.0	80.0	No	Yes	160	90	72.0	8.4	84	5.37	3.39	1.14	7.82	Yes	30.11027889645828	Yes	143.7654679	Non-BSH	1.8654	77.0695	1.82267	2.41235
sample13	3.5	9.3	9.3	9.4	22.6	4.2	66	36.0	75.0	87.0	273.0	7.0	6.0	10.0	9.0	10.0	11.0	120	Mild	114.67	96.0	No	Female	68	162.0	55.0	No	No	120	70	72.0	5.8	78	6.1	1.38	1.5	5.9	Yes	20.95717116293248	No	127.4051878	Non-BSH	1.5393	82.7683	2.27376	2.72851
sample14	3.3	9.8	9.8	9.6	20.9	3.7	61	32.0	69.0	112.0	307.0	7.0	6.0	13.0	9.0	9.0	14.0	116	Mild	158.67	90.67	No	Female	65	152.0	72.0	No	No	150	78	96.0	6.4	72	5.78	1.02	1.68	5.4	Yes	31.16343490304709	No	109.3435118	Non-BSH	1.6959	64.4752	1.94587	2.18173
sample15	3.5	9.8	9.8	9.8	25.8	4.8	62	34.0	65.0	89.0	289.0	11.0	6.0	13.0	11.0	17.0	17.0	112	Mild	131.33	103.0	No	Male	64	172.0	80.0	No	Yes	142	82	90.0	6.3	76	4.6	0.9	1.21	5.04	Yes	27.041644131963224	No	169.1443256	Non-BSH	1.9203	88.0822	1.82263	2.49961
sample16	3.8	9.2	8.5	8.6	26.1	4.7	60	32.0	72.0	88.0	211.0	9.0	8.0	11.0	9.0	10.0	13.0	118	Mild	143.67	96.0	No	Male	55	165.0	67.0	Yes	Yes	132	90	76.0	3.8	75	4.99	1.5	1.48	4.81	Yes	24.609733700642792	Yes	143.9269629	Non-BSH	1.7112	84.1088	2.22066	2.74661
sample17	3.5	8.6	8.6	8.6	26.1	4.4	66	36.0	56.0	80.0	269.0	7.0	4.0	8.0	6.0	7.0	10.0	141	Mild	104.67	117.67	No	Male	66	164.0	62.0	No	No	111	75	88.0	6.7	68	6.44	1.86	1.46	14.47	No	23.05175490779298	Yes	123.1646121	Non-BSH	1.6411	75.05	2.13272	2.68113
sample18	3.4	8.2	8.2	8.2	25.3	4.7	65	36.0	103.0	118.0	279.0	9.0	8.0	10.0	9.0	14.0	8.0	136	Mild	136.67	75.67	No	Male	52	161.0	73.0	No	No	154	92	98.0	4.5	64	5.12	1.51	1.3	9.03	Yes	28.16249373095173	Yes	129.5685665	Non-BSH	1.7636	73.4682	1.92787	2.665
sample19	3.5	8.2	8.2	8.5	24.9	4.9	60	32.0	76.0	98.0	245.0	7.0	8.0	10.0	8.0	5.0	12.0	127	Mild	109.0	105.0	No	Male	73	157.0	66.0	No	Yes	122	84	80.0	9.5	108	3.23	2.09	1.12	6.33	No	26.77593411497424	Yes	142.430503	Non-BSH	1.6496	86.3424	2.12173	2.97042
sample20	3.5	8.3	8.5	9.0	24.9	5.3	67	37.0	97.0	55.0	237.0	7.0	12.0	10.0	9.0	12.0	10.0	137	No	134.0	93.33	No	Male	45	177.0	69.0	No	Yes	110	80	72.0	5.9	91	4.02	1.14	1.31	5.59	No	22.024322512687924	No	170.5592673	Non-BSH	1.81	94.2316	1.9337	2.92818
sample21	3.5	10.4	10.4	10.3	23.2	4.9	63	34.0	100.0	80.0	224.0	7.0	7.0	12.0	9.0	10.0	7.0	123	No	137.67	79.0	No	Male	66	165.0	62.0	No	No	165	90	84.0	8.1	78	3.94	1.23	1.15	4.74	Yes	22.773186409550046	Yes	188.2033823	Non-BSH	1.6472	114.257	2.12482	2.97475
sample22	3.5	9.8	9.8	9.8	24.9	4.8	64	35.0	79.0	98.0	256.0	10.0	6.0	13.0	11.0	11.0	13.0	135	Mild	138.67	93.33	No	Female	59	159.0	70.0	No	No	130	84	72.0	4.1	64	5.41	2.92	1.14	6.84	Yes	27.68877813377636	No	169.1443256	Non-BSH	1.713	98.7416	2.0432	2.8021
sample23	4.0	9.8	9.6	9.6	26.8	4.8	69	39.0	116.0	102.0	143.0	7.0	8.0	11.0	10.0	11.0	13.0	131	moderate	155.33	68.33	No	Male	51	164.0	75.0	No	No	120	90	60.0	5.5	71	4.54	1.77	0.85	5.69	Yes	27.88518738845925	Yes	166.869844	Non-BSH	1.8075	92.3208	2.213	2.6556
sample24	3.4	10.1	9.5	9.3	23.6	4.2	60	32.0	90.0	105.0	242.0	10.0	7.0	9.0	10.0	10.0	13.0	117	Mild	145.67	103.0	No	Female	64	160.0	75.0	No	Yes	150	87	68.0	5.2	67	5.6	1.85	1.5	5.05	Yes	29.296875	No	133.9172526	Non-BSH	1.7831	75.1036	1.90679	2.35545
sample25	4.1	10.8	10.8	10.5	25.6	4.5	55	28.0	96.0	48.0	111.0	4.0	7.0	3.0	5.0	12.0	3.0	128	Unclear	126.0	99.0	Yes	Male	73	172.0	93.0	No	No	135	70	72.0	5.2	99	4.84	2.19	1.18	7.02	Yes	31.43591130340725	No	170.1732935	Non-BSH	2.0867	81.5514	1.96482	2.15652
sample26	3.6	11.4	11.4	9.0	25.6	4.5	59	31.0	65.0	90.0	306.0	8.0	5.0	10.0	11.0	11.0	14.0	115	Mild	147.0	129.0	No	Female	67	155.0	76.0	No	No	140	70	54.0	5.0	63	6.33	1.95	1.21	5.78	Yes	31.633714880332988	Yes	160.4322516	Non-BSH	1.7654	90.8759	2.0392	2.549
sample27	3.8	10.6	10.6	9.8	22.1	4.5	70	39.0	70.0	99.0	268.0	8.0	9.0	11.0	13.0	10.0	18.0	135	Mild	148.67	86.67	No	Female	72	162.0	80.0	No	No	150	80	92.0	4.0	75	5.03	2.6	1.44	6.18	Yes	30.48315805517452	No	160.4322516	Non-BSH	1.8593	86.2864	2.04378	2.42027
sample28	3.3	10.1	10.1	9.5	22.7	4.3	68	38.0	75.0	85.0	233.0	10.0	6.0	11.0	10.0	9.0	12.0	125	Mild	127.67	90.67	No	Male	72	175.0	74.0	No	No	130	80	70.0	7.6	98	3.83	2.29	0.9	4.78	Yes	24.163265306122447	Yes	141.0959608	Non-BSH	1.8618	75.7847	1.77248	2.30959
sample29	3.5	10.5	9.9	9.8	20.5	4.1	74	43.0	64.0	89.0	232.0	8.0	5.0	11.0	7.0	7.0	14.0	138	Mild	107.0	96.0	No	Male	75	173.0	78.0	No	No	135	70	70.0	6.5	91	5.86	1.27	1.46	5.06	Yes	26.06167930769488	No	137.1114023	Non-BSH	1.9008	72.1335	1.84133	2.15699
sample30	3.2	8.5	8.5	8.5	22.5	4.1	77	45.0	81.0	91.0	153.0	8.0	9.0	10.0	10.0	12.0	11.0	114	Mild	124.33	75.67	No	Male	66	168.0	78.0	No	No	140	94	80.0	7.6	81	4.33	4.79	0.88	4.91	Yes	27.63605442176871	No	107.796384	Non-BSH	1.8703	57.6359	1.71096	2.19216
sample31	3.4	9.2	8.2	8.2	16.8	4.6	83	51.0	42.0	76.0	299.0	9.0	7.0	11.0	7.0	7.0	11.0	124	Mild	146.67	70.67	No	Male	66	170.0	82.0	Yes	No	150	100	60.0	5.8	106	4.89	1.73	1.11	5.24	Yes	28.37370242214533	Yes	134.7581665	Non-BSH	1.9337	69.6893	1.75829	2.37886
sample32	3.7	8.7	8.7	8.7	22.1	4.8	74	43.0	80.0	98.0	266.0	7.0	4.0	9.0	7.0	6.0	11.0	115	Mild	123.67	93.0	No	Female	74	151.0	57.0	No	No	150	70	70.0	5.6	81	5.38	0.79	1.66	5.31	Yes	24.998903556861546	No	144.8586516	Non-BSH	1.4978	96.7143	2.47029	3.2047
sample33	2.9	8.7	8.7	8.7	24.2	4.4	63	34.0	84.0	98.0	262.0	6.0	7.0	9.0	9.0	10.0	8.0	120	Mild	123.0	85.67	No	Female	65	157.0	61.0	No	No	150	80	78.0	6.9	77	7.53	1.96	1.96	6.52	Yes	24.74745425777922	Yes	125.0404526	Non-BSH	1.5856	78.86	1.82896	2.77497
sample34	3.5	8.9	8.9	8.9	25.7	4.7	60	32.0	76.0	94.0	228.0	6.0	7.0	10.0	7.0	11.0	9.0	130	Mild	121.67	97.33	No	Female	48	157.0	79.0	No	No	100	65	84.0	3.9	67	5.05	3.02	0.97	8.21	No	32.049981743681286	No	143.9269629	Non-BSH	1.816	79.2549	1.92731	2.58811
sample35	3.1	9.6	9.5	9.0	19.2	3.8	65	35.0	64.0	83.0	320.0	8.0	7.0	10.0	9.0	8.0	8.0	115	Mild	126.67	90.67	No	Female	55	164.0	70.0	No	No	135	90	88.0	4.7	74	5.26	2.82	1.23	4.85	Yes	26.026174895895306	Yes	107.5618847	Non-BSH	1.7435	61.6931	1.77803	2.17952
sample36	2.8	10.4	10.9	10.4	17.1	3.8	73	41.0	70.0	90.0	224.0	8.0	5.0	12.0	7.0	5.0	13.0	128	Mild	99.0	96.0	No	Male	68	160.0	67.0	No	No	124	70	64.0	6.3	87	4.76	1.1	1.81	4.71	No	26.171875	Yes	125.8458967	Non-BSH	1.6807	74.8771	1.66597	2.26096
sample37	3.9	14.1	14.9	10.6	26.7	4.8	50	26.0	80.0	82.0	190.0	6.0	5.0	9.0	5.0	10.0	8.0	135	moderate	195.0	90.67	No	Male	62	159.0	59.0	No	No	125	70	74.0	5.7	83	5.08	1.1	1.64	5.39	Yes	23.33768442704007	Yes	231.8145651	Non-BSH	1.5722	147.446	2.4806	3.05305
sample38	3.2	9.3	8.3	8.3	18.7	3.9	83	52.0	79.0	88.0	242.0	8.0	9.0	13.0	10.0	11.0	14.0	134	Mild	126.33	90.67	No	Female	63	158.0	46.0	No	No	145	70	78.0	5.4	74	6.59	5.04	1.04	6.01	Yes	18.426534209261337	No	104.0042847	Non-BSH	1.3997	74.3047	2.2862	2.78631
sample39	3.5	8.1	8.1	8.2	22.1	3.9	72	41.0	68.0	91.0	313.0	9.0	8.0	11.0	10.0	12.0	14.0	105	Mild	108.67	88.0	No	Male	74	168.0	67.0	No	No	155	80	72.0	5.4	101	5.01	0.59	2.22	6.06	Yes	23.73866213151928	Yes	93.84629766	Non-BSH	1.7295	54.2621	2.02371	2.25499
sample40	3.0	9.1	9.1	9.1	22.4	4.3	62	33.0	54.0	78.0	279.0	10.0	9.0	15.0	8.0	8.0	12.0	127	Unclear	99.0	103.0	No	Male	57	166.0	58.0	No	Yes	146	100	98.0	3.0	83	5.02	0.6	2.72	5.62	Yes	21.04804761213529	Yes	127.7062121	Non-BSH	1.6021	79.7118	1.87254	2.68398
sample41	3.3	8.8	8.8	8.8	20.2	4.4	71	40.0	67.0	56.0	287.0	8.0	8.0	7.0	7.0	10.0	11.0	128	No	107.0	103.0	No	Male	60	165.0	62.0	No	No	140	80	62.0	6.5	89	5.14	0.64	2.14	5.48	Yes	22.773186409550046	No	126.9285535	Non-BSH	1.6472	77.0572	2.0034	2.6712
sample42	3.7	10.1	9.5	9.0	27.3	5.0	77	45.0	97.0	66.0	217.0	6.0	11.0	8.0	8.0	12.0	7.0	122	No	134.33	82.67	No	Female	51	152.0	80.0	No	No	100	70	84.0	4.3	78	4.72	1.82	1.23	5.44	Yes	34.62603878116344	No	175.1095567	Non-BSH	1.7983	97.3751	2.0575	2.7804
sample43	4.2	18.4	17.4	9.4	22.6	3.6	52	26.0	65.0	85.0	346.0	8.0	5.0	10.0	8.0	7.0	9.0	101	Mild	129.33	108.0	No	Male	72	173.0	62.0	No	Yes	146	90	70.0	4.1	63	4.81	1.14	1.5	5.08	Yes	20.715693808680545	Yes	179.3406679	Non-BSH	1.696	105.743	2.47642	2.12264
sample44	3.2	8.7	8.7	8.8	25.6	4.9	56	29.0	78.0	86.0	202.0	6.0	6.0	10.0	8.0	9.0	13.0	124	Mild	106.33	101.33	No	Male	57	176.0	65.0	Yes	No	180	100	72.0	5.0	82	3.9	0.77	1.28	6.57	Yes	20.983987603305785	Yes	151.155048	Non-BSH	1.7527	86.2413	1.82575	2.79569
sample45	3.3	9.5	9.6	9.9	21.4	4.1	74	42.0	50.0	70.0	308.0	12.0	5.0	15.0	10.0	9.0	11.0	121	Mild	119.0	90.67	No	Male	55	164.0	70.0	No	Yes	140	100	78.0	4.9	86	5.97	3.45	1.34	5.62	Yes	26.026174895895306	Yes	128.7934548	Non-BSH	1.7435	73.8706	1.89274	2.35159
sample46	3.5	9.0	8.9	9.0	22.5	4.3	78	46.0	92.0	74.0	164.0	7.0	9.0	11.0	8.0	13.0	11.0	122	No	118.67	73.67	No	Female	57	155.0	63.0	No	No	110	70	74.0	8.3	67	7.8	1.8	1.55	4.71	Yes	26.222684703433924	No	125.842592	Non-BSH	1.599	78.7008	2.18887	2.68918
sample47	4.3	9.3	9.3	9.3	24.5	4.6	54	28.0	93.0	101.0	194.0	7.0	8.0	11.0	11.0	14.0	10.0	131	Mild	145.0	78.33	No	Female	64	150.0	70.0	Yes	No	120	74	80.0	4.6	88	5.85	2.35	1.33	5.73	Yes	31.11111111111111	Yes	147.0268652	Non-BSH	1.6581	88.6719	2.59333	2.77426
sample48	3.5	8.1	8.1	8.1	25.6	4.4	74	43.0	82.0	106.0	255.0	7.0	5.0	11.0	8.0	7.0	14.0	121	Mild	120.0	86.0	No	Male	63	162.0	82.0	No	Yes	160	92	82.0	4.4	89	5.06	2.93	1.14	5.16	Yes	31.24523700655388	Yes	113.9679171	Non-BSH	1.8849	60.4636	1.85686	2.33434
sample49	3.4	9.3	8.6	9.0	19.1	4.4	79	47.0	83.0	88.0	227.0	6.0	6.0	11.0	8.0	9.0	12.0	133	Mild	137.0	88.33	No	Male	61	156.0	64.0	No	No	128	78	68.0	10.5	93	6.49	2.93	1.27	7.34	Yes	26.298487836949377	No	133.6340333	Non-BSH	1.6179	82.5972	2.10149	2.71957
sample50	3.6	9.0	8.8	8.7	26.6	4.8	62	33.0	99.0	123.0	249.0	7.0	7.0	12.0	6.0	9.0	13.0	138	Mild	128.33	96.0	No	Female	58	167.0	75.0	No	No	148	95	80.0	6.1	82	5.37	1.78	1.13	5.58	Yes	26.89232313815483	No	148.076103	Non-BSH	1.8258	81.102	1.97174	2.62898
sample51	4.1	10.6	10.7	9.5	28.5	5.5	53	28.0	98.0	52.0	230.0	5.0	9.0	7.0	7.0	13.0	11.0	123	No	121.33	81.0	No	Male	52	175.0	84.0	No	No	126	86	72.0	4.2	86	5.47	4.77	1.08	6.1	No	27.428571428571427	Yes	219.9058728	Non-BSH	1.9898	110.517	2.06051	2.7641
sample52	3.6	12.7	9.0	9.0	23.0	4.2	71	40.0	74.0	98.0	248.0	5.0	5.0	9.0	7.0	10.0	11.0	112	Mild	119.33	84.67	No	Female	51	156.0	52.0	Yes	No	158	88	80.0	9.0	60	5.34	1.05	1.13	11.28	Yes	21.36752136752137	No	156.3806777	Non-BSH	1.4643	106.796	2.45851	2.86826
sample53	3.1	8.4	8.4	8.4	21.3	3.8	59	31.0	71.0	83.0	204.0	6.0	7.0	11.0	5.0	8.0	12.0	125	Mild	122.67	107.67	No	Male	63	166.0	63.0	No	No	124	75	68.0	4.5	95	6.7	1.28	1.93	4.96	No	22.8625344752504	Yes	93.62180454	Non-BSH	1.6661	56.1922	1.86063	2.28078
sample54	3.5	8.6	8.3	8.5	23.9	4.4	65	35.0	126.0	76.0	153.0	8.0	9.0	6.0	9.0	13.0	10.0	127	No	139.0	69.67	No	Female	43	150.0	55.0	No	No	145	75	74.0	4.4	54	4.77	1.18	1.41	4.81	Yes	24.444444444444443	No	122.231277	Non-BSH	1.4661	83.3717	2.38729	3.00116
sample55	3.7	9.5	9.5	9.6	20.7	4.1	67	37.0	99.0	82.0	206.0	7.0	7.0	8.0	10.0	16.0	15.0	140	No	153.0	83.33	No	Female	54	157.0	59.0	No	No	138	85	68.0	2.9	54	5.24	1.24	1.96	5.84	Yes	23.93606231490121	No	126.0752584	Non-BSH	1.56	80.8175	2.37179	2.62821
sample56	3.9	9.8	9.6	9.6	20.7	4.0	75	44.0	71.0	111.0	277.0	5.0	5.0	9.0	6.0	7.0	12.0	119	Mild	210.67	93.33	No	Female	74	147.0	64.0	Yes	No	105	68	76.0	4.4	59	4.66	1.61	1.23	6.72	Yes	29.61728909250775	No	123.7743739	Non-BSH	1.563	79.1903	2.4952	2.55918
sample57	3.5	11.5	11.5	11.5	19.6	4.3	79	47.0	63.0	105.0	232.0	6.0	4.0	11.0	7.0	7.0	14.0	118	Mild	118.33	103.0	No	Male	73	169.0	76.0	Yes	No	155	88	96.0	7.1	96	4.56	1.93	0.9	8.68	Yes	26.60971254507896	Yes	176.191072	Non-BSH	1.8508	95.1973	1.89107	2.32332
sample58	3.8	15.6	13.7	8.9	24.0	5.2	74	43.0	65.0	87.0	243.0	6.0	6.0	11.0	8.0	9.0	14.0	130	Mild	112.67	114.0	No	Male	65	176.0	78.0	No	No	111	88	76.0	5.7	92	5.27	1.7	1.3	7.15	Yes	25.180785123966945	No	260.597608	Non-BSH	1.9191	135.792	1.98009	2.7096
sample59	4.0	9.3	9.3	9.3	25.3	4.8	54	28.0	81.0	100.0	220.0	9.0	7.0	13.0	10.0	15.0	17.0	131	No	129.67	80.67	No	Male	66	168.0	77.0	No	Yes	146	84	68.0	4.8	81	6.39	2.61	1.44	5.39	Yes	27.28174603174603	Yes	157.9061023	Non-BSH	1.8575	85.01	2.15343	2.58412
sample60	3.4	9.5	9.4	9.5	22.1	4.4	67	37.0	84.0	99.0	268.0	8.0	7.0	11.0	11.0	12.0	9.0	120	Mild	123.33	88.33	No	Female	64	159.0	67.0	No	No	108	68	70.0	5.1	67	5.79	1.94	1.43	6.79	No	26.50211621375737	No	140.491904	Non-BSH	1.6746	83.8958	2.03034	2.62749
sample61	3.3	10.9	9.4	9.4	20.8	3.4	56	28.0	109.0	103.0	258.0	8.0	10.0	8.0	10.0	12.0	14.0	118	No	138.0	88.33	No	Female	53	154.0	56.0	No	No	115	75	72.0	5.0	70	4.49	2.11	1.44	5.39	Yes	23.61275088547816	No	102.3625018	Non-BSH	1.5033	68.0919	2.19517	2.26169
sample62	2.8	9.6	9.6	9.7	19.5	4.2	61	32.0	63.0	73.0	238.0	7.0	7.0	8.0	7.0	8.0	10.0	133	Mild	99.0	96.0	No	Male	75	159.0	58.0	No	No	112	68	70.0	4.8	91	4.3	1.18	1.3	5.25	No	22.942130453700408	Yes	132.9778023	Non-BSH	1.5594	85.275	1.79556	2.69334
sample63	3.7	9.6	8.7	8.7	19.5	4.5	82	50.0	96.0	117.0	225.0	7.0	5.0	11.0	9.0	10.0	14.0	129	No	152.33	105.33	No	Male	70	161.0	61.0	No	No	145	85	74.0	7.9	119	4.9	1.06	1.35	5.3	Yes	23.5330427066857	No	138.725266	Non-BSH	1.61	86.1648	2.29814	2.79503
sample64	3.4	9.2	9.2	9.6	18.9	4.1	83	52.0	104.0	117.0	251.0	7.0	5.0	10.0	8.0	9.0	13.0	136	Mild	142.0	93.33	No	Female	72	152.0	77.0	No	No	142	91	104.0	5.6	77	5.92	1.69	1.61	5.32	Yes	33.3275623268698	No	123.3840637	Non-BSH	1.7599	70.1086	1.93193	2.32968
sample65	3.4	8.9	9.0	8.5	19.6	4.1	59	31.0	69.0	103.0	222.0	5.0	6.0	10.0	6.0	4.0	9.0	132	Mild	123.0	58.67	No	Male	63	171.0	70.0	No	No	155	95	92.0	6.0	80	4.2	2.05	1.17	4.5	Yes	23.938989774631512	Yes	111.1782177	Non-BSH	1.7862	62.2429	1.90348	2.29538
sample66	3.8	8.9	8.0	8.8	27.9	5.8	56	30.0	126.0	90.0	237.0	7.0	12.0	9.0	7.0	12.0	10.0	132	No	149.0	81.0	No	Male	53	184.0	104.0	No	Yes	129	95	64.0	5.1	81	4.5	1.47	1.32	5.9	Yes	30.718336483931942	Yes	205.4304134	Non-BSH	2.3007	89.2904	1.65167	2.52097
sample67	3.3	9.2	9.2	9.2	21.2	4.6	78	47.0	81.0	94.0	208.0	8.0	8.0	12.0	11.0	11.0	12.0	124	Mild	113.33	98.33	No	Male	50	177.0	79.0	No	No	120	78	72.0	6.3	78	5.19	3.02	1.2	7.75	No	25.216253311628204	No	144.9500667	Non-BSH	1.938	74.7936	1.70279	2.37358
sample68	3.7	11.7	10.0	10.0	23.4	4.6	78	47.0	73.0	81.0	174.0	8.0	8.0	12.0	10.0	11.0	15.0	132	Mild	117.33	85.67	No	Male	53	161.0	71.0	No	No	150	83	80.0	5.0	74	5.38	3.58	1.22	7.97	Yes	27.39091856024073	Yes	180.8914259	Non-BSH	1.738	104.08	2.12888	2.64672
sample69	3.1	8.2	8.1	8.6	18.4	3.9	77	45.0	72.0	89.0	242.0	8.0	7.0	11.0	13.0	10.0	14.0	141	Mild	158.0	63.67	No	Female	48	156.0	66.0	No	No	139	89	78.0	4.5	75	5.07	1.23	1.55	4.97	Yes	27.120315581854044	No	97.69740518	Non-BSH	1.6435	59.4447	1.88622	2.37298
sample70	3.1	8.3	8.4	8.5	21.4	3.8	75	43.0	101.0	66.0	209.0	7.0	12.0	9.0	8.0	13.0	10.0	138	No	121.0	88.0	No	Female	57	152.0	51.0	No	No	152	98	76.0	5.0	65	4.22	2.55	1.09	5.22	Yes	22.07409972299169	No	93.62180454	Non-BSH	1.4271	65.6028	2.17224	2.66274
sample71	3.7	9.3	9.3	9.3	18.5	4.5	80	48.0	76.0	95.0	311.0	8.0	7.0	10.0	8.0	8.0	9.0	117	Mild	144.0	93.33	No	Male	62	170.0	78.0	No	No	148	88	80.0	5.3	91	4.3	2.3	0.71	5.65	Yes	26.98961937716263	Yes	141.7398674	Non-BSH	1.8825	75.2934	1.96547	2.39044
sample72	4.6	9.8	9.8	9.8	25.9	4.8	70	40.0	110.0	94.0	217.0	7.0	8.0	7.0	7.0	11.0	9.0	128	No	143.33	103.0	No	Male	50	162.0	79.0	No	Yes	130	85	64.0	6.1	89	5.83	15.74	0.62	5.88	Yes	30.102118579484834	Yes	169.1443256	Non-BSH	1.8465	91.6027	2.4912	2.59951
sample73	4.0	8.9	8.8	9.4	30.0	5.2	51	26.0	76.0	82.0	190.0	4.0	5.0	6.0	5.0	6.0	8.0	136	Mild	106.0	107.67	No	Female	50	157.0	79.0	No	No	128	85	66.0	5.3	75	5.37	1.95	1.33	4.5	Yes	32.049981743681286	No	177.1744673	Non-BSH	1.816	97.563	2.20264	2.86344
sample74	3.5	8.7	8.6	8.5	23.9	5.2	67	37.0	104.0	75.0	200.0	7.0	7.0	9.0	9.0	18.0	10.0	148	No	117.67	88.0	No	Female	41	169.0	60.0	No	No	152	92	90.0	3.7	68	4.03	1.19	1.49	4.99	Yes	21.007667798746542	No	163.8166748	Non-BSH	1.646	99.5241	2.12637	3.15917
sample75	4.1	10.8	8.3	8.6	20.4	4.1	66	36.0	71.0	53.0	240.0	7.0	6.0	10.0	7.0	13.0	9.0	124	moderate	98.0	98.33	No	Female	45	168.0	64.0	No	No	118	89	68.0	5.3	72	4.96	0.88	1.34	4.94	Yes	22.675736961451246	No	128.7934548	Non-BSH	1.6911	76.1596	2.42446	2.42446
sample76	3.2	11.7	11.7	10.7	21.2	4.3	83	51.0	97.0	107.0	196.0	7.0	6.0	10.0	6.0	6.0	9.0	130	Mild	114.0	105.33	No	Male	65	163.0	60.0	Yes	Yes	165	105	80.0	3.9	83	6.41	2.15	1.49	4.77	Yes	22.58270917234371	No	169.7266516	Non-BSH	1.6094	105.46	1.98832	2.6718
sample77	3.6	10.8	8.3	9.5	21.3	4.0	66	36.0	81.0	96.0	242.0	5.0	4.0	7.0	8.0	7.0	10.0	101	Mild	140.0	135.33	No	Male	71	162.0	65.0	No	Yes	145	88	70.0	9.9	113	5.16	1.61	1.37	7.75	Yes	24.76756591982929	Yes	131.8211809	Non-BSH	1.6673	79.0627	2.15918	2.39909
sample78	3.2	8.9	8.9	8.9	22.7	4.5	70	40.0	69.0	59.0	254.0	7.0	8.0	8.0	8.0	10.0	10.0	119	No	106.67	56.33	No	Female	45	174.0	75.0	No	No	130	84	70.0	4.6	65	5.11	3.99	1.29	5.97	Yes	24.77209671026556	No	133.7640625	Non-BSH	1.8685	71.589	1.7126	2.40835
sample79	3.4	8.9	8.9	9.0	24.6	4.2	63	33.0	57.0	77.0	217.0	7.0	6.0	12.0	11.0	12.0	15.0	125	Mild	109.0	103.0	No	Male	57	166.0	60.0	No	Yes	128	84	74.0	5.7	94	4.17	3.54	1.45	8.1	No	21.773842357381334	No	120.1445368	Non-BSH	1.6277	73.8125	2.08884	2.58033
sample80	3.7	10.9	10.4	10.9	20.0	4.0	60	32.0	56.0	77.0	309.0	10.0	6.0	12.0	8.0	7.0	13.0	126	Mild	114.33	105.67	No	Male	65	181.0	91.0	Yes	Yes	116	86	60.0	5.2	80	5.52	3.85	1.21	5.71	Yes	27.776929886145112	Yes	145.7761546	Non-BSH	2.116	68.8923	1.74858	1.89036
sample81	4.5	11.4	9.7	10.7	29.6	6.8	50	26.0	113.0	103.0	243.0	5.0	6.0	7.0	9.0	6.0	11.0	109	moderate	161.0	73.33	No	Male	63	173.0	84.0	No	No	180	92	80.0	4.6	78	5.26	2.04	0.99	5.15	Yes	28.06642386982525	Yes	357.6064072	Non-BSH	1.9776	180.828	2.27549	3.43851
sample82	3.4	8.3	8.2	8.3	21.2	4.5	74	42.0	89.0	72.0	205.0	9.0	12.0	9.0	9.0	12.0	10.0	130	No	120.67	88.0	No	Female	52	162.0	64.0	No	No	140	92	72.0	5.0	60	4.16	0.92	1.84	4.74	Yes	24.38652644413961	No	122.1757535	Non-BSH	1.6545	73.8445	2.055	2.71985
sample83	3.0	9.4	9.0	9.3	23.1	4.5	69	39.0	112.0	55.0	191.0	7.0	8.0	7.0	10.0	14.0	10.0	137	No	108.0	73.0	No	Female	53	158.0	58.0	No	No	128	82	72.0	6.1	67	4.02	1.23	1.34	4.73	No	23.233456176894727	No	142.7510777	Non-BSH	1.5533	91.9018	1.93137	2.89706
sample84	3.5	10.4	10.4	10.4	19.0	4.4	65	35.0	62.0	101.0	262.0	6.0	4.0	10.0	7.0	6.0	13.0	116	Mild	119.0	105.33	No	Male	71	169.0	65.0	No	No	136	78	88.0	5.7	83	5.36	0.82	2.12	5.3	No	22.75830678197542	No	158.8381629	Non-BSH	1.71	92.8878	2.04678	2.5731
sample85	3.7	9.9	9.0	9.9	22.3	4.8	66	36.0	92.0	113.0	329.0	6.0	6.0	10.0	8.0	8.0	12.0	130	Mild	115.0	86.0	No	Male	65	169.0	62.0	No	No	135	70	92.0	5.5	75	3.12	0.63	1.27	8.06	Yes	21.707923392038094	Yes	171.4323057	Non-BSH	1.6716	102.556	2.21345	2.8715
sample86	3.9	10.8	10.6	10.7	21.5	4.4	71	40.0	46.0	72.0	407.0	8.0	6.0	10.0	11.0	6.0	14.0	133	Mild	121.67	127.67	No	Male	71	166.0	72.0	No	Yes	110	60	64.0	6.7	80	4.34	0.74	1.46	5.66	Yes	26.1286108288576	Yes	166.254264	Non-BSH	1.7813	93.3331	2.18941	2.47011
sample87	4.0	9.7	9.7	9.7	29.5	5.4	60	32.0	92.0	50.0	179.0	6.0	7.0	8.0	6.0	12.0	5.0	126	Unclear	99.67	85.67	Yes	Male	72	172.0	65.0	No	No	120	74	84.0	8.2	83	4.08	0.54	1.65	5.15	No	21.97133585722012	Yes	203.6406241	Non-BSH	1.7283	117.827	2.31441	3.12446
sample88	4.1	9.3	8.8	8.8	20.5	4.5	72	41.0	83.0	68.0	185.0	8.0	6.0	9.0	7.0	10.0	4.0	138	Mild	117.33	88.33	No	Female	67	163.0	62.0	No	No	150	90	70.0	6.7	81	4.03	2.32	1.27	5.28	Yes	23.335466144755166	No	136.7313397	Non-BSH	1.635	83.6277	2.50765	2.75229
sample89	3.6	10.0	10.0	9.8	22.7	4.2	73	42.0	67.0	105.0	292.0	7.0	6.0	11.0	7.0	8.0	10.0	118	Mild	128.33	110.0	No	Male	58	174.0	79.0	No	No	140	88	66.0	4.7	99	6.83	2.53	1.35	4.69	Yes	26.09327520147972	Yes	137.7057546	Non-BSH	1.9197	71.733	1.87529	2.18784
sample90	3.7	9.6	9.6	9.6	23.5	4.8	66	36.0	81.0	123.0	247.0	8.0	6.0	11.0	7.0	6.0	13.0	130	Mild	133.0	107.67	No	Male	65	173.0	79.0	No	No	146	90	68.0	3.8	72	4.99	1.22	1.29	5.73	Yes	26.395803401383272	Yes	164.6088207	Non-BSH	1.9136	86.0205	1.93353	2.50836
sample91	3.0	8.7	8.6	8.6	15.7	3.9	62	33.0	104.0	119.0	224.0	5.0	5.0	9.0	7.0	10.0	12.0	115	Mild	164.0	78.33	No	Female	64	155.0	65.0	No	No	160	80	70.0	8.3	67	4.35	1.08	1.63	5.47	Yes	27.05515088449532	No	101.6181511	Non-BSH	1.6246	62.5496	1.84661	2.40059
sample92	3.3	9.3	9.3	9.4	20.3	4.3	77	45.0	71.0	93.0	256.0	10.0	6.0	11.0	10.0	8.0	13.0	120	Mild	126.33	96.0	No	Male	72	177.0	79.0	No	Yes	170	100	104.0	6.5	117	5.45	2.48	1.42	6.16	Yes	25.216253311628204	No	132.418814	Non-BSH	1.938	68.3276	1.70279	2.21878
sample93	3.3	10.7	10.4	9.9	25.9	4.9	57	30.0	71.0	82.0	254.0	8.0	7.0	12.0	8.0	9.0	12.0	137	Mild	107.67	100.67	No	Male	50	174.0	75.0	No	Yes	140	96	76.0	6.5	83	5.53	2.81	1.25	4.99	Yes	24.77209671026556	Yes	186.992542	Non-BSH	1.8685	100.076	1.76612	2.62242
sample94	3.4	8.9	8.9	8.9	20.9	4.3	79	47.0	131.0	103.0	182.0	8.0	9.0	10.0	8.0	10.0	13.0	126	No	134.67	85.67	No	Male	51	171.0	69.0	No	Yes	145	106	78.0	5.0	76	4.6	0.94	1.74	5.71	Yes	23.59700420642249	Yes	123.9911524	Non-BSH	1.7734	69.9172	1.91722	2.42472
sample95	3.5	9.7	9.6	9.8	18.5	4.6	67	37.0	100.0	114.0	304.0	6.0	4.0	9.0	7.0	5.0	10.0	137	Mild	180.67	81.0	No	Male	71	173.0	92.0	Yes	No	120	80	72.0	7.6	94	7.48	15.33	0.87	5.09	Yes	30.73941661933242	No	156.532664	Non-BSH	2.08	75.2561	1.68269	2.21154
sample96	3.1	9.8	9.0	9.4	26.6	5.1	52	27.0	49.0	62.0	292.0	8.0	8.0	11.0	8.0	4.0	14.0	132	Mild	118.0	118.0	No	Male	71	176.0	87.0	Yes	No	135	90	76.0	10.1	89	4.17	1.62	1.15	4.86	Yes	28.08626033057851	Yes	182.3082755	Non-BSH	2.0343	89.6172	1.52387	2.507
sample97	2.8	8.9	8.9	8.6	21.6	4.2	68	38.0	71.0	81.0	263.0	7.0	8.0	11.0	9.0	14.0	13.0	129	Mild	120.67	88.0	No	Male	50	171.0	67.0	No	Yes	135	90	76.0	5.6	84	6.01	1.51	1.52	5.09	Yes	22.913033070004445	Yes	116.586136	Non-BSH	1.7478	66.7045	1.60201	2.40302
sample98	2.8	8.8	8.9	8.4	19.6	3.9	65	35.0	79.0	43.0	252.0	6.0	9.0	8.0	6.0	12.0	7.0	143	No	88.0	80.67	No	Female	52	161.0	66.0	Yes	No	110	75	62.0	3.9	67	5.11	1.63	1.57	5.74	Yes	25.461980633463217	No	100.8284009	Non-BSH	1.674	60.232	1.67264	2.32975
sample99	3.7	9.2	9.0	9.0	21.3	4.5	72	41.0	68.0	85.0	167.0	7.0	5.0	12.0	8.0	7.0	10.0	126	Mild	140.0	63.67	No	Female	58	155.0	62.0	No	No	146	86	80.0	4.5	54	5.11	2.67	1.49	5.62	Yes	25.806451612903224	No	137.7267254	Non-BSH	1.5862	86.8281	2.33262	2.83697
sample100	3.1	12.1	9.2	9.2	19.5	4.0	68	37.0	74.0	83.0	228.0	12.0	6.0	12.0	12.0	12.0	10.0	133	Mild	129.0	73.0	No	Male	54	175.0	95.0	No	Yes	138	82	80.0	6.2	97	4.37	2.15	0.99	6.57	Yes	31.020408163265305	Yes	141.0482023	Non-BSH	2.1306	66.2012	1.45499	1.87741
sample101	3.3	9.9	8.7	8.6	21.4	4.2	77	45.0	83.0	93.0	261.0	8.0	7.0	11.0	9.0	13.0	10.0	120	Mild	147.0	85.67	No	Female	51	152.0	59.0	No	No	120	80	70.0	6.1	61	6.14	1.62	1.88	4.86	Yes	25.53670360110804	No	125.571944	Non-BSH	1.5295	82.1	2.15757	2.746
sample102	3.7	9.3	9.2	9.7	25.6	4.5	52	26.0	67.0	88.0	247.0	5.0	5.0	8.0	7.0	8.0	11.0	129	Mild	153.33	93.33	No	Male	59	165.0	78.0	Yes	Yes	140	94	80.0	7.5	81	5.58	7.01	1.03	5.99	Yes	28.65013774104684	No	145.803808	Non-BSH	1.852	78.7278	1.99784	2.42981
sample103	3.3	10.1	10.0	10.2	26.6	4.7	62	33.0	75.0	84.0	217.0	7.0	6.0	9.0	7.0	7.0	10.0	132	Mild	107.67	115.33	No	Male	49	168.0	70.0	No	Yes	128	94	78.0	9.4	78	6.63	9.91	1.14	11.44	Yes	24.8015873015873	No	171.1528525	Non-BSH	1.7679	96.8114	1.86662	2.65852
sample104	3.6	9.8	9.9	9.5	18.4	4.7	78	46.0	80.0	71.0	236.0	6.0	6.0	8.0	6.0	8.0	9.0	122	No	116.0	140.33	No	Male	44	171.0	65.0	Yes	No	180	108	72.0	5.3	93	4.39	1.1	1.65	5.14	Yes	22.229061933586404	Yes	160.0148935	Non-BSH	1.7222	92.9131	2.09035	2.72907
sample105	3.2	9.5	9.6	9.6	22.2	4.0	65	35.0	93.0	74.0	202.0	9.0	10.0	11.0	9.0	12.0	11.0	136	No	134.0	73.67	No	Male	54	172.0	75.0	No	No	98	68	68.0	5.4	92	5.54	3.17	1.25	6.7	No	25.351541373715524	Yes	121.1456591	Non-BSH	1.8563	65.2619	1.72386	2.15482
sample106	3.2	8.8	8.7	8.8	23.9	4.9	70	40.0	55.0	59.0	243.0	10.0	7.0	10.0	11.0	12.0	14.0	128	Mild	109.33	93.33	No	Male	50	177.0	82.0	No	No	94	64	82.0	5.7	73	3.83	2.0	1.02	14.03	Yes	26.173832551310287	Yes	152.2605023	Non-BSH	1.9764	77.0393	1.61911	2.47926
sample107	3.4	13.1	13.8	9.8	22.2	4.0	56	29.0	55.0	82.0	227.0	6.0	6.0	12.0	8.0	10.0	14.0	123	Mild	101.0	115.33	No	Male	71	161.0	71.0	No	No	118	78	88.0	4.3	86	5.68	2.11	1.56	6.46	No	27.39091856024073	Yes	156.4500132	Non-BSH	1.738	90.0173	1.95627	2.3015
sample108	3.7	9.5	9.5	9.6	23.5	5.0	78	47.0	91.0	72.0	278.0	6.0	11.0	9.0	6.0	13.0	7.0	125	No	129.0	90.67	No	Male	52	174.0	79.0	No	No	156	88	92.0	6.3	89	4.92	5.93	1.32	5.07	Yes	26.09327520147972	Yes	175.1095567	Non-BSH	1.9197	91.2171	1.92738	2.60457
sample109	3.2	9.1	8.9	9.3	19.9	3.8	69	38.0	98.0	87.0	209.0	8.0	10.0	9.0	8.0	11.0	9.0	126	No	108.67	85.67	No	Female	50	160.0	60.0	No	No	150	90	88.0	4.5	53	6.07	3.01	1.11	5.12	Yes	23.4375	No	105.9683118	Non-BSH	1.5911	66.6007	2.01119	2.38828
sample110	3.7	8.9	8.9	8.9	22.8	4.4	62	33.0	57.0	81.0	296.0	7.0	6.0	12.0	9.0	9.0	12.0	122	Mild	103.67	105.33	No	Male	64	172.0	74.0	No	No	128	88	76.0	8.2	71	5.62	1.35	1.55	8.7	Yes	25.01352082206598	Yes	128.8289546	Non-BSH	1.8435	69.8828	2.00705	2.38676
sample111	2.9	9.0	9.2	8.8	20.6	4.6	61	33.0	84.0	103.0	199.0	6.0	5.0	12.0	7.0	9.0	18.0	137	Mild	160.0	88.0	No	Male	71	165.0	59.0	No	No	120	80	72.0	4.2	65	4.06	1.31	1.27	5.65	No	21.6712580348944	Yes	138.7966679	Non-BSH	1.6088	86.2734	1.80259	2.85927
sample112	3.5	9.3	9.3	9.3	24.4	4.6	71	40.0	89.0	100.0	244.0	8.0	8.0	15.0	8.0	14.0	11.0	142	Mild	181.33	92.0	No	Male	67	174.0	57.0	No	No	124	66	80.0	6.0	69	4.29	0.5	1.76	4.17	No	18.826793499801823	Yes	147.0268652	Non-BSH	1.6381	89.7545	2.13662	2.80813
sample113	4.1	10.9	10.7	10.0	23.7	4.7	55	29.0	93.0	60.0	153.0	5.0	8.0	7.0	6.0	9.0	8.0	126	No	126.0	78.33	No	Male	47	175.0	80.0	No	Yes	198	114	93.0	5.1	88	4.15	2.94	1.03	5.32	Yes	26.12244897959184	Yes	177.99657	Non-BSH	1.9386	91.8171	2.11493	2.42443
sample114	3.6	8.7	8.8	8.5	21.6	4.1	58	30.0	88.0	97.0	256.0	7.0	6.0	10.0	9.0	10.0	13.0	124	Mild	186.0	66.33	No	Female	63	160.0	71.0	No	No	160	80	56.0	4.3	57	5.09	2.41	0.88	5.32	Yes	27.734375	No	109.4814902	Non-BSH	1.7319	63.2147	2.07864	2.36734
sample115	3.6	9.8	9.8	9.9	22.2	3.9	56	29.0	79.0	120.0	234.0	9.0	8.0	14.0	9.0	8.0	18.0	126	Mild	123.67	118.0	No	Male	61	172.0	78.0	No	No	155	86	82.0	6.1	106	4.8	1.87	1.09	11.11	Yes	26.365603028664143	No	121.4267865	Non-BSH	1.8947	64.0876	1.90004	2.05837
sample116	3.8	10.8	10.8	10.6	33.2	5.9	42	21.0	48.0	97.0	297.0	4.0	3.0	7.0	7.0	4.0	9.0	133	Mild	127.33	147.33	No	Female	70	160.0	69.0	No	No	148	78	72.0	4.6	71	3.29	3.5	0.62	6.69	Yes	26.953125	No	268.702562	Non-BSH	1.7063	157.477	2.22704	3.45777
sample117	3.8	8.6	8.8	8.7	23.6	5.0	79	48.0	114.0	85.0	203.0	9.0	10.0	9.0	10.0	15.0	9.0	137	No	135.67	83.33	No	Male	65	174.0	75.0	No	No	132	72	70.0	6.7	84	4.43	3.18	0.9	5.7	Yes	24.77209671026556	Yes	154.2112525	Non-BSH	1.8685	82.5321	2.03372	2.67594
sample118	3.1	8.3	8.3	8.3	18.5	3.9	50	25.0	63.0	96.0	243.0	6.0	5.0	9.0	6.0	8.0	11.0	129	Mild	122.0	88.0	No	Female	66	150.0	47.0	No	No	148	88	92.0	5.2	59	6.34	5.04	1.12	5.42	Yes	20.88888888888889	No	96.14864051	Non-BSH	1.3637	70.5057	2.27323	2.85987
sample119	3.2	9.3	9.3	9.4	19.2	4.5	82	51.0	88.0	62.0	243.0	7.0	7.0	10.0	11.0	12.0	8.0	137	No	148.33	98.33	No	Male	56	170.0	66.0	No	No	135	92	76.0	7.8	90	4.83	1.02	1.27	4.96	Yes	22.837370242214533	Yes	142.7510777	Non-BSH	1.7289	82.5676	1.85089	2.60281
sample120	3.7	8.8	8.7	8.8	21.3	5.0	86	56.0	74.0	54.0	194.0	6.0	6.0	7.0	7.0	12.0	7.0	125	No	120.67	107.67	No	Male	45	173.0	88.0	No	Yes	145	100	100.0	6.7	87	4.24	4.37	1.02	10.38	Yes	29.40292024457884	Yes	157.6179256	Non-BSH	2.0288	77.6902	1.82374	2.46451
sample121	3.5	9.6	9.5	9.7	23.8	4.8	60	32.0	97.0	78.0	211.0	7.0	9.0	9.0	8.0	11.0	9.0	142	No	116.0	93.33	No	Male	49	178.0	79.0	No	Yes	150	90	88.0	4.0	55	5.21	1.07	1.46	4.42	Yes	24.933720489837143	Yes	165.7376525	Non-BSH	1.9441	85.2516	1.80032	2.46901
sample122	3.6	9.4	9.4	9.5	20.2	4.7	74	43.0	78.0	93.0	244.0	5.0	4.0	8.0	8.0	5.0	12.0	130	Mild	111.0	110.33	No	Male	69	164.0	73.0	No	Yes	146	86	72.0	5.1	88	7.01	1.96	1.38	5.05	Yes	27.14158239143367	No	155.6526609	Non-BSH	1.7819	87.3521	2.02032	2.63763
sample123	4.1	11.7	11.9	11.3	26.4	4.7	53	27.0	79.0	83.0	221.0	5.0	6.0	8.0	8.0	10.0	12.0	142	Mild	114.0	94.0	No	Female	46	164.0	64.0	No	No	138	90	84.0	5.7	58	4.26	0.45	1.74	4.5	Yes	23.79535990481856	No	202.9176	Non-BSH	1.6667	121.748	2.45995	2.81994
sample124	3.6	8.1	8.1	8.4	21.6	4.5	72	41.0	72.0	88.0	284.0	10.0	10.0	14.0	16.0	15.0	17.0	121	No	141.67	86.0	No	Female	49	160.0	68.0	No	Yes	115	72	82.0	3.2	68	4.52	2.0	1.33	8.6	No	26.5625	No	121.230168	Non-BSH	1.6935	71.5856	2.12578	2.65722
sample125	3.1	8.2	8.4	8.4	20.8	4.0	54	27.0	73.0	84.0	210.0	6.0	5.0	9.0	10.0	9.0	13.0	112	Mild	107.33	108.0	No	Male	57	164.0	79.0	No	No	140	94	86.0	4.9	71	5.98	3.19	1.35	6.45	Yes	29.37239738251041	No	100.2594847	Non-BSH	1.8587	53.9406	1.66783	2.15204
sample126	3.5	9.4	9.2	8.7	20.5	4.1	75	44.0	105.0	147.0	243.0	8.0	9.0	11.0	7.0	7.0	10.0	122	Mild	164.0	110.0	No	Female	68	155.0	60.0	No	No	158	88	60.0	4.0	65	4.85	5.28	1.01	4.79	Yes	24.973985431841832	No	117.2088591	Non-BSH	1.5606	75.105	2.24273	2.62719
sample127	3.7	10.7	10.6	10.1	22.7	4.9	73	42.0	61.0	86.0	224.0	7.0	5.0	10.0	7.0	10.0	14.0	128	Mild	130.33	93.33	No	Male	70	174.0	78.0	No	Yes	148	84	78.0	4.8	75	5.17	2.07	1.0	5.15	Yes	25.76298057867617	No	189.4177021	Non-BSH	1.9069	99.3328	1.94032	2.56962
sample128	3.6	9.4	9.2	9.3	26.8	4.6	73	42.0	82.0	96.0	245.0	11.0	7.0	12.0	14.0	13.0	14.0	123	No	124.0	85.33	No	Male	47	175.0	88.0	No	Yes	130	88	76.0	5.2	73	5.6	4.57	0.88	7.73	No	28.73469387755102	Yes	148.0700991	Non-BSH	2.041	72.5478	1.76384	2.2538
sample129	4.3	10.5	10.5	10.6	22.2	5.2	78	47.0	85.0	112.0	353.0	6.0	6.0	9.0	10.0	7.0	14.0	127	Mild	146.0	105.33	No	Male	58	164.0	74.0	No	No	154	85	72.0	4.4	62	4.03	2.1	1.02	6.63	Yes	27.51338488994646	No	213.1076853	Non-BSH	1.7947	118.743	2.39594	2.89742
sample130	3.0	9.0	8.9	8.8	21.6	4.2	69	39.0	78.0	80.0	219.0	6.0	8.0	13.0	10.0	12.0	9.0	124	Mild	106.0	83.33	No	Male	64	177.0	63.0	No	Yes	140	78	78.0	7.5	75	4.33	0.39	1.8	4.9	No	20.10916403332376	No	119.2504637	Non-BSH	1.7332	68.8036	1.7309	2.42326
sample131	3.1	9.9	9.6	9.6	17.2	4.0	75	43.0	106.0	99.0	261.0	11.0	14.0	11.0	12.0	12.0	17.0	146	No	169.0	66.0	No	Male	55	176.0	83.0	No	No	150	90	72.0	4.7	70	6.26	3.23	1.07	5.65	Yes	26.794938016528924	Yes	124.656536	Non-BSH	1.9831	62.8594	1.56321	2.01704
sample132	3.6	8.2	8.8	8.8	24.7	5.1	65	36.0	82.0	50.0	234.0	6.0	8.0	7.0	7.0	16.0	5.0	130	No	140.67	98.33	No	Female	45	168.0	66.0	No	No	140	100	84.0	3.9	67	5.49	2.16	1.5	5.54	Yes	23.3843537414966	No	156.086624	Non-BSH	1.7167	90.9225	2.09705	2.97082
sample133	3.3	8.7	8.7	8.7	21.7	4.2	54	28.0	88.0	73.0	237.0	6.0	11.0	9.0	10.0	14.0	10.0	133	No	129.67	90.67	No	Female	43	160.0	64.0	No	No	135	90	84.0	3.7	71	0.28	1.69	0.72	5.61	Yes	25.0	No	115.7039739	Non-BSH	1.6423	70.4524	2.00938	2.55739
sample134	3.5	8.5	8.7	9.5	18.6	4.6	82	52.0	72.0	99.0	228.0	7.0	6.0	11.0	9.0	10.0	14.0	127	Mild	108.67	100.67	No	Female	56	159.0	82.0	No	No	138	80	88.0	5.8	61	5.84	2.09	1.68	5.85	Yes	32.4354258138523	No	140.835008	Non-BSH	1.8666	75.45	1.87507	2.46437
sample135	3.5	9.8	9.0	9.5	19.1	4.1	61	32.0	76.0	96.0	219.0	8.0	6.0	12.0	9.0	12.0	8.0	116	Mild	139.0	93.33	No	Female	70	158.0	65.0	No	No	150	90	84.0	4.8	71	6.07	1.23	1.79	5.03	Yes	26.03749399134754	No	127.8843809	Non-BSH	1.6429	77.8406	2.13038	2.49559
sample136	4.0	9.8	9.8	9.2	27.2	4.9	72	41.0	97.0	80.0	193.0	8.0	8.0	10.0	9.0	13.0	11.0	141	moderate	161.0	96.0	No	Male	51	172.0	83.0	No	Yes	142	78	63.0	5.2	92	6.79	2.37	1.47	5.22	Yes	28.055705786911844	No	168.088224	Non-BSH	1.9587	85.8162	2.04217	2.50166
sample137	3.6	8.8	8.8	8.7	25.4	4.6	58	30.0	87.0	92.0	181.0	7.0	6.0	8.0	7.0	11.0	10.0	133	Mild	150.0	88.33	No	Male	51	167.0	78.0	No	No	118	68	66.0	4.8	61	6.13	2.63	1.16	9.75	No	27.96801606368102	Yes	135.763032	Non-BSH	1.8642	72.8264	1.93112	2.46755
sample138	3.6	9.2	9.0	9.2	21.5	4.7	76	45.0	94.0	117.0	288.0	6.0	7.0	12.0	10.0	10.0	14.0	130	Mild	141.0	96.0	No	Female	53	168.0	81.0	No	No	126	78	96.0	4.6	59	4.69	2.15	1.23	5.09	Yes	28.698979591836736	No	150.2738516	Non-BSH	1.9087	78.731	1.8861	2.46241
sample139	3.4	9.8	9.2	9.2	21.6	4.7	68	38.0	54.0	98.0	304.0	10.0	7.0	11.0	11.0	9.0	12.0	117	Mild	141.33	100.67	No	Female	59	159.0	68.0	No	No	125	85	82.0	4.4	65	6.34	1.73	1.58	6.3	Yes	26.89767018709703	No	156.738272	Non-BSH	1.6874	92.8874	2.01493	2.78535
sample140	3.0	9.2	9.2	9.2	25.1	4.9	57	30.0	63.0	98.0	210.0	7.0	8.0	13.0	10.0	9.0	13.0	134	Mild	117.67	79.33	No	Male	63	173.0	65.0	No	Yes	155	94	102.0	3.4	82	6.18	2.88	1.36	6.97	Yes	21.718066089745733	Yes	161.224244	Non-BSH	1.7344	92.9568	1.7297	2.82518
sample141	3.5	10.1	9.3	9.7	20.8	3.9	76	44.0	97.0	107.0	223.0	7.0	6.0	10.0	11.0	10.0	11.0	127	Mild	153.33	93.33	No	Female	60	156.0	75.0	No	No	125	82	84.0	4.7	47	6.58	5.44	1.2	4.67	Yes	30.81854043392505	No	122.2882967	Non-BSH	1.7587	69.5333	1.99011	2.21755
sample142	3.2	8.6	8.5	8.8	24.0	4.9	77	46.0	74.0	55.0	265.0	7.0	9.0	10.0	9.0	12.0	13.0	125	No	126.0	81.0	No	Male	57	166.0	85.0	No	No	135	88	79.0	2.9	65	5.41	3.1	1.25	5.72	Yes	30.846276672956886	Yes	150.0529134	Non-BSH	1.9477	77.0411	1.64296	2.51579
sample143	3.3	9.8	9.4	8.7	20.2	4.2	69	38.0	100.0	82.0	228.0	7.0	7.0	10.0	7.0	8.0	13.0	129	No	127.33	95.67	No	Male	56	175.0	68.0	Yes	Yes	135	94	82.0	4.3	91	5.79	1.36	1.57	5.54	Yes	22.20408163265306	Yes	125.571944	Non-BSH	1.785	70.3484	1.84874	2.35294
sample144	3.9	8.9	8.9	8.9	22.0	4.7	81	50.0	93.0	74.0	200.0	9.0	8.0	12.0	7.0	12.0	10.0	138	Mild	117.0	84.67	No	Male	58	162.0	74.0	No	No	152	110	74.0	3.3	79	5.02	1.59	1.62	5.11	Yes	28.196921201036428	Yes	143.9269629	Non-BSH	1.7825	80.7444	2.18794	2.63675
sample145	4.0	9.8	9.8	9.8	25.2	4.7	63	34.0	61.0	89.0	247.0	8.0	8.0	11.0	9.0	6.0	11.0	131	Mild	123.0	98.0	No	Female	72	164.0	73.0	No	No	138	84	82.0	4.4	78	5.33	1.86	1.28	6.14	Yes	27.14158239143367	No	163.3213023	Non-BSH	1.7819	91.6557	2.24479	2.63763
sample146	3.5	10.0	10.0	10.1	21.5	4.2	59	31.0	70.0	95.0	258.0	6.0	4.0	9.0	6.0	7.0	14.0	125	Mild	148.33	129.33	No	Male	69	156.0	68.0	No	Yes	125	74	68.0	5.7	80	5.42	1.36	1.25	6.21	Yes	27.94214332675871	Yes	140.5795068	Non-BSH	1.6691	84.2247	2.09694	2.51633
sample147	3.9	9.9	9.8	9.6	21.4	4.2	73	41.0	79.0	110.0	199.0	7.0	4.0	10.0	9.0	6.0	10.0	123	Mild	138.0	96.0	No	Female	65	152.0	62.0	No	No	152	88	82.0	4.0	59	5.05	2.82	1.12	5.25	Yes	26.83518005540166	No	134.859768	Non-BSH	1.5679	86.013	2.4874	2.67874
sample148	3.1	8.3	8.3	8.2	21.0	4.6	69	39.0	47.0	82.0	213.0	6.0	4.0	11.0	8.0	6.0	13.0	125	Mild	121.0	100.67	No	Male	77	166.0	57.0	No	No	119	75	82.0	5.2	78	4.9	0.78	1.49	5.24	No	20.685150239512264	No	125.8562	Non-BSH	1.5893	79.1897	1.95054	2.89436
sample149	3.6	10.2	9.2	9.1	24.1	5.1	67	37.0	103.0	89.0	203.0	6.0	9.0	8.0	6.0	12.0	11.0	143	No	146.0	88.33	No	Female	51	167.0	70.0	No	No	125	85	72.0	4.2	65	5.73	1.72	1.38	4.98	Yes	25.099501595611173	No	183.5400673	Non-BSH	1.7618	104.178	2.04336	2.89477
sample150	4.0	9.5	9.5	9.3	19.8	4.7	83	52.0	53.0	70.0	225.0	5.0	4.0	8.0	8.0	7.0	10.0	140	Mild	94.33	100.67	No	Male	62	166.0	59.0	No	Yes	131	102	94.0	4.4	72	5.59	0.83	1.76	10.48	Yes	21.41094498475831	No	154.5703396	Non-BSH	1.6149	95.7151	2.47693	2.9104
sample151	3.3	10.9	9.7	9.5	21.5	4.3	73	41.0	86.0	74.0	189.0	6.0	8.0	9.0	8.0	10.0	13.0	117	No	103.0	96.0	No	Male	64	165.0	70.0	No	No	110	80	80.0	3.7	59	6.66	1.98	1.3	5.1	Yes	25.71166207529844	Yes	149.0213665	Non-BSH	1.7496	85.1745	1.88615	2.4577
sample152	3.7	10.3	9.6	9.6	20.3	4.5	79	48.0	100.0	86.0	253.0	7.0	7.0	9.0	8.0	11.0	10.0	120	No	151.67	88.0	No	Male	63	161.0	74.0	No	No	146	84	84.0	4.9	88	4.58	0.72	1.37	5.21	Yes	28.548281316307243	Yes	155.1350616	Non-BSH	1.7764	87.3312	2.08286	2.53321
sample153	3.4	9.8	9.8	9.7	15.5	4.1	80	48.0	84.0	72.0	176.0	7.0	7.0	10.0	7.0	8.0	10.0	135	No	122.0	90.67	No	Female	45	165.0	66.0	No	No	110	89	70.0	2.8	86	6.36	1.0	1.89	4.8	Yes	24.24242424242424	No	129.705544	Non-BSH	1.6984	76.3693	2.00188	2.41404
sample154	3.5	9.6	9.8	9.4	24.1	4.1	72	41.0	75.0	104.0	179.0	5.0	5.0	8.0	7.0	6.0	12.0	130	Mild	132.0	103.0	No	Female	72	152.0	57.0	No	No	118	74	68.0	3.1	78	4.5	2.86	1.13	4.89	Yes	24.67105263157895	No	125.1752	Non-BSH	1.5039	83.2337	2.32728	2.72625
sample155	3.3	8.4	8.3	8.5	18.2	3.2	59	30.0	82.0	73.0	264.0	7.0	8.0	7.0	9.0	13.0	10.0	119	No	160.67	78.0	No	Female	63	161.0	64.0	Yes	No	152	82	69.0	4.0	51	5.58	1.03	2.0	5.27	Yes	24.69040546275221	No	71.67150061	Non-BSH	1.6484	43.4794	2.00194	1.94128
sample156	3.2	9.8	9.4	9.7	20.0	4.3	68	38.0	76.0	62.0	204.0	5.0	11.0	9.0	8.0	12.0	9.0	114	No	97.67	100.67	No	Male	51	171.0	70.0	No	Yes	114	94	86.0	3.0	71	5.39	2.03	1.62	5.05	Yes	23.938989774631512	Yes	140.1194	Non-BSH	1.7862	78.4455	1.79151	2.40735
sample157	3.0	8.8	8.7	8.5	18.3	4.4	78	46.0	54.0	78.0	318.0	8.0	6.0	12.0	8.0	9.0	13.0	127	Mild	114.0	100.67	No	Male	62	178.0	76.0	No	No	112	68	60.0	4.6	92	3.25	3.68	0.78	4.9	No	23.98687034465345	Yes	124.1010023	Non-BSH	1.9057	65.121	1.57422	2.30886
sample158	3.6	8.8	8.3	8.5	19.7	4.8	75	44.0	100.0	120.0	239.0	8.0	6.0	11.0	9.0	11.0	8.0	128	Mild	138.0	105.33	No	Female	61	162.0	65.0	No	No	146	86	78.0	4.8	69	4.92	1.99	1.17	4.71	Yes	24.76756591982929	No	143.7927041	Non-BSH	1.6673	86.2429	2.15918	2.87891
sample159	3.9	9.4	9.0	9.0	24.8	4.5	63	34.0	84.0	59.0	278.0	7.0	7.0	9.0	9.0	14.0	9.0	129	No	147.33	78.33	No	Male	49	177.0	80.0	No	No	115	72	66.0	6.6	87	5.96	3.89	1.23	5.34	Yes	25.535446391522232	Yes	139.7269665	Non-BSH	1.9508	71.6255	1.99918	2.30675
sample160	4.4	9.8	9.4	8.8	23.9	4.4	65	35.0	72.0	68.0	226.0	10.0	6.0	13.0	8.0	11.0	13.0	126	No	156.67	72.0	No	Female	60	157.0	79.0	No	No	108	65	70.0	5.1	75	4.49	2.38	1.14	4.93	Yes	32.049981743681286	No	136.5543608	Non-BSH	1.816	75.1951	2.42291	2.42291
sample161	4.0	9.2	9.2	10.0	25.2	4.6	66	36.0	85.0	112.0	258.0	9.0	8.0	13.0	12.0	9.0	16.0	133	Mild	124.0	96.0	No	Male	52	170.0	77.0	No	No	162	104	82.0	3.5	87	5.84	1.95	1.14	5.11	Yes	26.64359861591696	Yes	153.3348163	Non-BSH	1.8697	82.0104	2.13938	2.46029
sample162	3.1	9.1	9.1	9.1	23.0	4.0	64	35.0	80.0	93.0	218.0	8.0	8.0	12.0	17.0	12.0	19.0	133	Mild	126.67	73.67	No	Female	51	153.0	53.0	No	No	150	90	72.0	3.0	42	5.04	1.65	1.38	4.94	Yes	22.64086462471699	No	113.4182902	Non-BSH	1.4588	77.7477	2.12503	2.74198
sample163	3.2	8.7	8.5	8.5	21.5	4.8	75	44.0	59.0	84.0	276.0	6.0	5.0	8.0	9.0	10.0	11.0	123	Mild	129.67	132.67	No	Female	63	157.0	69.0	No	No	154	73	98.0	4.2	52	5.68	4.31	1.23	7.63	Yes	27.99302202929125	No	142.7300163	Non-BSH	1.688	84.5557	1.89573	2.8436
sample164	3.5	9.4	9.3	8.7	23.8	4.4	57	30.0	68.0	91.0	199.0	5.0	5.0	8.0	6.0	6.0	9.0	124	Mild	101.33	110.33	No	Male	63	167.0	66.0	Yes	No	134	82	76.0	5.9	116	3.79	1.34	1.0	5.26	Yes	23.66524436157625	No	131.7027068	Non-BSH	1.7106	76.9921	2.04607	2.5722
sample165	3.9	11.7	8.8	9.0	23.4	4.2	58	30.0	67.0	57.0	223.0	6.0	6.0	10.0	7.0	13.0	12.0	123	No	109.0	96.0	No	Female	52	160.0	64.0	No	No	109	74	74.0	3.6	69	5.19	1.06	1.65	4.77	No	25.0	No	146.4108467	Non-BSH	1.6423	89.1499	2.37472	2.55739
sample166	3.7	9.3	9.2	9.3	26.6	4.8	60	32.0	82.0	100.0	250.0	8.0	9.0	10.0	8.0	10.0	12.0	130	Mild	105.0	130.33	No	Male	62	164.0	70.0	Yes	No	104	72	92.0	5.4	56	5.79	2.7	1.1	10.73	No	26.026174895895306	Yes	157.9061023	Non-BSH	1.7435	90.5685	2.12217	2.75308
sample167	3.4	9.5	8.9	8.8	22.1	4.5	71	41.0	43.0	64.0	298.0	8.0	7.0	9.0	11.0	10.0	11.0	131	Mild	96.67	105.33	No	Female	54	165.0	70.0	Yes	No	102	68	72.0	3.6	59	5.37	1.64	1.56	5.07	Yes	25.71166207529844	No	138.725266	Non-BSH	1.7496	79.2897	1.9433	2.57202
sample168	4.0	10.8	10.2	10.4	23.9	4.8	63	34.0	70.0	56.0	293.0	5.0	5.0	8.0	8.0	8.0	11.0	131	moderate	105.33	98.33	No	Female	45	165.0	75.0	No	No	138	96	76.0	2.8	58	5.72	3.78	1.23	4.9	Yes	27.548209366391184	No	187.8294748	Non-BSH	1.8136	103.567	2.20556	2.64667
sample169	3.3	8.4	8.4	8.4	22.3	4.3	69	38.0	105.0	81.0	277.0	10.0	9.0	10.0	10.0	15.0	9.0	128	No	151.67	91.33	No	Male	49	169.0	70.0	No	No	114	86	76.0	2.5	75	5.06	2.76	1.23	7.18	No	24.5089457652043	Yes	114.9152637	Non-BSH	1.774	64.7775	1.8602	2.4239
sample170	3.8	9.4	9.8	9.7	20.6	4.5	62	33.0	118.0	86.0	236.0	8.0	8.0	10.0	11.0	10.0	12.0	136	No	163.0	93.33	No	Male	59	163.0	76.0	No	No	130	88	72.0	4.5	59	4.65	1.14	1.4	5.57	Yes	28.604764951635364	Yes	146.8277679	Non-BSH	1.8142	80.9325	2.09459	2.48043
sample171	3.6	9.9	8.7	8.7	20.0	4.6	81	49.0	83.0	93.0	195.0	7.0	7.0	8.0	8.0	10.0	11.0	129	Mild	112.67	83.33	No	Female	54	152.0	62.0	No	No	142	85	82.0	4.1	56	5.2	3.09	1.4	5.53	Yes	26.83518005540166	No	197.4005898	Non-BSH	1.5679	125.901	2.29606	2.93386
sample172	3.5	10.0	9.4	9.6	21.1	4.5	81	50.0	58.0	76.0	231.0	6.0	5.0	8.0	7.0	9.0	10.0	129	Mild	106.0	98.0	No	Male	65	163.0	70.0	No	No	124	86	74.0	5.3	75	4.76	1.55	1.66	4.87	No	26.346494034401	No	147.0268652	Non-BSH	1.7374	84.6246	2.0145	2.59008
sample173	3.4	8.2	8.3	8.4	25.3	4.7	60	32.0	72.0	100.0	237.0	7.0	5.0	11.0	9.0	10.0	12.0	130	Mild	108.67	107.67	No	Male	51	161.0	60.0	No	Yes	145	115	74.0	4.3	64	7.59	6.88	1.33	5.4	Yes	23.1472551213302	Yes	151.9956652	Non-BSH	1.5972	95.1638	2.12873	2.94265
sample174	3.3	9.8	9.6	9.3	20.2	3.7	61	32.0	64.0	93.0	309.0	7.0	5.0	10.0	8.0	7.0	10.0	112	Mild	120.67	113.0	No	Female	64	154.0	61.0	No	No	128	80	70.0	3.5	55	5.35	3.63	1.29	8.32	No	25.72103221453871	No	131.5814674	Non-BSH	1.5673	83.9542	2.10553	2.36075
sample175	3.2	8.6	8.6	8.8	20.6	4.6	57	30.0	78.0	69.0	204.0	6.0	8.0	10.0	8.0	9.0	11.0	121	No	103.33	100.67	No	Female	54	157.0	68.0	No	No	140	94	72.0	5.9	58	8.25	12.29	1.01	5.19	Yes	27.587326057852245	No	106.9742562	Non-BSH	1.6752	63.8576	1.91022	2.74594
sample176	4.4	10.3	10.3	10.3	23.9	4.3	55	28.0	97.0	114.0	454.0	5.0	5.0	8.0	7.0	10.0	6.0	117	Mild	126.0	107.67	No	Female	64	162.0	71.0	No	No	134	72	72.0	2.3	65	5.19	2.68	0.97	6.17	Yes	27.053802773967384	No	192.7851732	Non-BSH	1.7441	110.536	2.52279	2.46545
sample177	3.6	9.4	9.8	9.3	26.8	5.1	66	37.0	74.0	88.0	236.0	6.0	7.0	9.0	7.0	10.0	11.0	118	Mild	128.67	103.0	No	Male	51	181.0	88.0	No	No	129	82	66.0	4.3	88	4.39	2.09	0.78	5.52	Yes	26.8612069228656	Yes	151.0342674	Non-BSH	2.0776	72.6965	1.73277	2.45476
sample178	4.3	10.0	8.3	8.9	21.9	4.2	64	34.0	74.0	82.0	209.0	8.0	4.0	7.0	8.0	7.0	9.0	115	Mild	121.67	93.67	No	Female	68	150.0	60.0	No	No	132	78	67.0	4.8	74	3.85	4.84	0.9	6.93	Yes	26.666666666666668	No	176.2017823	Non-BSH	1.5301	115.157	2.81027	2.74492
sample179	3.8	8.4	8.3	8.7	18.4	4.3	84	53.0	118.0	77.0	227.0	6.0	9.0	8.0	7.0	11.0	8.0	133	No	113.67	103.0	No	Female	51	153.0	66.0	No	No	117	82	74.0	2.9	73	5.94	9.32	0.84	6.23	Yes	28.19428424964757	No	112.8096	Non-BSH	1.6252	69.4127	2.33817	2.64583
sample180	3.4	10.0	10.6	9.7	15.9	4.1	82	50.0	72.0	102.0	266.0	7.0	8.0	12.0	9.0	9.0	14.0	134	Mild	118.0	95.67	No	Male	74	170.0	62.0	No	No	128	78	72.0	4.7	78	4.8	1.23	1.49	4.86	No	21.45328719723184	No	117.6064584	Non-BSH	1.6777	70.0998	2.02658	2.44382
sample181	3.6	8.2	8.3	8.3	25.5	4.4	60	31.0	93.0	97.0	212.0	7.0	7.0	9.0	7.0	9.0	11.0	139	Mild	134.0	88.67	No	Male	59	168.0	74.0	No	Yes	118	72	86.0	2.7	65	4.89	1.75	1.63	9.66	No	26.218820861678005	Yes	131.5387878	Non-BSH	1.8191	72.3098	1.979	2.41878
sample182	3.2	9.6	9.0	8.6	18.1	3.8	71	39.0	75.0	71.0	228.0	5.0	9.0	8.0	5.0	11.0	7.0	123	No	120.0	88.33	No	Female	66	160.0	63.0	No	No	145	88	78.0	4.0	59	5.68	0.81	1.78	5.61	No	24.609375	No	116.695144	Non-BSH	1.6295	71.6141	1.96379	2.332
sample183	2.7	9.0	8.8	8.3	18.1	3.9	69	38.0	52.0	69.0	232.0	8.0	7.0	11.0	11.0	10.0	14.0	128	Mild	100.0	93.33	No	Female	50	153.0	45.0	No	No	108	75	78.0	6.0	56	4.52	0.65	1.8	5.17	No	19.223375624759708	No	104.3860009	Non-BSH	1.3564	76.9581	1.99056	2.87526
sample184	3.3	10.8	9.2	9.2	22.3	4.9	66	36.0	80.0	114.0	255.0	5.0	4.0	10.0	8.0	5.0	13.0	130	Mild	147.67	115.33	No	Male	81	161.0	51.0	No	No	145	65	83.0	2.8	76	3.89	0.57	1.28	5.78	Yes	19.675166853130666	No	101.6181511	Non-BSH	1.482	68.5683	2.22672	3.30634
sample185	4.1	8.6	8.7	8.8	17.6	5.0	78	48.0	85.0	77.0	138.0	7.0	7.0	10.0	8.0	11.0	8.0	131	moderate	149.0	90.67	No	Female	64	152.0	69.0	No	No	170	110	78.0	4.4	47	4.98	4.25	0.79	5.3	Yes	29.864958448753463	No	128.154476	Non-BSH	1.6575	77.3179	2.4736	3.01659
sample186	3.4	9.2	9.2	9.2	18.1	3.5	68	37.0	75.0	103.0	271.0	7.0	5.0	9.0	9.0	5.0	12.0	134	Mild	120.33	108.0	No	Female	66	152.0	52.0	Yes	No	122	82	68.0	3.5	59	5.41	2.52	1.12	8.08	No	22.50692520775624	No	155.343444	Non-BSH	1.4399	107.885	2.36128	2.43072
sample187	4.2	9.3	9.5	9.5	22.4	4.9	65	35.0	59.0	93.0	245.0	6.0	5.0	9.0	6.0	7.0	10.0	132	Mild	100.67	113.0	No	Male	68	161.0	69.0	No	No	145	85	96.0	3.5	76	5.15	2.05	1.3	5.7	Yes	26.619343389529725	No	115.4711422	Non-BSH	1.7124	67.4323	2.4527	2.86148
sample188	3.4	8.4	8.3	8.8	16.2	3.8	82	50.0	84.0	104.0	245.0	6.0	5.0	10.0	6.0	6.0	11.0	143	Mild	116.0	108.0	No	Male	65	165.0	65.0	No	No	134	74	78.0	6.9	73	5.3	0.96	1.87	6.05	Yes	23.87511478420569	No	165.7867057	Non-BSH	1.6856	98.3547	2.01709	2.25439
sample189	2.5	9.6	9.4	9.3	19.9	3.5	56	29.0	59.0	87.0	253.0	7.0	8.0	10.0	8.0	9.0	10.0	102	Mild	164.0	83.33	No	Female	67	157.0	58.0	No	No	145	89	88.0	3.3	66	6.66	1.79	1.88	4.93	Yes	23.53036634346221	No	96.64197786	Non-BSH	1.5472	62.4625	1.61582	2.26215
sample190	4.0	9.3	9.4	8.5	24.8	4.9	62	33.0	96.0	79.0	176.0	6.0	10.0	9.0	10.0	14.0	11.0	123	No	147.0	95.67	No	Female	55	155.0	63.0	No	No	118	82	80.0	4.8	73	6.5	3.56	1.16	5.52	Yes	26.222684703433924	No	96.58356141	Non-BSH	1.599	60.4025	2.50156	3.06442
sample191	3.3	10.7	10.7	10.0	23.1	4.5	80	48.0	79.0	87.0	183.0	7.0	7.0	9.0	7.0	9.0	11.0	117	Mild	111.0	88.0	No	Male	52	163.0	68.0	No	Yes	135	95	94.0	3.3	83	6.25	2.09	1.41	4.45	Yes	25.593737061989536	Yes	159.2088625	Non-BSH	1.7118	93.0067	1.9278	2.62881
sample192	3.3	10.0	10.2	10.4	19.5	4.2	58	30.0	69.0	88.0	208.0	7.0	5.0	9.0	6.0	6.0	8.0	133	Mild	109.33	103.0	No	Female	73	149.0	70.0	No	No	134	72	76.0	3.6	67	5.43	2.26	1.3	5.46	Yes	31.53011125624972	No	163.649703	Non-BSH	1.652	99.0616	1.99758	2.54237
sample193	3.2	8.3	8.3	8.4	22.3	4.6	61	32.0	71.0	85.0	162.0	8.0	7.0	12.0	11.0	10.0	13.0	128	Mild	157.67	82.67	No	Female	63	152.0	58.0	No	No	150	90	86.0	4.4	77	5.59	2.24	1.08	8.81	Yes	25.10387811634349	No	143.4811592	Non-BSH	1.5167	94.6009	2.10984	3.0329
sample194	4.0	8.9	8.9	9.0	18.4	3.7	67	37.0	71.0	100.0	264.0	7.0	5.0	12.0	9.0	8.0	14.0	126	Mild	119.0	83.33	No	Male	78	154.0	67.0	No	Yes	142	70	68.0	4.5	88	4.77	1.21	1.37	5.5	Yes	28.25096980941137	Yes	127.8124467	Non-BSH	1.6441	77.7401	2.43294	2.25047
sample195	3.1	8.7	9.2	8.3	13.4	4.1	80	28.0	69.0	93.0	273.0	8.0	3.0	5.0	13.0	7.0	10.0	115	Mild	180.33	70.67	No	Female	74	156.0	51.0	No	No	120	60	88.0	3.7	67	5.76	3.89	0.83	5.81	No	20.95660749506904	Yes	97.74793197	Non-BSH	1.4515	67.3427	2.13572	2.82466
sample196	3.4	10.7	9.5	10.1	17.6	4.1	73	42.0	86.0	119.0	318.0	5.0	4.0	8.0	6.0	5.0	8.0	108	Mild	170.0	82.67	No	Female	68	151.0	62.0	Yes	No	182	105	84.0	7.5	99	5.47	2.0	1.53	5.06	Yes	27.19178983377922	No	107.796384	Non-BSH	1.5618	69.0206	2.17698	2.62518
sample197	3.3	9.0	9.0	9.2	19.6	4.6	73	42.0	73.0	87.0	247.0	10.0	6.0	11.0	9.0	10.0	13.0	117	Mild	124.33	81.0	No	Male	66	180.0	92.0	No	No	150	90	82.0	4.4	85	5.17	2.66	0.8	5.26	Yes	28.395061728395063	Yes	141.8393546	Non-BSH	2.1227	66.8203	1.55462	2.16705
sample198	3.3	10.4	8.7	8.6	20.9	4.1	73	42.0	75.0	100.0	282.0	7.0	6.0	10.0	8.0	9.0	11.0	119	Mild	120.0	96.0	No	Male	71	168.0	72.0	No	Yes	205	115	72.0	3.0	71	3.81	1.46	1.13	5.39	Yes	25.51020408163265	Yes	409.100002	Non-BSH	1.7935	228.101	1.83998	2.28603
sample199	3.6	10.9	10.9	10.9	20.0	4.3	85	53.0	57.0	78.0	210.0	10.0	6.0	11.0	12.0	10.0	14.0	136	Mild	116.67	100.67	No	Male	67	167.0	78.0	No	Yes	115	84	64.0	5.6	85	7.5	2.16	2.39	5.37	Yes	27.96801606368102	Yes	125.1752	Non-BSH	1.8642	67.1469	1.93112	2.30662
sample200	4.1	10.0	9.9	9.8	19.2	3.9	76	44.0	70.0	80.0	215.0	7.0	7.0	10.0	8.0	7.0	11.0	130	Mild	121.67	91.0	No	Female	63	156.0	72.0	No	No	118	85	74.0	4.6	65	4.07	1.09	0.8	5.53	Yes	29.585798816568047	No	163.3797629	Non-BSH	1.7203	94.9717	2.38331	2.26705
sample201	3.6	9.0	8.9	8.7	20.3	4.3	69	39.0	77.0	87.0	196.0	9.0	9.0	12.0	11.0	15.0	11.0	141	Mild	126.67	85.67	No	Male	46	179.0	84.0	No	No	142	105	78.0	3.5	82	5.42	2.29	1.18	5.64	Yes	26.216410224399983	Yes	122.2882967	Non-BSH	2.0142	60.7131	1.78731	2.13484
sample202	2.8	10.8	9.8	9.8	26.1	4.5	59	31.0	74.0	81.0	204.0	9.0	9.0	11.0	12.0	12.0	16.0	134	Mild	120.67	83.33	No	Male	46	176.0	69.0	No	Yes	120	80	84.0	5.8	58	6.39	8.72	1.12	10.35	No	22.27530991735537	Yes	136.2192684	Non-BSH	1.8039	75.5138	1.55219	2.4946
sample203	3.5	8.9	8.9	8.8	15.4	3.6	75	43.0	86.0	110.0	277.0	7.0	5.0	9.0	9.0	7.0	13.0	119	Mild	142.67	95.67	No	Female	66	158.0	57.0	Yes	No	115	65	76.0	6.9	97	7.12	2.93	1.4	4.83	Yes	22.83287934625861	No	162.5739461	Non-BSH	1.5405	105.533	2.27199	2.3369
sample204	3.4	9.3	9.3	9.1	21.0	4.1	63	34.0	79.0	69.0	225.0	4.0	10.0	8.0	12.0	12.0	14.0	135	No	112.0	96.0	No	Female	56	158.0	62.0	No	No	135	92	76.0	3.2	59	7.33	2.97	1.46	5.23	Yes	24.835763499439192	No	92.1138553	Non-BSH	1.6045	57.4097	2.11904	2.55531
sample205	3.0	9.4	9.4	9.6	22.8	3.8	63	34.0	68.0	81.0	220.0	8.0	5.0	9.0	9.0	8.0	11.0	125	Mild	99.33	88.0	No	Female	69	164.0	67.0	No	No	124	60	76.0	3.7	68	4.91	2.43	1.01	10.12	No	24.91076740035693	No	119.8375739	Non-BSH	1.7051	70.2818	1.75943	2.22861
sample206	3.7	9.8	9.3	9.4	23.7	4.1	60	32.0	80.0	95.0	218.0	7.0	6.0	9.0	10.0	13.0	12.0	124	Mild	125.0	88.33	No	Female	65	153.0	66.0	No	No	116	72	87.0	4.9	62	4.62	3.37	0.84	6.4	No	28.19428424964757	No	110.782976	Non-BSH	1.6252	68.1657	2.27664	2.52277
sample207	3.7	12.0	11.7	11.2	23.5	4.7	64	34.0	63.0	89.0	230.0	5.0	5.0	8.0	7.0	6.0	10.0	137	Mild	123.0	118.0	No	Female	49	163.0	74.0	No	No	124	82	76.0	4.9	71	5.48	0.97	1.99	5.72	Yes	27.852007979223902	Yes	126.9783171	Non-BSH	1.7886	70.9931	2.06866	2.62775
sample208	4.1	14.5	12.5	10.1	25.9	4.9	67	37.0	67.0	78.0	263.0	6.0	6.0	9.0	8.0	9.0	10.0	127	Mild	159.33	107.67	No	Male	66	176.0	78.0	No	No	158	90	60.0	4.0	87	5.3	2.62	1.31	9.21	Yes	25.180785123966945	No	205.3706755	Non-BSH	1.9191	107.014	2.13642	2.55328
sample209	3.7	9.6	9.8	8.7	25.9	5.1	60	32.0	72.0	49.0	259.0	6.0	12.0	11.0	8.0	12.0	7.0	130	No	131.0	103.0	No	Female	43	167.0	64.0	No	No	145	95	72.0	5.3	69	3.72	1.15	1.39	4.67	Yes	22.948115744558788	No	238.189429	Non-BSH	1.685	141.359	2.19585	3.02671
sample210	3.1	9.2	9.1	9.0	19.5	4.3	86	55.0	99.0	62.0	237.0	7.0	9.0	7.0	6.0	12.0	8.0	133	No	145.0	68.67	No	Female	50	158.0	61.0	No	No	125	95	78.0	3.9	52	4.08	3.99	0.95	4.85	Yes	24.43518666880308	No	171.3792474	Non-BSH	1.5917	107.671	1.9476	2.70151
sample211	3.1	8.1	8.1	8.2	19.1	3.8	76	44.0	84.0	99.0	197.0	9.0	8.0	13.0	10.0	13.0	16.0	136	Mild	137.67	77.33	No	Female	53	143.0	51.0	No	No	142	94	128.0	4.0	71	3.99	1.47	1.18	6.41	Yes	24.9400948701648	No	127.7062121	Non-BSH	1.3722	93.0668	2.25915	2.76928
sample212	3.4	10.3	10.3	10.3	22.3	4.0	71	40.0	80.0	87.0	242.0	7.0	7.0	11.0	13.0	13.0	14.0	125	Mild	135.0	90.67	No	Male	47	163.0	62.0	No	Yes	164	118	92.0	2.7	68	4.63	1.64	1.58	5.22	Yes	23.335466144755166	Yes	199.6312474	Non-BSH	1.635	122.099	2.07951	2.44648
sample213	3.8	10.9	10.2	10.2	22.7	5.0	73	42.0	65.0	96.0	313.0	7.0	4.0	9.0	7.0	6.0	11.0	120	Mild	158.67	107.67	No	Male	82	169.0	74.0	No	No	147	82	84.0	4.0	81	3.19	1.17	0.75	6.54	Yes	25.9094569517874	Yes	134.5574533	Non-BSH	1.8252	73.722	2.08196	2.73943
sample214	3.8	9.8	9.8	9.3	20.7	4.9	69	39.0	85.0	91.0	190.0	6.0	6.0	8.0	14.0	9.0	14.0	127	Mild	146.0	81.0	No	Male	62	169.0	74.0	No	Yes	180	98	78.0	3.4	63	4.09	2.09	1.15	5.63	Yes	25.9094569517874	Yes	199.6419586	Non-BSH	1.8252	109.381	2.08196	2.68464
sample215	3.4	9.9	9.5	9.3	22.6	4.4	65	36.0	67.0	60.0	303.0	8.0	6.0	10.0	10.0	9.0	10.0	138	No	118.67	96.0	No	Male	71	175.0	77.0	No	No	142	82	82.0	4.7	68	4.74	1.66	0.95	6.0	Yes	25.142857142857142	No	169.2440725	Non-BSH	1.9002	89.0665	1.78929	2.31555
sample216	3.3	9.2	9.4	9.4	21.0	4.2	74	42.0	70.0	78.0	204.0	6.0	6.0	8.0	10.0	10.0	10.0	139	Mild	162.67	90.67	No	Female	62	158.0	60.0	No	No	115	76	82.0	5.2	56	5.11	1.39	1.03	4.75	No	24.03460983816696	No	142.4795254	Non-BSH	1.5789	90.2397	2.09006	2.66008
sample217	3.2	10.3	9.7	9.7	21.8	4.3	67	37.0	73.0	91.0	254.0	9.0	5.0	14.0	11.0	7.0	19.0	132	Mild	119.67	104.67	No	Male	62	172.0	69.0	No	Yes	142	88	96.0	6.1	104	5.88	2.39	1.19	15.24	Yes	23.32341806381828	Yes	126.4870533	Non-BSH	1.7795	71.0801	1.79826	2.41641
sample218	3.5	11.0	10.5	9.8	28.2	5.1	59	32.0	91.0	71.0	247.0	7.0	8.0	7.0	9.0	16.0	9.0	104	No	125.67	86.0	No	Female	62	167.0	65.0	No	No	138	86	76.0	4.4	49	3.14	2.11	0.76	5.42	Yes	23.30668005306752	No	145.033504	Non-BSH	1.6978	85.4244	2.06149	3.00389
sample219	4.0	9.4	9.0	9.0	22.3	4.1	61	32.0	94.0	132.0	284.0	6.0	6.0	8.0	6.0	7.0	11.0	123	Mild	125.67	83.33	No	Female	71	147.0	68.0	No	No	135	75	78.0	3.8	68	4.49	1.8	1.14	7.53	Yes	31.468369660789484	No	202.440865	Non-BSH	1.6142	125.413	2.47801	2.53996
sample220	3.0	9.4	8.4	8.6	16.0	3.2	71	39.0	87.0	114.0	303.0	8.0	6.0	8.0	9.0	7.0	11.0	127	Mild	174.0	90.67	No	Female	69	150.0	62.0	No	No	124	75	84.0	4.7	64	4.35	0.7	1.21	5.51	Yes	27.55555555555556	No	119.8375739	Non-BSH	1.5557	77.0313	1.92839	2.05695
sample221	3.7	10.7	8.9	8.7	16.8	3.9	69	38.0	92.0	109.0	171.0	7.0	6.0	9.0	10.0	10.0	9.0	116	Mild	194.0	98.33	No	Female	67	154.0	60.0	No	No	125	84	84.0	3.4	67	4.98	3.0	0.95	5.65	Yes	25.2993759487266	No	78.3856	Non-BSH	1.5545	50.425	2.38019	2.50885
sample222	3.8	10.8	10.8	10.8	21.8	4.6	76	45.0	93.0	118.0	305.0	10.0	6.0	12.0	6.0	6.0	13.0	124	Mild	178.33	85.67	No	Male	65	170.0	75.0	No	No	120	68	70.0	4.8	62	2.97	1.42	0.66	6.72	Yes	25.95155709342561	Yes	118.8598177	Non-BSH	1.8441	64.4541	2.06063	2.49444
sample223	3.9	10.0	8.0	8.3	21.9	4.1	57	29.0	93.0	80.0	265.0	7.0	7.0	9.0	10.0	15.0	7.0	126	No	119.67	98.0	No	Female	61	158.0	66.0	No	Yes	108	70	84.0	4.1	75	6.47	1.77	1.8	11.29	No	26.438070821983658	No	179.7491256	Non-BSH	1.6557	108.564	2.3555	2.47629
sample224	3.2	11.2	11.1	9.8	18.1	4.0	64	34.0	63.0	109.0	208.0	9.0	6.0	12.0	11.0	9.0	14.0	98	Mild	120.0	73.67	No	Male	48	173.0	74.0	No	Yes	132	95	88.0	4.1	86	5.54	4.16	1.18	4.88	Yes	24.72518293294129	Yes	118.958377	Non-BSH	1.8496	64.3157	1.7301	2.16263
sample225	4.0	9.6	9.6	9.4	22.3	4.6	66	36.0	65.0	52.0	196.0	6.0	7.0	9.0	9.0	12.0	12.0	128	moderate	112.0	103.0	No	Male	64	160.0	70.0	No	Yes	136	75	90.0	7.2	88	3.54	1.04	1.11	4.81	No	27.34375	Yes	138.248192	Non-BSH	1.7191	80.4189	2.3268	2.67582
sample226	4.0	10.0	10.0	9.1	23.4	4.7	64	35.0	85.0	79.0	204.0	6.0	6.0	9.0	8.0	10.0	9.0	133	No	105.0	85.67	No	Male	53	173.0	90.0	No	Yes	142	98	90.0	5.6	98	5.53	3.45	1.38	4.33	Yes	30.071168431955627	No	151.2192	Non-BSH	2.0544	73.6075	1.94704	2.28777
sample227	3.9	8.6	8.7	8.8	27.1	5.0	49	25.0	67.0	48.0	246.0	8.0	8.0	11.0	8.0	11.0	9.0	133	moderate	109.33	93.33	No	Male	59	167.0	77.0	No	No	105	65	88.0	4.2	66	3.96	1.74	0.83	5.74	No	27.60945175517229	Yes	157.8271778	Non-BSH	1.8514	85.2475	2.10651	2.70066
sample228	3.3	8.5	8.9	8.4	19.4	3.9	70	39.0	85.0	91.0	250.0	8.0	8.0	11.0	9.0	9.0	14.0	118	Mild	160.0	83.33	No	Male	67	168.0	77.0	No	Yes	148	90	92.0	3.5	79	4.79	1.97	1.29	5.21	Yes	27.28174603174603	Yes	155.343444	Non-BSH	1.8575	83.6304	1.77658	2.0996
sample229	3.7	9.2	9.2	9.3	24.3	5.0	64	35.0	70.0	103.0	407.0	5.0	4.0	10.0	7.0	5.0	12.0	119	Mild	163.0	95.67	No	Male	69	167.0	73.0	No	Yes	135	82	72.0	6.4	98	4.05	0.98	1.08	5.5	Yes	26.175194521137367	No	98.47596333	Non-BSH	1.8002	54.7028	2.05533	2.77747
sample230	3.6	10.8	10.6	10.0	22.5	4.6	73	42.0	53.0	109.0	338.0	7.0	3.0	10.0	12.0	8.0	13.0	111	Mild	131.67	122.67	No	Female	64	161.0	67.0	No	No	152	95	84.0	6.6	67	7.59	3.03	1.67	7.39	Yes	25.84776821881872	No	174.0231396	Non-BSH	1.6868	103.168	2.13422	2.72706
sample231	4.1	9.4	9.4	9.5	23.7	4.5	66	36.0	56.0	69.0	280.0	6.0	5.0	10.0	9.0	11.0	12.0	128	Mild	139.67	91.33	No	Female	60	163.0	70.0	No	No	132	85	90.0	3.3	51	5.72	2.14	1.38	6.26	Yes	26.346494034401	No	170.7317898	Non-BSH	1.7374	98.2686	2.35985	2.59008
sample232	4.2	9.4	9.2	9.2	24.7	4.4	57	30.0	68.0	84.0	289.0	7.0	4.0	10.0	6.0	7.0	10.0	140	Mild	120.0	110.33	No	Male	71	169.0	80.0	Yes	Yes	155	105	76.0	3.0	72	4.19	1.9	1.08	5.89	Yes	28.01022373166205	No	144.783043	Non-BSH	1.902	76.1215	2.2082	2.31335
sample233	3.1	8.8	8.0	8.0	25.8	5.0	67	37.0	62.0	53.0	222.0	5.0	9.0	9.0	7.0	12.0	11.0	140	No	113.0	96.0	No	Male	60	169.0	64.0	No	Yes	118	75	64.0	7.8	79	4.64	1.06	1.47	4.61	No	22.408178985329645	Yes	136.5543608	Non-BSH	1.6972	80.4586	1.82654	2.94603
sample234	3.6	9.0	9.0	9.0	21.6	4.2	65	35.0	41.0	71.0	303.0	7.0	3.0	10.0	8.0	7.0	11.0	126	Mild	128.67	117.67	No	Male	65	173.0	78.0	No	No	126	86	68.0	8.8	92	5.93	2.83	1.29	12.97	Yes	26.06167930769488	No	148.6005898	Non-BSH	1.9008	78.1779	1.89394	2.2096
sample235	3.2	9.2	9.5	9.4	22.6	4.3	75	44.0	101.0	76.0	209.0	6.0	8.0	7.0	8.0	11.0	9.0	130	No	135.33	96.0	No	Male	55	161.0	59.0	No	No	122	82	64.0	7.5	96	5.2	2.21	1.06	7.45	No	22.76146753597469	Yes	144.783043	Non-BSH	1.5844	91.3804	2.01969	2.71396
sample236	3.6	10.8	8.8	8.6	21.0	4.8	80	49.0	80.0	91.0	270.0	8.0	7.0	9.0	7.0	7.0	10.0	130	Mild	135.67	78.33	No	Female	64	146.0	65.0	Yes	No	152	82	73.0	3.5	54	6.17	1.76	1.21	5.74	Yes	30.493525989866768	No	131.4701535	Non-BSH	1.5697	83.755	2.29343	3.05791
sample237	3.5	8.9	9.4	8.8	27.9	5.3	60	32.0	96.0	62.0	182.0	6.0	8.0	6.0	7.0	10.0	9.0	162	No	113.67	100.67	No	Male	72	168.0	73.0	No	No	106	68	76.0	8.3	82	7.15	1.71	2.09	5.57	Yes	25.864512471655328	No	166.869844	Non-BSH	1.8063	92.3821	1.93766	2.93417
sample238	4.0	8.9	8.9	8.9	23.4	4.2	58	30.0	59.0	73.0	397.0	5.0	5.0	10.0	11.0	8.0	16.0	118	Mild	139.0	89.0	No	Male	67	165.0	68.0	No	No	140	86	62.0	4.1	83	5.83	3.38	1.25	5.19	Yes	24.977043158861346	No	175.5215782	Non-BSH	1.724	101.811	2.32019	2.43619
sample239	3.6	8.0	8.2	8.8	17.7	4.1	73	41.0	104.0	83.0	246.0	7.0	9.0	7.0	6.0	10.0	8.0	143	No	171.0	88.33	No	Female	52	158.0	76.0	No	No	142	83	72.0	4.1	55	5.04	0.91	1.46	4.1	Yes	30.443839128344816	No	119.2504637	Non-BSH	1.7837	66.8557	2.01828	2.29859
sample240	4.2	10.0	9.7	9.8	22.5	3.6	52	26.0	75.0	84.0	183.0	5.0	3.0	8.0	8.0	8.0	10.0	123	Mild	126.67	81.0	Yes	Female	70	150.0	67.0	No	No	133	83	80.0	6.7	66	4.92	0.72	1.75	4.75	Yes	29.77777777777778	No	106.1228593	Non-BSH	1.6197	65.5201	2.59307	2.22263
sample241	3.0	9.6	9.4	9.4	23.1	4.4	69	39.0	90.0	68.0	207.0	8.0	8.0	12.0	7.0	8.0	11.0	124	No	112.0	95.67	No	Male	58	164.0	68.0	No	Yes	138	88	78.0	8.2	79	5.63	0.58	1.98	6.07	No	25.28256989886972	Yes	130.6517764	Non-BSH	1.7179	76.0532	1.74632	2.56127
sample242	3.3	9.5	9.5	9.5	16.0	3.7	72	40.0	49.0	73.0	275.0	5.0	4.0	11.0	8.0	7.0	13.0	122	Mild	103.67	115.0	No	Male	72	162.0	73.0	No	Yes	106	72	76.0	6.2	102	6.07	1.59	1.34	4.87	Yes	27.815881725346745	Yes	140.491904	Non-BSH	1.7697	79.3874	1.86472	2.09075
sample243	3.6	9.0	9.7	10.0	22.8	4.7	64	34.0	88.0	66.0	192.0	6.0	5.0	8.0	7.0	11.0	9.0	137	No	122.0	91.0	No	Female	48	159.0	83.0	No	No	126	92	64.0	7.5	56	4.85	1.21	1.26	6.1	Yes	32.830979787191964	No	106.190112	Non-BSH	1.8794	56.5021	1.9155	2.5008
sample244	3.2	8.6	8.6	8.7	21.2	3.6	69	38.0	72.0	65.0	210.0	7.0	7.0	10.0	12.0	13.0	10.0	122	No	85.67	88.0	No	Male	58	158.0	55.0	No	Yes	112	76	76.0	6.4	89	6.02	2.31	1.42	11.31	No	22.03172568498638	Yes	156.738272	Non-BSH	1.5149	103.464	2.11235	2.37639
sample245	3.2	9.5	9.5	9.0	23.4	5.0	78	47.0	52.0	55.0	229.0	7.0	8.0	10.0	7.0	10.0	13.0	138	Mild	94.0	98.33	No	Male	43	175.0	78.0	No	Yes	128	92	76.0	6.4	72	4.43	1.76	1.42	4.73	Yes	25.46938775510204	Yes	89.25617158	Non-BSH	1.913	46.6577	1.67277	2.6137
sample246	3.3	9.4	9.4	9.0	17.4	3.7	69	38.0	67.0	105.0	254.0	8.0	6.0	11.0	9.0	9.0	13.0	121	Mild	163.67	58.67	No	Female	60	158.0	64.0	No	No	125	82	67.0	7.0	62	8.27	1.52	2.06	5.02	Yes	25.636917160711423	No	168.020712	Non-BSH	1.6301	103.074	2.02442	2.2698
sample247	2.9	8.9	9.0	8.0	21.3	4.3	68	37.0	75.0	49.0	185.0	7.0	9.0	8.0	9.0	14.0	10.0	127	No	102.67	83.33	No	Male	63	171.0	60.0	No	No	112	68	88.0	5.9	83	4.4	0.75	1.96	5.08	No	20.519134092541293	Yes	101.543778	Non-BSH	1.6582	61.2374	1.74888	2.59317
sample248	3.4	8.3	8.3	8.3	22.9	5.3	77	46.0	84.0	90.0	237.0	8.0	6.0	14.0	7.0	9.0	15.0	127	Mild	123.0	91.0	No	Male	58	172.0	90.0	No	No	112	64	66.0	7.4	112	5.17	1.08	1.33	4.72	Yes	30.421849648458625	Yes	115.8093368	Non-BSH	2.0483	56.5392	1.65991	2.58751
sample249	4.0	9.9	8.9	9.3	23.7	5.2	71	40.0	95.0	81.0	189.0	6.0	6.0	9.0	6.0	9.0	12.0	133	moderate	106.0	103.0	No	Male	58	174.0	88.0	No	Yes	132	88	62.0	6.2	69	4.21	4.0	0.89	6.59	Yes	29.065926806711587	Yes	162.010142	Non-BSH	2.0349	79.6158	1.9657	2.55541
sample250	2.9	8.9	8.8	9.0	20.1	4.0	68	38.0	70.0	80.0	248.0	7.0	6.0	8.0	7.0	8.0	10.0	120	Mild	138.0	92.0	No	Male	73	158.0	53.0	No	Yes	146	62	74.0	7.0	75	3.94	1.96	1.86	5.68	Yes	21.23057202371415	Yes	188.4191145	Non-BSH	1.4893	126.515	1.94722	2.68583
sample251	3.2	9.9	9.4	9.8	21.6	4.2	67	37.0	89.0	93.0	268.0	8.0	9.0	10.0	8.0	12.0	15.0	117	Mild	163.0	81.0	No	Female	65	154.0	55.0	No	No	156	88	80.0	3.0	52	5.44	1.17	1.71	4.9	Yes	23.19109461966605	No	110.8949764	Non-BSH	1.4905	74.4012	2.14693	2.81785
sample252	3.8	10.5	8.7	9.5	20.7	4.7	67	37.0	69.0	92.0	247.0	8.0	4.0	12.0	9.0	5.0	11.0	120	Mild	101.33	108.0	No	Male	68	173.0	74.0	Yes	No	133	80	80.0	5.5	68	4.03	1.91	1.19	5.28	Yes	24.72518293294129	Yes	136.754014	Non-BSH	1.8496	73.9371	2.0545	2.54109
sample253	2.8	9.4	9.4	9.2	14.5	3.8	77	45.0	67.0	124.0	224.0	13.0	6.0	15.0	21.0	11.0	25.0	126	Mild	143.67	90.0	No	Male	70	167.0	65.0	No	No	165	86	68.0	5.0	87	6.24	2.73	1.41	4.99	Yes	23.30668005306752	No	167.776416	Non-BSH	1.6978	98.8199	1.64919	2.23819
sample254	3.8	9.8	9.8	9.6	19.2	3.8	55	28.0	72.0	106.0	264.0	7.0	4.0	10.0	9.0	6.0	13.0	118	Mild	156.0	98.33	No	Male	64	166.0	79.0	Yes	No	162	94	82.0	6.7	88	6.02	3.69	0.98	5.92	Yes	28.668892437218755	Yes	107.5618847	Non-BSH	1.8709	57.4921	2.03111	2.03111
sample255	4.2	10.3	9.3	9.8	22.1	4.2	70	33.0	71.0	90.0	201.0	7.0	8.0	8.0	9.0	12.0	10.0	120	Mild	152.0	93.33	No	Male	72	164.0	59.0	No	No	122	88	91.0	5.7	82	4.44	0.56	1.4	4.77	Yes	21.93634741225461	No	114.0495944	Non-BSH	1.6027	71.1609	2.62058	2.62058
sample256	3.6	10.0	9.0	9.4	19.9	4.1	68	38.0	71.0	84.0	293.0	7.0	7.0	9.0	11.0	10.0	14.0	122	Mild	149.0	105.67	No	Female	64	158.0	56.0	Yes	No	138	85	83.0	4.5	53	5.64	2.91	1.37	5.23	Yes	22.432302515622496	No	140.5795068	Non-BSH	1.5277	92.0204	2.35648	2.68377
sample257	3.4	10.5	10.5	10.0	17.9	4.3	79	47.0	91.0	73.0	239.0	6.0	6.0	7.0	7.0	10.0	9.0	138	No	150.0	96.0	No	Female	54	156.0	56.0	No	No	125	85	68.0	3.7	53	5.34	1.57	1.46	6.61	Yes	23.011176857330703	No	128.7934548	Non-BSH	1.5155	84.9841	2.24348	2.83735
sample258	3.6	8.1	8.4	8.6	18.6	4.2	74	42.0	102.0	89.0	246.0	8.0	10.0	8.0	10.0	12.0	11.0	116	No	150.67	71.0	No	Female	52	155.0	64.0	No	No	138	88	60.0	6.3	59	3.48	0.56	1.66	5.21	Yes	26.63891779396462	No	150.026232	Non-BSH	1.6118	93.0799	2.23353	2.60578
sample259	3.4	10.8	10.7	10.2	24.6	4.1	69	38.0	98.0	81.0	229.0	7.0	10.0	11.0	11.0	10.0	14.0	122	No	122.33	83.0	No	Male	67	169.0	69.0	No	No	131	91	73.0	5.7	82	5.04	0.96	1.66	6.78	Yes	24.158817968558523	Yes	109.6115865	Non-BSH	1.7612	62.2369	1.9305	2.32796
sample260	3.7	8.9	8.9	8.9	24.3	4.2	56	29.0	62.0	75.0	312.0	6.0	5.0	8.0	7.0	9.0	11.0	111	Mild	144.33	111.0	No	Female	68	158.0	69.0	No	No	126	76	64.0	7.8	73	10.88	15.35	1.15	7.75	No	27.639801313892004	No	143.752096	Non-BSH	1.6941	84.8546	2.18405	2.47919
sample261	4.0	8.9	8.5	8.5	18.4	4.4	71	40.0	57.0	51.0	266.0	6.0	8.0	8.0	8.0	13.0	11.0	123	No	122.33	81.0	No	Male	54	168.0	77.0	No	No	118	84	85.0	8.1	94	5.1	3.72	0.84	5.43	Yes	27.28174603174603	No	119.2504637	Non-BSH	1.8575	64.1994	2.15343	2.36878
sample262	4.8	9.4	9.5	9.0	28.0	5.5	74	43.0	52.0	74.0	275.0	5.0	5.0	8.0	7.0	7.0	13.0	135	Mild	119.33	103.0	No	Male	65	174.0	81.0	No	No	141	91	66.0	4.6	70	4.15	1.44	1.02	4.33	Yes	26.7538644470868	Yes	125.0404526	Non-BSH	1.9453	64.2782	2.46749	2.82733
sample263	3.3	10.6	10.4	9.5	22.9	4.2	67	37.0	42.0	80.0	217.0	7.0	5.0	9.0	11.0	9.0	13.0	138	Mild	91.0	113.0	No	Male	62	170.0	77.0	No	Yes	145	89	81.0	6.5	76	4.93	0.93	1.7	6.22	Yes	26.64359861591696	Yes	196.5118241	Non-BSH	1.8697	105.103	1.76499	2.24635
sample264	3.9	8.6	8.5	8.4	20.8	4.9	75	44.0	106.0	59.0	211.0	7.0	13.0	10.0	8.0	15.0	9.0	124	No	160.33	56.67	No	Female	61	158.0	64.0	No	No	121	71	84.0	7.7	73	5.21	1.94	1.0	5.26	Yes	25.636917160711423	No	140.5795068	Non-BSH	1.6301	86.2398	2.39249	3.00595
sample265	3.3	9.1	9.1	9.1	24.4	4.7	69	39.0	98.0	70.0	239.0	7.0	6.0	8.0	11.0	13.0	11.0	133	No	125.0	105.33	No	Male	65	161.0	61.0	No	No	124	78	88.0	4.7	65	5.48	1.66	1.41	5.04	No	23.5330427066857	Yes	145.677472	Non-BSH	1.61	90.4829	2.04969	2.91925
sample266	3.0	11.5	9.7	9.5	16.8	3.9	75	43.0	40.0	76.0	277.0	7.0	3.0	9.0	13.0	11.0	9.0	107	Mild	131.0	88.33	No	Female	72	150.0	56.0	No	No	145	82	81.0	5.7	55	6.38	1.61	1.84	5.29	Yes	24.88888888888889	No	148.1452163	Non-BSH	1.4789	100.173	2.02853	2.6371
sample267	2.6	8.2	8.1	8.0	11.8	3.1	72	40.0	69.0	84.0	275.0	6.0	7.0	10.0	7.0	8.0	8.0	130	Mild	110.0	110.67	No	Female	74	152.0	43.0	No	No	102	68	102.0	6.4	68	5.59	0.89	1.95	4.85	No	18.611495844875343	Yes	132.8568	Non-BSH	1.3247	100.292	1.96271	2.34015
sample268	3.3	10.3	10.3	10.3	20.3	3.7	63	34.0	88.0	93.0	250.0	6.0	6.0	11.0	8.0	8.0	11.0	135	Mild	140.33	81.0	No	Female	64	165.0	67.0	No	No	119	82	79.0	5.8	68	6.11	2.59	1.37	7.11	No	24.609733700642792	No	64.25536794	Non-BSH	1.7112	37.5499	1.92847	2.16223
sample269	3.6	8.3	8.1	8.8	20.8	4.4	78	46.0	122.0	102.0	180.0	7.0	10.0	15.0	9.0	15.0	13.0	135	No	141.67	69.67	No	Female	52	156.0	61.0	No	No	135	74	82.0	6.7	45	4.1	0.76	1.73	12.05	Yes	25.065746219592373	No	119.075276	Non-BSH	1.5795	75.388	2.2792	2.78569
sample270	3.0	9.6	8.9	8.7	21.2	4.4	76	44.0	90.0	84.0	237.0	8.0	7.0	10.0	9.0	10.0	8.0	127	No	138.33	88.0	No	Female	52	157.0	69.0	No	No	112	72	92.0	7.3	57	6.66	2.73	1.73	6.13	No	27.99302202929125	No	122.231277	Non-BSH	1.688	72.4119	1.77725	2.60664
sample271	4.1	10.4	10.4	10.4	23.3	5.3	74	43.0	93.0	83.0	233.0	6.0	10.0	7.0	8.0	16.0	10.0	136	No	119.67	83.33	No	Male	47	177.0	81.0	No	No	145	98	97.0	4.9	57	4.36	1.9	1.44	14.05	Yes	25.85463947141626	Yes	133.6340333	Non-BSH	1.9636	68.0556	2.088	2.69912
sample272	3.3	10.6	10.1	9.1	21.0	3.8	77	45.0	61.0	73.0	259.0	6.0	6.0	9.0	10.0	10.0	10.0	137	Mild	103.67	103.0	No	Male	51	167.0	76.0	No	Yes	134	98	74.0	8.1	87	5.95	1.7	1.32	5.01	Yes	27.25088744666356	Yes	215.9185303	Non-BSH	1.8386	117.436	1.79484	2.06679
sample273	2.9	8.7	8.8	8.7	22.3	4.4	75	44.0	98.0	64.0	210.0	8.0	11.0	9.0	12.0	14.0	12.0	131	No	132.0	83.33	No	Male	52	183.0	82.0	No	Yes	112	72	98.0	5.9	67	4.51	1.29	1.1	4.98	No	24.48565200513601	Yes	116.5296275	Non-BSH	2.013	57.8885	1.44064	2.18579
sample274	3.8	9.9	9.9	9.6	24.3	4.7	60	32.0	100.0	113.0	248.0	8.0	7.0	10.0	8.0	9.0	11.0	147	Mild	123.0	96.0	No	Male	60	173.0	72.0	No	No	130	90	61.0	6.4	73	3.97	0.56	1.64	4.98	Yes	24.056934745564504	No	125.0404526	Non-BSH	1.824	68.5529	2.08333	2.57675
sample275	2.9	8.3	8.0	9.3	25.9	5.3	58	31.0	72.0	83.0	272.0	5.0	6.0	9.0	8.0	8.0	14.0	154	Mild	115.0	115.0	No	Female	64	164.0	61.0	No	No	144	92	72.0	4.6	38	4.19	0.79	1.72	5.05	Yes	22.67995240928019	No	162.215848	Non-BSH	1.6283	99.6228	1.781	3.25493
sample276	3.8	10.9	10.3	10.1	21.8	4.2	77	46.0	59.0	81.0	297.0	8.0	5.0	11.0	8.0	7.0	12.0	125	Mild	109.67	107.67	No	Male	73	167.0	76.0	No	No	155	88	84.0	6.0	79	5.07	1.93	1.2	5.4	Yes	27.25088744666356	No	174.2757189	Non-BSH	1.8386	94.7872	2.06679	2.28435
sample277	3.5	9.6	9.6	9.6	22.6	4.2	69	38.0	66.0	117.0	279.0	6.0	6.0	11.0	8.0	6.0	14.0	117	Mild	167.67	105.33	No	Female	62	150.0	50.0	No	No	125	78	78.0	4.5	70	5.6	2.35	1.21	4.94	No	22.22222222222222	No	149.368704	Non-BSH	1.4021	106.532	2.49626	2.99551
sample278	3.3	10.2	9.7	9.8	18.9	4.1	79	47.0	64.0	93.0	253.0	8.0	5.0	12.0	9.0	8.0	17.0	133	Mild	106.67	83.33	No	Female	70	149.0	67.0	No	No	155	80	96.0	7.1	67	6.37	2.28	1.41	5.67	Yes	30.178820773839018	No	132.0414121	Non-BSH	1.6136	81.8303	2.04512	2.5409
sample279	3.7	10.1	10.8	10.0	20.3	4.2	79	47.0	65.0	109.0	398.0	7.0	5.0	11.0	9.0	5.0	17.0	135	Mild	128.0	118.0	No	Male	74	166.0	88.0	No	No	145	88	76.0	5.3	81	3.73	1.35	1.23	6.55	Yes	31.934968790825955	No	310.3061604	Non-BSH	1.9861	156.239	1.86295	2.1147
sample280	3.3	9.1	9.3	9.6	16.4	4.2	79	47.0	69.0	118.0	199.0	8.0	4.0	13.0	9.0	10.0	17.0	139	Mild	138.0	88.0	No	Female	72	149.0	64.0	No	No	136	76	96.0	4.6	46	4.98	1.77	1.47	6.05	Yes	28.82753029142832	No	159.4267254	Non-BSH	1.5752	101.21	2.09497	2.66633
sample281	3.7	9.6	9.4	9.3	24.9	4.8	74	43.0	70.0	89.0	258.0	8.0	7.0	12.0	10.0	10.0	17.0	128	Mild	121.0	90.67	No	Male	63	178.0	84.0	No	No	105	76	58.0	4.8	75	3.75	0.56	1.34	5.29	No	26.51180406514329	Yes	127.4051878	Non-BSH	2.0081	63.4456	1.84254	2.39032
sample282	4.0	9.4	9.3	9.0	21.6	4.9	88	58.0	111.0	76.0	157.0	7.0	8.0	9.0	6.0	11.0	11.0	122	moderate	151.33	70.67	No	Male	66	165.0	75.0	No	Yes	156	76	72.0	5.1	72	4.18	0.92	1.28	4.98	Yes	27.548209366391184	No	161.2424331	Non-BSH	1.8136	88.9074	2.20556	2.70181
sample283	3.8	8.1	8.1	8.1	18.1	4.0	74	42.0	70.0	45.0	224.0	5.0	9.0	7.0	7.0	14.0	10.0	132	No	142.33	88.0	No	Female	65	155.0	58.0	Yes	No	124	82	70.0	6.4	77	5.77	1.13	1.8	8.23	Yes	24.14151925078044	No	161.224244	Non-BSH	1.535	105.032	2.47557	2.60586
sample284	3.8	9.2	9.4	9.0	23.3	4.7	77	45.0	63.0	87.0	214.0	6.0	5.0	11.0	8.0	10.0	8.0	140	Mild	121.0	100.67	No	Male	71	173.0	78.0	No	No	134	85	68.0	6.2	90	5.12	1.7	1.3	4.94	Yes	26.06167930769488	No	97.0836009	Non-BSH	1.9008	51.0751	1.99916	2.47264
sample285	3.1	9.3	8.9	9.4	22.2	4.3	71	40.0	63.0	76.0	237.0	5.0	6.0	8.0	4.0	9.0	10.0	145	Mild	129.67	118.0	No	Male	68	172.0	60.0	No	No	132	76	72.0	4.9	66	5.32	1.05	1.71	5.1	Yes	20.28123309897241	Yes	148.1452163	Non-BSH	1.6643	89.0135	1.86264	2.58367
sample286	3.8	8.7	8.8	9.3	23.7	4.3	56	29.0	71.0	90.0	205.0	6.0	7.0	12.0	12.0	10.0	15.0	129	Mild	143.67	88.0	No	Female	56	160.0	74.0	No	No	142	80	80.0	5.5	44	5.15	1.47	1.53	5.13	Yes	28.90625	No	106.7471944	Non-BSH	1.7703	60.2989	2.14653	2.42897
sample287	3.5	8.8	8.9	8.8	25.1	4.9	73	42.0	102.0	78.0	163.0	7.0	12.0	8.0	11.0	16.0	14.0	134	No	102.0	81.0	No	Male	48	175.0	70.0	No	Yes	128	92	60.0	4.6	71	3.43	1.22	1.07	4.71	No	22.857142857142858	Yes	125.842592	Non-BSH	1.8106	69.5033	1.93306	2.70629
sample288	3.2	9.3	9.3	9.3	17.6	3.8	72	41.0	79.0	96.0	159.0	8.0	11.0	13.0	10.0	9.0	12.0	123	Mild	122.67	66.0	No	Female	47	174.0	77.0	No	No	114	74	80.0	4.9	52	4.98	2.62	1.38	11.13	No	25.43268595587264	No	152.2605023	Non-BSH	1.8941	80.3867	1.68946	2.00623
sample289	3.4	8.9	8.9	8.7	26.6	4.8	62	22.0	112.0	96.0	203.0	5.0	8.0	7.0	6.0	10.0	8.0	142	No	134.0	88.0	No	Female	50	156.0	59.0	No	No	152	96	62.0	3.2	60	6.03	1.65	1.45	6.38	Yes	24.243918474687707	No	107.5618847	Non-BSH	1.5539	69.2206	2.18804	3.089
sample290	3.5	9.3	9.0	9.5	20.2	3.9	68	38.0	55.0	70.0	283.0	8.0	6.0	10.0	11.0	9.0	17.0	112	Mild	116.67	70.0	No	Male	48	165.0	73.0	No	No	132	90	84.0	4.8	73	6.85	6.19	1.22	15.39	No	26.813590449954088	Yes	147.0003461	Non-BSH	1.788	82.215	1.95749	2.18121
sample291	3.6	11.8	11.8	9.1	18.6	4.4	79	47.0	83.0	71.0	197.0	6.0	9.0	8.0	9.0	12.0	14.0	136	No	150.67	90.67	No	Female	62	158.0	60.0	No	No	132	76	65.0	6.4	77	6.68	3.6	1.34	5.09	Yes	24.03460983816696	No	113.8044593	Non-BSH	1.5789	72.0783	2.28007	2.78675
sample292	3.5	8.6	8.3	8.3	16.8	3.7	81	49.0	120.0	95.0	140.0	5.0	10.0	9.0	7.0	11.0	10.0	128	No	146.0	75.67	No	Female	69	147.0	47.0	No	No	154	80	56.0	5.4	46	3.93	1.82	1.04	4.44	Yes	21.75019667731038	No	159.8878616	Non-BSH	1.3454	118.84	2.60146	2.75011
sample293	3.7	8.9	9.0	9.0	23.4	4.6	71	40.0	102.0	94.0	241.0	4.0	8.0	6.0	9.0	11.0	12.0	142	No	137.0	93.33	No	Female	51	157.0	66.0	No	No	182	106	75.0	2.4	38	3.33	2.74	0.79	5.64	Yes	26.77593411497424	No	90.36116141	Non-BSH	1.6496	54.7776	2.24297	2.78855
sample294	3.3	9.0	9.0	9.0	21.5	4.5	70	39.0	100.0	82.0	238.0	6.0	11.0	10.0	5.0	11.0	8.0	124	No	125.0	93.33	No	Female	51	167.0	61.0	No	No	128	78	72.0	5.3	71	5.1	1.0	1.89	3.54	Yes	21.8724228190326	No	139.814243	Non-BSH	1.6466	84.9109	2.00413	2.7329
sample295	3.2	9.8	9.2	9.2	18.1	4.1	67	37.0	76.0	124.0	275.0	9.0	6.0	14.0	9.0	8.0	14.0	131	Mild	124.67	83.0	No	Male	86	163.0	73.0	No	No	169	99	92.0	8.1	137	4.33	1.91	0.96	11.35	Yes	27.47562949301818	No	135.739104	Non-BSH	1.7758	76.4383	1.802	2.30882
sample296	3.4	8.4	8.4	8.4	19.2	4.3	73	42.0	86.0	99.0	234.0	8.0	8.0	12.0	11.0	9.0	13.0	128	Mild	144.0	66.0	No	Male	62	166.0	71.0	No	No	139	69	71.0	4.8	83	5.43	1.28	1.19	5.43	No	25.76571345623457	Yes	125.1752	Non-BSH	1.7685	70.7804	1.92253	2.43144
sample297	3.8	8.9	8.9	8.9	20.2	4.3	72	41.0	81.0	92.0	207.0	5.0	6.0	8.0	7.0	9.0	11.0	119	Mild	116.0	100.67	No	Male	65	172.0	78.0	No	No	132	78	76.0	4.3	65	4.63	3.47	0.84	4.72	Yes	26.365603028664143	No	173.9512	Non-BSH	1.8947	91.8094	2.00559	2.26949
sample298	3.0	8.8	8.8	9.0	18.6	3.6	78	45.0	119.0	126.0	260.0	7.0	7.0	11.0	9.0	11.0	16.0	124	Mild	207.67	79.33	No	Female	65	151.0	82.0	No	No	140	70	102.0	6.1	61	4.44	2.6	1.07	8.41	Yes	35.963334941449936	No	133.7234066	Non-BSH	1.8178	73.5633	1.65035	1.98042
sample299	4.7	10.7	10.5	10.3	22.2	5.1	68	38.0	89.0	107.0	260.0	8.0	4.0	8.0	6.0	6.0	8.0	134	Mild	162.33	107.67	No	Female	61	161.0	74.0	No	No	178	82	64.0	8.0	52	5.68	1.12	1.33	5.62	Yes	28.548281316307243	No	141.4841397	Non-BSH	1.7764	79.6466	2.6458	2.87098
sample300	3.7	10.7	10.8	10.0	22.7	4.8	79	47.0	55.0	88.0	199.0	7.0	8.0	10.0	10.0	15.0	17.0	140	Mild	116.0	88.0	No	Male	48	171.0	84.0	No	Yes	106	74	66.0	7.0	82	4.2	4.05	1.05	5.43	Yes	28.726787729557813	Yes	205.021536	Non-BSH	1.9654	104.315	1.88257	2.44225
sample301	3.6	8.8	8.8	8.8	18.3	4.2	69	38.0	63.0	79.0	196.0	7.0	7.0	9.0	8.0	13.0	12.0	134	Mild	122.0	81.0	No	Male	63	167.0	56.0	No	No	108	62	76.0	7.9	79	4.74	1.19	1.36	5.19	No	20.079601276488937	No	181.8963289	Non-BSH	1.5826	114.935	2.27474	2.65386
sample302	3.5	9.7	9.5	9.7	22.4	4.5	66	36.0	63.0	80.0	225.0	7.0	4.0	10.0	6.0	6.0	9.0	130	Mild	105.33	112.67	No	Female	50	164.0	63.0	No	Yes	138	90	65.0	3.6	67	5.65	1.91	1.56	5.72	Yes	23.42355740630577	No	117.4712684	Non-BSH	1.6539	71.0268	2.11621	2.72084
sample303	3.0	8.9	8.9	8.9	26.2	4.3	65	35.0	71.0	76.0	188.0	8.0	7.0	9.0	10.0	12.0	15.0	120	Mild	118.0	86.0	No	Female	56	150.0	61.0	Yes	No	108	78	76.0	5.0	55	5.36	1.92	1.6	8.0	Yes	27.11111111111111	No	149.9188667	Non-BSH	1.5429	97.1669	1.94439	2.78696
sample304	3.5	8.8	8.7	8.6	17.1	3.6	68	37.0	62.0	75.0	283.0	7.0	5.0	10.0	9.0	10.0	13.0	103	Mild	112.67	96.0	No	Female	66	146.0	59.0	Yes	No	118	75	88.0	4.4	60	4.87	3.27	1.15	6.27	No	27.678738975417527	No	123.9911524	Non-BSH	1.4929	83.0539	2.34443	2.41141
sample305	3.8	9.7	9.7	9.7	27.6	5.0	56	29.0	64.0	93.0	259.0	4.0	4.0	7.0	5.0	9.0	7.0	117	Mild	175.67	93.33	No	Male	78	171.0	75.0	Yes	No	107	50	74.0	10.1	146	6.63	2.64	1.34	5.07	Yes	25.64891761567662	No	89.96658893	Non-BSH	1.8502	48.6253	2.05383	2.70241
sample306	3.2	9.5	9.7	9.4	24.1	4.2	57	30.0	66.0	88.0	208.0	5.0	5.0	9.0	7.0	8.0	10.0	138	Mild	94.33	103.0	No	Female	55	166.0	65.0	No	No	108	74	88.0	4.3	74	5.09	3.27	0.99	5.36	Yes	23.588329220496444	No	171.6188667	Non-BSH	1.6917	101.448	1.89159	2.48271
sample307	3.1	8.6	8.7	8.6	22.0	4.4	52	27.0	78.0	85.0	208.0	7.0	6.0	10.0	10.0	8.0	12.0	140	Mild	96.0	88.0	No	Female	50	164.0	62.0	No	No	112	74	88.0	3.5	59	3.63	1.05	1.54	4.82	No	23.05175490779298	No	129.2505521	Non-BSH	1.6411	78.7585	1.88898	2.68113
sample308	3.6	9.5	8.1	8.2	18.4	4.1	75	43.0	70.0	91.0	264.0	11.0	6.0	13.0	12.0	11.0	15.0	117	Mild	164.0	88.33	No	Female	66	154.0	59.0	No	No	124	68	76.0	4.8	68	4.16	4.54	0.78	8.01	No	24.87771968291449	No	123.1646121	Non-BSH	1.5417	79.8888	2.33508	2.6594
sample309	3.5	10.4	10.4	10.4	22.3	4.0	63	34.0	91.0	85.0	219.0	6.0	9.0	8.0	8.0	14.0	10.0	117	No	117.33	93.33	No	Female	64	154.0	61.0	No	No	112	70	88.0	5.7	57	6.39	2.03	1.75	6.91	No	25.72103221453871	No	113.7451865	Non-BSH	1.5673	72.574	2.23314	2.55216
sample310	3.8	10.5	9.0	8.3	23.3	4.0	75	43.0	89.0	135.0	229.0	5.0	4.0	9.0	7.0	7.0	9.0	127	Mild	154.67	120.0	No	Female	77	153.0	55.0	Yes	No	150	75	96.0	5.8	68	5.84	2.66	1.32	5.29	Yes	23.49523687470631	No	136.3967524	Non-BSH	1.4844	91.8868	2.55996	2.69469
sample311	2.7	8.7	8.7	8.7	21.4	3.4	62	33.0	88.0	94.0	195.0	7.0	5.0	9.0	6.0	7.0	12.0	151	Mild	114.33	82.67	No	Female	72	149.0	49.0	No	No	150	70	84.0	5.6	72	4.84	3.06	1.4	9.38	Yes	22.0710778793748	No	118.5434967	Non-BSH	1.3832	85.7024	1.952	2.45807
sample312	4.1	8.2	8.3	8.6	18.4	4.5	70	39.0	38.0	64.0	283.0	11.0	7.0	13.0	15.0	10.0	13.0	133	Mild	116.0	112.67	No	Male	59	169.0	85.0	No	Yes	146	94	82.0	5.9	80	4.16	1.62	1.27	4.62	Yes	29.760862714890933	No	82.13969101	Non-BSH	1.966	41.7801	2.08545	2.28891
sample313	3.9	9.9	9.5	9.4	16.9	3.6	72	40.0	112.0	58.0	149.0	6.0	7.0	4.0	8.0	14.0	10.0	124	Unclear	110.67	70.67	Yes	Female	63	157.0	67.0	No	No	100	75	60.0	4.7	74	5.36	0.98	1.53	4.91	Yes	28.39871800073025	No	156.9164175	Non-BSH	1.6624	94.3915	2.34601	2.16554
sample314	3.9	10.1	10.7	10.8	29.9	5.2	56	30.0	59.0	88.0	235.0	7.0	7.0	11.0	7.0	7.0	10.0	146	Mild	127.67	81.0	No	Male	67	167.0	77.0	No	No	105	75	78.0	7.8	86	4.48	1.03	1.57	4.7	Yes	27.60945175517229	Yes	103.9766977	Non-BSH	1.8514	56.1611	2.10651	2.80869
sample315	3.7	9.9	10.2	9.1	27.5	5.5	52	27.0	91.0	71.0	231.0	5.0	5.0	8.0	8.0	10.0	11.0	130	Mild	120.67	107.67	No	Male	64	166.0	65.0	No	No	150	94	83.0	6.1	56	5.25	1.2	1.28	4.96	Yes	23.588329220496444	Yes	210.4474468	Non-BSH	1.6917	124.4	2.18715	3.25117
sample316	4.2	8.8	8.9	8.7	26.9	5.3	65	35.0	106.0	91.0	189.0	8.0	6.0	12.0	11.0	12.0	15.0	130	moderate	133.33	73.67	No	Female	48	164.0	80.0	No	No	158	96	76.0	5.2	81	5.89	1.57	1.48	5.47	Yes	29.7441998810232	No	222.9725668	Non-BSH	1.8715	119.141	2.24419	2.83195
sample317	3.1	9.6	9.4	9.3	18.4	4.0	76	44.0	98.0	81.0	199.0	7.0	10.0	10.0	7.0	10.0	9.0	133	No	127.0	88.0	No	Female	46	162.0	55.0	No	No	126	88	84.0	3.6	76	3.51	0.86	1.45	5.07	No	20.95717116293248	No	173.033384	Non-BSH	1.5393	112.41	2.0139	2.59858
sample318	3.0	9.3	8.5	9.0	19.5	4.0	74	42.0	92.0	81.0	234.0	8.0	8.0	10.0	10.0	14.0	13.0	126	No	127.67	88.0	No	Female	67	155.0	56.0	No	No	128	66	78.0	5.9	59	4.29	3.01	1.15	5.46	Yes	23.30905306971904	No	119.4079422	Non-BSH	1.5094	79.1095	1.98754	2.65006
sample319	3.1	8.0	8.0	8.7	23.2	4.6	70	39.0	43.0	63.0	381.0	7.0	4.0	10.0	10.0	6.0	12.0	104	Mild	116.33	110.0	No	Male	67	170.0	68.0	No	Yes	128	84	84.0	5.2	102	4.38	0.59	1.25	5.79	No	23.529411764705884	No	114.2651988	Non-BSH	1.7545	65.1269	1.76689	2.62183
sample320	3.8	8.8	8.8	8.9	21.0	4.7	67	37.0	53.0	74.0	359.0	6.0	5.0	9.0	11.0	9.0	11.0	142	Mild	175.67	120.33	No	Female	67	154.0	67.0	No	No	135	84	65.0	6.9	26	6.57	1.53	1.75	4.85	Yes	28.25096980941137	No	127.8124467	Non-BSH	1.6441	77.7401	2.31129	2.85871
sample321	3.3	10.0	10.0	10.0	24.1	4.9	69	39.0	89.0	65.0	247.0	6.0	9.0	8.0	11.0	13.0	10.0	128	No	98.0	90.67	No	Male	43	174.0	75.0	No	No	100	75	92.0	6.2	90	3.97	1.32	1.24	5.73	Yes	24.77209671026556	Yes	170.1043254	Non-BSH	1.8685	91.0379	1.76612	2.62242
sample322	3.3	9.1	9.4	9.1	20.4	4.1	80	49.0	48.0	100.0	308.0	9.0	6.0	11.0	10.0	7.0	13.0	130	Mild	139.0	107.67	No	Male	73	163.0	66.0	No	No	133	100	80.0	5.5	43	3.53	3.2	0.88	4.9	Yes	24.84098008957808	Yes	179.800288	Non-BSH	1.6862	106.63	1.95706	2.4315
sample323	3.8	9.6	9.1	9.4	21.0	4.2	62	33.0	75.0	98.0	200.0	6.0	6.0	9.0	9.0	11.0	10.0	137	Mild	159.33	98.33	No	Female	52	150.0	64.0	No	No	120	98	74.0	4.3	92	5.03	4.36	1.14	4.82	Yes	28.444444444444443	No	118.0821404	Non-BSH	1.5813	74.6741	2.40309	2.65604
sample324	3.1	10.9	10.4	10.5	18.6	4.0	76	44.0	70.0	96.0	286.0	9.0	5.0	11.0	7.0	5.0	12.0	124	Mild	137.0	85.67	No	Male	65	171.0	80.0	No	No	144	78	82.0	5.7	72	6.3	1.71	1.54	5.42	Yes	27.358845456721728	No	130.177792	Non-BSH	1.9142	68.0064	1.61948	2.08965
sample325	3.5	9.2	9.0	8.9	21.8	4.2	63	34.0	68.0	62.0	219.0	7.0	11.0	10.0	8.0	13.0	12.0	128	No	169.33	78.67	No	Female	43	161.0	87.0	No	No	100	75	84.0	4.2	22	5.53	3.2	1.1	9.66	No	33.56351992592878	No	141.9876526	Non-BSH	1.9428	73.084	1.80152	2.16183
sample326	3.5	8.8	8.9	8.9	19.9	4.1	76	45.0	101.0	53.0	200.0	8.0	12.0	10.0	11.0	13.0	10.0	134	No	113.67	88.0	No	Female	53	164.0	63.0	No	No	134	82	72.0	5.2	60	4.74	1.33	1.55	5.86	No	23.42355740630577	No	121.9416584	Non-BSH	1.6539	73.7298	2.11621	2.47899
sample327	3.5	10.7	10.7	10.5	18.6	3.4	83	50.0	70.0	95.0	308.0	6.0	4.0	9.0	8.0	7.0	11.0	122	Mild	142.67	120.33	No	Female	74	158.0	75.0	No	No	123	68	74.0	6.6	63	4.12	1.74	1.33	7.73	Yes	30.0432622977087	No	113.7451865	Non-BSH	1.7709	64.2302	1.9764	1.91993
sample328	3.0	8.1	8.8	8.9	21.5	4.0	56	29.0	90.0	61.0	250.0	7.0	10.0	8.0	7.0	12.0	10.0	146	No	109.0	81.0	No	Female	42	157.0	50.0	No	No	96	60	78.0	4.0	62	3.87	0.84	1.53	4.99	No	20.28479857195018	No	109.0963779	Non-BSH	1.4448	75.5097	2.07641	2.76855
sample329	3.1	8.2	8.2	8.2	22.7	4.4	61	33.0	70.0	57.0	227.0	6.0	9.0	7.0	11.0	15.0	9.0	148	No	112.67	88.0	No	Female	59	169.0	61.0	No	No	87	56	74.0	5.1	63	4.96	1.47	1.56	4.65	No	21.35779559539232	No	103.480576	Non-BSH	1.6588	62.3828	1.86882	2.65252
sample330	3.1	8.8	8.3	8.4	19.2	3.8	73	41.0	87.0	95.0	233.0	8.0	9.0	13.0	8.0	10.0	11.0	128	Mild	143.0	83.33	No	Female	50	148.0	63.0	No	No	132	76	96.0	6.1	61	7.54	3.08	1.33	5.39	Yes	28.7618699780862	No	115.7830548	Non-BSH	1.5563	74.3964	1.9919	2.44169
sample331	2.8	8.5	8.4	8.4	20.5	4.0	59	31.0	64.0	71.0	220.0	8.0	6.0	13.0	13.0	16.0	15.0	115	Mild	146.0	88.33	No	Female	52	161.0	54.0	No	No	128	90	78.0	4.6	47	5.56	1.46	1.37	5.25	Yes	20.832529609197177	No	150.7456591	Non-BSH	1.5204	99.1487	1.84162	2.63089
sample332	3.3	9.9	9.4	9.4	24.7	4.7	72	41.0	91.0	72.0	237.0	8.0	9.0	8.0	11.0	11.0	9.0	123	No	118.33	95.67	No	Male	61	177.0	76.0	No	No	124	86	66.0	3.8	77	6.11	2.59	1.31	7.95	No	24.25867407194612	Yes	102.6710475	Non-BSH	1.8996	54.0488	1.73721	2.47421
sample333	3.4	9.4	9.6	9.5	20.0	4.1	71	40.0	72.0	89.0	133.0	7.0	6.0	11.0	10.0	10.0	12.0	117	Mild	118.0	103.0	No	Male	69	170.0	70.0	No	Yes	150	82	75.0	7.5	68	5.57	0.49	1.83	5.47	Yes	24.22145328719723	Yes	160.0148935	Non-BSH	1.7801	89.891	1.91001	2.30324
sample334	3.2	10.1	8.9	8.9	23.2	4.2	61	33.0	56.0	67.0	241.0	7.0	6.0	9.0	9.0	11.0	9.0	113	Mild	90.67	98.33	No	Male	59	172.0	93.0	No	No	122	88	90.0	5.0	54	5.57	6.01	1.17	6.07	Yes	31.43591130340725	No	130.177792	Non-BSH	2.0867	62.3845	1.53352	2.01275
sample335	3.4	10.3	10.4	10.0	22.9	4.3	57	30.0	66.0	78.0	222.0	5.0	5.0	10.0	8.0	7.0	11.0	124	Mild	94.0	112.67	No	Female	46	150.0	71.0	No	No	152	98	84.0	3.9	58	4.62	2.08	1.37	4.93	Yes	31.55555555555556	No	148.019666	Non-BSH	1.6709	88.5868	2.03483	2.57346
sample336	3.6	8.7	9.0	10.2	23.9	4.7	53	27.0	109.0	92.0	218.0	6.0	8.0	8.0	8.0	8.0	8.0	124	No	160.0	100.67	No	Male	63	170.0	72.0	No	No	152	92	79.0	4.9	74	4.28	0.84	1.18	5.04	Yes	24.913494809688583	No	155.6526609	Non-BSH	1.8057	86.2007	1.99369	2.60287
sample337	3.8	10.5	10.5	10.5	23.4	4.2	69	39.0	54.0	89.0	232.0	8.0	4.0	10.0	10.0	5.0	13.0	133	Mild	109.67	110.33	No	Male	70	162.0	65.0	Yes	Yes	145	82	81.0	8.0	78	6.7	3.55	1.36	9.77	Yes	24.76756591982929	Yes	149.368704	Non-BSH	1.6673	89.5872	2.27913	2.51904
sample338	4.0	9.0	9.0	9.3	17.0	4.2	76	44.0	95.0	108.0	241.0	7.0	7.0	12.0	8.0	10.0	13.0	114	Mild	164.33	80.67	No	Female	48	153.0	62.0	No	No	110	80	72.0	6.0	37	5.21	1.3	1.72	5.22	Yes	26.48553974966893	No	123.7507809	Non-BSH	1.574	78.6218	2.5413	2.66836
sample339	2.7	8.2	8.3	8.2	28.7	4.7	67	37.0	49.0	63.0	305.0	6.0	6.0	10.0	7.0	7.0	10.0	127	Mild	104.67	107.67	No	Male	77	177.0	60.0	No	Yes	148	72	66.0	6.3	85	4.16	0.59	1.42	5.26	Yes	19.151584793641675	Yes	129.5685665	Non-BSH	1.6948	76.4507	1.59311	2.77319
sample340	3.0	8.2	8.3	8.0	19.7	3.6	65	35.0	116.0	89.0	195.0	8.0	6.0	14.0	9.0	9.0	13.0	120	Mild	119.33	80.67	No	Female	65	156.0	40.0	No	No	124	65	86.0	5.2	56	5.63	0.52	2.4	5.65	No	16.43655489809336	Yes	81.61609114	Non-BSH	1.3107	62.2691	2.28885	2.74662
sample341	4.4	8.4	8.6	8.7	23.9	5.1	77	46.0	84.0	64.0	222.0	6.0	7.0	10.0	8.0	13.0	9.0	131	moderate	131.0	98.33	No	Male	63	166.0	77.0	No	Yes	135	80	78.0	4.1	59	5.69	4.35	0.94	5.28	Yes	27.94309769197271	Yes	157.2424725	Non-BSH	1.8453	85.2124	2.38444	2.76378
sample342	3.5	8.6	8.8	9.5	24.2	4.7	75	43.0	102.0	58.0	231.0	7.0	11.0	8.0	7.0	12.0	8.0	127	No	158.67	80.67	No	Female	48	158.0	87.0	No	No	105	70	78.0	5.9	55	4.72	1.11	1.61	4.92	Yes	34.850184265342094	No	147.0857832	Non-BSH	1.9245	76.4281	1.81865	2.44219
sample343	3.7	8.2	8.3	8.2	19.2	4.5	75	44.0	104.0	132.0	276.0	7.0	6.0	7.0	9.0	11.0	10.0	116	Mild	134.67	96.0	No	Female	58	160.0	68.0	No	No	104	80	72.0	5.8	71	5.62	4.0	1.07	5.17	Yes	26.5625	No	120.2876526	Non-BSH	1.6935	71.029	2.18482	2.65722
sample344	3.8	8.6	8.3	8.3	20.4	4.5	80	49.0	85.0	124.0	342.0	7.0	6.0	10.0	7.0	6.0	11.0	130	Mild	138.33	96.0	No	Female	69	150.0	63.0	No	No	150	78	68.0	6.9	59	5.63	2.18	1.17	6.26	Yes	28.0	No	125.0309803	Non-BSH	1.5685	79.7137	2.4227	2.86898
sample345	3.5	10.8	10.2	10.0	20.2	4.3	70	40.0	66.0	90.0	224.0	6.0	6.0	10.0	9.0	6.0	12.0	123	Mild	123.0	78.0	No	Male	73	166.0	81.0	No	No	132	74	72.0	8.2	81	5.52	1.88	1.24	5.43	Yes	29.3946871824648	No	153.0598679	Non-BSH	1.8965	80.7065	1.8455	2.26733
sample346	3.0	10.5	10.5	10.4	17.9	3.8	81	49.0	71.0	100.0	276.0	7.0	6.0	9.0	8.0	7.0	12.0	137	Mild	120.67	98.0	No	Male	65	156.0	69.0	No	No	130	98	72.0	6.3	82	5.34	1.21	1.01	6.36	Yes	28.353057199211044	No	126.7103422	Non-BSH	1.6819	75.3376	1.7837	2.25935
sample347	3.9	8.8	8.5	8.4	20.8	4.6	69	39.0	100.0	80.0	232.0	7.0	10.0	9.0	8.0	14.0	11.0	110	No	146.33	75.67	No	Female	49	155.0	69.0	No	No	118	75	74.0	3.8	54	4.59	1.76	1.29	5.26	Yes	28.720083246618103	No	132.7579254	Non-BSH	1.6758	79.2206	2.32725	2.74496
sample348	3.5	9.0	9.0	9.1	23.5	4.5	73	42.0	66.0	85.0	188.0	8.0	6.0	12.0	7.0	9.0	14.0	133	Mild	125.33	103.0	No	Female	70	154.0	68.0	No	No	152	82	106.0	3.8	59	5.27	2.39	1.35	7.22	Yes	28.67262607522348	No	136.7313397	Non-BSH	1.6569	82.5224	2.11238	2.71592
sample349	3.1	8.6	8.5	8.5	18.8	3.8	60	31.0	46.0	59.0	253.0	7.0	5.0	10.0	9.0	6.0	11.0	123	Mild	96.0	91.67	No	Female	52	157.0	56.0	No	No	122	88	82.0	6.2	48	6.48	9.23	0.94	12.36	Yes	22.7189744005842	Yes	95.88281363	Non-BSH	1.5216	63.0145	2.03733	2.49737
sample350	3.9	12.2	10.6	10.7	16.7	4.6	80	48.0	51.0	90.0	385.0	7.0	3.0	9.0	5.0	5.0	10.0	136	Mild	154.0	135.33	No	Male	79	159.0	72.0	Yes	No	120	90	66.0	8.1	87	5.74	4.52	1.23	8.1	Yes	28.47988608045568	No	194.8640638	Non-BSH	1.7386	112.081	2.24318	2.64581
sample351	3.3	10.7	10.5	10.5	23.7	4.4	67	37.0	89.0	75.0	231.0	8.0	9.0	12.0	9.0	14.0	11.0	117	No	101.0	81.0	No	Male	48	170.0	80.0	No	Yes	139	88	78.0	8.1	68	6.07	2.49	1.07	11.5	Yes	27.68166089965398	Yes	169.7266516	Non-BSH	1.9081	88.9506	1.72947	2.30596
sample352	3.1	9.9	9.9	9.9	2.6	4.5	61	32.0	91.0	107.0	278.0	10.0	9.0	12.0	11.0	10.0	12.0	120	Mild	151.0	83.33	No	Male	76	175.0	65.0	No	Yes	130	85	63.0	8.5	77	3.82	0.84	1.25	6.99	No	21.22448979591837	Yes	163.0564163	Non-BSH	1.7466	93.3565	1.77488	2.57643
sample353	2.8	8.6	8.6	8.7	21.9	5.0	69	39.0	54.0	90.0	366.0	7.0	6.0	8.0	10.0	8.0	14.0	132	Mild	124.0	122.67	No	Male	76	164.0	65.0	No	No	142	72	64.0	6.0	76	3.81	0.87	0.95	4.63	Yes	24.16716240333135	Yes	154.0853629	Non-BSH	1.6795	91.7448	1.66716	2.97708
sample354	3.2	9.3	9.5	9.2	22.6	4.5	79	48.0	105.0	92.0	193.0	10.0	10.0	18.0	11.0	11.0	13.0	134	No	132.0	81.0	No	Male	71	164.0	62.0	No	Yes	125	78	75.0	7.3	82	4.89	0.95	1.27	4.98	No	23.05175490779298	Yes	154.2112525	Non-BSH	1.6411	93.9682	1.94991	2.74206
sample355	3.7	8.6	8.6	8.3	20.2	4.3	80	49.0	97.0	65.0	216.0	7.0	10.0	9.0	10.0	16.0	8.0	121	No	143.33	80.67	No	Male	44	169.0	75.0	No	No	100	74	66.0	3.6	48	5.54	2.91	1.12	6.11	No	26.259584748433177	No	140.731832	Non-BSH	1.838	76.5679	2.01306	2.3395
sample356	2.9	8.6	8.6	8.6	24.7	4.6	52	26.0	64.0	101.0	198.0	6.0	7.0	10.0	13.0	10.0	13.0	130	Mild	101.0	96.0	No	Male	66	167.0	55.0	No	No	110	72	84.0	3.8	56	4.47	1.67	1.17	4.74	No	19.721036967980208	Yes	148.3506023	Non-BSH	1.5698	94.5029	1.84737	2.93031
sample357	2.8	8.4	8.4	8.3	22.7	4.8	67	37.0	98.0	76.0	185.0	7.0	10.0	8.0	7.0	16.0	10.0	148	No	119.67	83.33	No	Female	46	164.0	54.0	No	No	105	72	64.0	5.1	53	4.47	0.83	1.5	4.64	No	20.07733491969066	No	132.7579254	Non-BSH	1.5387	86.2793	1.81972	3.11952
sample358	2.7	8.9	9.3	8.8	20.2	4.1	57	29.0	83.0	67.0	265.0	7.0	9.0	8.0	8.0	16.0	12.0	109	No	134.67	95.67	No	Female	51	162.0	68.0	Yes	No	124	96	78.0	6.7	66	6.47	10.57	1.01	4.84	Yes	25.91068434689834	No	137.4652991	Non-BSH	1.7057	80.5917	1.58293	2.40371
sample359	3.5	9.5	9.4	9.3	18.2	4.2	77	46.0	93.0	106.0	237.0	7.0	6.0	9.0	9.0	10.0	11.0	144	Mild	133.67	93.33	No	Female	67	149.0	64.0	Yes	No	164	102	88.0	7.1	85	6.25	1.25	1.82	6.59	Yes	28.82753029142832	No	113.7451865	Non-BSH	1.5752	72.21	2.22194	2.66633
sample360	3.0	8.3	8.6	8.5	20.6	3.2	82	50.0	70.0	92.0	263.0	7.0	6.0	11.0	9.0	11.0	9.0	126	Mild	149.67	105.33	No	Female	71	153.0	47.0	No	No	129	80	98.0	5.0	66	6.68	1.65	1.82	5.62	Yes	20.07774787474903	Yes	128.3263524	Non-BSH	1.382	92.8555	2.17077	2.31548
sample361	3.1	8.8	9.1	8.3	15.5	3.2	70	39.0	78.0	122.0	189.0	7.0	5.0	13.0	8.0	8.0	13.0	122	Mild	121.67	93.67	No	Female	70	152.0	71.0	No	No	188	102	86.0	5.9	63	4.16	2.56	1.07	5.28	Yes	30.730609418282548	No	71.0758743	Non-BSH	1.6831	42.2291	1.84184	1.90125
sample362	4.0	9.6	9.5	8.8	24.1	4.8	64	35.0	63.0	87.0	363.0	6.0	4.0	7.0	7.0	8.0	12.0	124	Mild	113.0	105.33	No	Female	67	161.0	81.0	No	No	168	90	78.0	5.9	90	4.98	2.74	1.49	5.85	Yes	31.248794413795764	No	72.87008147	Non-BSH	1.866	39.0515	2.14362	2.57235
sample363	3.8	8.9	8.9	9.0	21.2	5.0	74	43.0	66.0	88.0	315.0	9.0	5.0	8.0	9.0	10.0	11.0	122	Mild	135.0	110.0	No	Female	65	172.0	112.0	Yes	No	168	98	65.0	6.9	94	5.28	4.19	1.01	12.01	Yes	37.85830178474851	Yes	155.6985134	Non-BSH	2.3299	66.8263	1.63097	2.14601
sample364	3.3	9.7	9.8	9.6	23.3	4.7	75	44.0	84.0	98.0	222.0	8.0	6.0	11.0	10.0	10.0	15.0	130	Mild	123.0	78.0	No	Female	58	161.0	73.0	Yes	No	119	74	66.0	5.3	61	5.46	2.24	1.39	5.64	Yes	28.16249373095173	No	161.05497	Non-BSH	1.7636	91.3217	1.87117	2.665
sample365	2.9	8.2	8.3	9.1	21.6	4.4	70	39.0	90.0	121.0	219.0	6.0	6.0	10.0	6.0	7.0	14.0	105	Mild	111.33	93.33	No	Male	68	163.0	74.0	No	No	148	94	82.0	6.0	105	6.64	2.1	1.55	4.94	Yes	27.852007979223902	Yes	141.7757404	Non-BSH	1.7886	79.2663	1.62138	2.46002
sample366	2.6	8.0	8.2	8.3	16.2	3.4	80	48.0	68.0	97.0	281.0	9.0	9.0	13.0	12.0	11.0	15.0	126	Mild	118.0	83.33	No	Male	63	162.0	68.0	No	No	154	92	74.0	5.2	87	5.9	1.09	1.37	5.22	Yes	25.91068434689834	No	124.1010023	Non-BSH	1.7057	72.7566	1.5243	1.99332
sample367	3.2	8.9	8.9	8.7	20.1	3.9	62	33.0	66.0	79.0	224.0	8.0	6.0	9.0	11.0	13.0	12.0	129	Mild	125.67	85.67	No	Female	53	161.0	60.0	No	No	107	72	76.0	6.4	72	4.62	1.01	1.44	5.23	No	23.1472551213302	No	75.04005446	Non-BSH	1.5972	46.9823	2.00351	2.44177
sample368	3.8	8.9	8.9	8.8	21.0	4.4	65	35.0	110.0	103.0	225.0	6.0	5.0	9.0	8.0	8.0	10.0	116	Mild	139.67	91.0	No	Female	66	151.0	73.0	No	No	115	77	66.0	7.1	63	6.65	3.45	1.61	5.91	Yes	32.01613964299811	No	104.0042847	Non-BSH	1.7026	61.0856	2.23188	2.58428
sample369	3.7	9.0	9.0	9.2	17.4	3.9	78	46.0	121.0	101.0	200.0	5.0	4.0	8.0	6.0	7.0	6.0	115	No	127.33	70.67	No	Female	76	145.0	53.0	No	No	128	62	68.0	6.6	80	6.45	1.77	1.75	5.01	Yes	25.20808561236623	No	127.877214	Non-BSH	1.41	90.6931	2.62411	2.76596
sample370	3.3	8.6	8.9	9.0	19.4	4.4	68	37.0	83.0	58.0	206.0	7.0	8.0	8.0	11.0	12.0	9.0	130	No	124.0	85.67	No	Male	64	170.0	69.0	No	No	122	81	67.0	6.4	107	5.44	1.48	1.39	4.93	Yes	23.87543252595156	No	108.8529743	Non-BSH	1.7673	61.5928	1.86726	2.48967
sample371	3.5	10.7	10.1	10.3	31.0	4.4	55	29.0	63.0	102.0	292.0	6.0	5.0	11.0	9.0	5.0	14.0	125	Mild	117.33	132.67	No	Male	70	171.0	87.0	No	Yes	132	86	106.0	6.9	81	6.95	2.18	1.94	9.6	Yes	29.75274443418488	Yes	126.9285535	Non-BSH	2.0038	63.3439	1.74668	2.19583
sample372	3.2	7.7	7.7	7.7	20.8	4.5	75	44.0	112.0	115.0	205.0	6.0	7.0	11.0	9.0	12.0	11.0	122	Mild	167.33	96.0	No	Female	53	166.0	71.0	No	No	161	104	110.0	3.8	67	4.96	2.51	1.06	5.35	Yes	25.76571345623457	No	160.9408	Non-BSH	1.7685	91.0041	1.80944	2.54453
sample373	3.6	10.2	10.1	10.2	23.9	4.5	70	39.0	81.0	116.0	222.0	7.0	5.0	9.0	11.0	6.0	10.0	121	Mild	119.0	110.33	No	Female	67	155.0	68.0	No	No	134	82	84.0	6.9	71	5.96	1.17	1.63	5.27	Yes	28.30385015608741	No	111.0302548	Non-BSH	1.663	66.765	2.16476	2.70595
sample374	3.5	8.7	8.7	8.7	19.5	4.6	77	46.0	123.0	85.0	213.0	7.0	9.0	8.0	7.0	8.0	11.0	123	No	135.67	75.67	No	Female	63	163.0	72.0	No	No	125	56	76.0	7.3	76	8.49	2.01	2.35	5.59	Yes	27.09925100681245	No	160.4322516	Non-BSH	1.763	90.9996	1.98525	2.60919
sample375	3.0	10.8	10.4	10.7	18.6	3.0	73	41.0	68.0	90.0	278.0	5.0	4.0	8.0	7.0	6.0	13.0	125	Mild	87.0	120.33	No	Female	68	149.0	57.0	Yes	No	148	90	68.0	4.6	57	5.13	3.78	1.1	5.14	Yes	25.674519165803343	Yes	134.7581665	Non-BSH	1.4856	90.7096	2.01939	2.01939
sample376	2.8	9.0	9.3	9.2	24.8	3.7	62	33.0	83.0	105.0	223.0	7.0	6.0	10.0	8.0	9.0	11.0	119	Mild	119.0	70.67	No	Female	60	155.0	58.0	Yes	No	104	72	84.0	3.5	74	5.79	4.33	1.17	5.58	Yes	24.14151925078044	No	92.643608	Non-BSH	1.535	60.3541	1.8241	2.41042
sample377	3.1	9.9	9.5	9.1	20.0	3.6	62	33.0	63.0	84.0	301.0	8.0	5.0	10.0	9.0	8.0	11.0	128	Mild	131.67	86.0	No	Male	72	172.0	77.0	No	No	125	78	92.0	7.2	94	5.79	2.25	1.24	11.69	No	26.0275824770146	No	100.0171779	Non-BSH	1.8819	53.1469	1.64727	1.91296
sample378	2.9	9.4	9.4	9.5	15.8	3.3	88	56.0	99.0	87.0	232.0	8.0	11.0	9.0	11.0	14.0	18.0	126	No	133.33	73.33	No	Female	53	150.0	51.0	No	No	102	88	68.0	5.0	73	7.6	4.84	1.75	5.07	Yes	22.666666666666668	No	101.6992	Non-BSH	1.4149	71.8773	2.04961	2.33232
sample379	3.7	8.3	8.6	9.3	15.9	3.9	80	48.0	67.0	105.0	248.0	6.0	4.0	10.0	8.0	6.0	13.0	125	Mild	132.0	95.67	No	Female	64	159.0	69.0	No	No	152	84	62.0	3.7	60	5.14	2.04	1.21	5.1	Yes	27.29322416043669	No	88.16263469	Non-BSH	1.7002	51.8543	2.17621	2.29385
sample380	3.7	9.3	8.3	8.5	24.9	4.9	70	40.0	57.0	68.0	271.0	8.0	7.0	11.0	9.0	14.0	13.0	125	Mild	122.33	100.67	No	Female	49	157.0	82.0	No	No	145	72	90.0	6.5	82	8.18	3.49	2.06	6.68	Yes	33.2670696579983	No	189.4707256	Non-BSH	1.8544	102.174	1.99525	2.64236
sample381	3.0	8.7	8.8	8.4	28.5	5.1	61	33.0	51.0	79.0	264.0	6.0	6.0	8.0	7.0	7.0	11.0	143	Mild	108.0	107.67	No	Male	62	168.0	69.0	No	No	112	69	74.0	8.4	98	7.51	9.85	1.38	6.2	Yes	24.447278911564627	Yes	154.4813898	Non-BSH	1.7551	88.0186	1.7093	2.90582
sample382	3.1	10.0	10.1	9.8	19.1	3.6	67	37.0	73.0	87.0	199.0	9.0	4.0	10.0	8.0	7.0	9.0	130	Mild	152.0	91.33	No	Female	54	162.0	69.0	No	No	146	78	75.0	5.8	46	8.74	7.2	1.55	19.93	No	26.291723822588025	No	157.2424725	Non-BSH	1.7185	91.4998	1.8039	2.09485
sample383	4.3	9.9	9.9	9.8	15.9	3.8	84	52.0	75.0	83.0	206.0	6.0	5.0	6.0	7.0	5.0	12.0	117	Mild	90.0	103.0	No	Male	77	173.0	85.0	Yes	Yes	146	92	94.0	4.8	95	5.37	1.54	1.28	4.79	Yes	28.40054796351365	Yes	107.8278052	Non-BSH	1.9904	54.1739	2.16037	1.90916
sample384	3.7	9.1	9.2	8.9	24.5	5.1	51	26.0	56.0	82.0	264.0	7.0	5.0	10.0	6.0	4.0	14.0	123	Mild	110.0	110.67	No	Male	66	169.0	71.0	No	No	155	89	74.0	6.6	73	4.54	1.07	1.31	5.88	Yes	24.859073561850074	Yes	116.5296275	Non-BSH	1.7868	65.2169	2.07074	2.85426
sample385	3.7	9.5	9.5	9.2	18.7	4.0	83	52.0	91.0	109.0	260.0	8.0	6.0	13.0	7.0	7.0	10.0	117	Mild	152.67	90.0	No	Male	76	167.0	85.0	No	No	131	84	77.0	3.9	64	4.38	2.24	1.18	6.82	No	30.47796622324213	No	196.3753206	Non-BSH	1.9538	100.509	1.89375	2.04729
sample386	3.6	9.9	9.8	9.5	18.2	3.8	63	34.0	56.0	104.0	351.0	8.0	5.0	11.0	18.0	14.0	16.0	114	Mild	161.33	62.33	No	Female	67	157.0	65.0	No	Yes	132	88	70.0	4.4	67	5.27	1.34	1.57	4.87	Yes	26.37023814353524	No	117.6819865	Non-BSH	1.6368	71.8976	2.19941	2.3216
sample387	2.7	8.3	8.5	9.4	21.0	4.0	74	42.0	58.0	87.0	213.0	8.0	4.0	10.0	10.0	6.0	11.0	128	Mild	137.33	93.33	No	Female	69	157.0	66.0	No	No	116	66	86.0	5.0	66	6.1	2.49	1.66	5.22	Yes	26.77593411497424	Yes	114.0495944	Non-BSH	1.6496	69.1377	1.63676	2.42483
sample388	3.0	8.1	8.2	8.3	17.7	4.4	84	53.0	81.0	94.0	199.0	7.0	4.0	12.0	8.0	7.0	13.0	135	Mild	129.0	85.67	No	Male	63	173.0	77.0	No	Yes	155	105	83.0	7.1	81	5.26	1.43	1.37	5.74	Yes	25.72755521400648	Yes	109.2272275	Non-BSH	1.888	57.8534	1.58898	2.33051
sample389	3.2	8.9	8.9	8.9	23.9	4.2	64	34.0	67.0	52.0	234.0	7.0	13.0	8.0	9.0	14.0	10.0	138	No	105.0	96.0	No	Male	47	172.0	67.0	No	Yes	118	84	74.0	7.0	88	5.28	0.63	1.61	5.28	No	22.6473769605192	Yes	115.7830548	Non-BSH	1.7539	66.0146	1.82451	2.39466
sample390	3.2	8.2	8.2	8.7	23.9	4.8	69	39.0	71.0	63.0	218.0	7.0	7.0	9.0	9.0	12.0	11.0	128	No	116.33	85.67	No	Female	58	159.0	55.0	No	No	128	88	87.0	4.8	65	5.63	1.07	2.39	4.83	Yes	21.75546853368142	No	119.2504637	Non-BSH	1.521	78.4027	2.10388	3.15582
sample391	3.5	10.0	10.0	10.2	19.5	4.0	67	37.0	99.0	108.0	234.0	6.0	7.0	10.0	10.0	10.0	14.0	131	Mild	138.0	88.33	No	Female	68	162.0	70.0	No	No	146	62	68.0	4.1	43	5.2	2.62	1.14	5.32	Yes	26.6727632982777	No	139.5614616	Non-BSH	1.7313	80.6108	2.0216	2.3104
sample392	3.1	8.9	8.5	8.5	21.3	3.8	62	33.0	105.0	118.0	238.0	6.0	8.0	9.0	7.0	8.0	14.0	111	Mild	166.0	90.67	No	Male	54	154.0	54.0	No	No	129	85	79.0	4.3	46	5.52	1.99	1.23	9.69	No	22.76943835385394	No	130.9151171	Non-BSH	1.4777	88.5938	2.09785	2.57156
sample393	4.0	9.4	9.4	9.4	24.1	5.4	71	40.0	80.0	105.0	263.0	6.0	4.0	8.0	7.0	5.0	12.0	142	Mild	183.0	100.67	No	Male	73	156.0	73.0	No	No	159	89	72.0	6.6	75	4.64	0.83	1.32	4.49	Yes	29.99671268902038	Yes	98.16857805	Non-BSH	1.7331	56.6433	2.308	3.1158
sample394	3.5	9.3	8.8	8.8	20.3	4.3	72	41.0	79.0	99.0	329.0	5.0	5.0	10.0	9.0	9.0	12.0	130	Mild	161.67	73.67	No	Female	67	141.0	57.0	Yes	No	134	88	80.0	6.1	49	5.98	2.2	1.62	7.57	Yes	28.670590010562847	No	195.6379889	Non-BSH	1.4368	136.162	2.43597	2.99276
sample395	2.7	8.7	8.7	8.7	19.1	4.0	76	44.0	104.0	108.0	267.0	8.0	7.0	13.0	6.0	9.0	10.0	111	Mild	122.33	85.67	No	Male	64	177.0	70.0	No	No	140	90	64.0	6.1	59	6.14	1.54	1.36	5.23	Yes	22.34351559258195	No	126.772877	Non-BSH	1.8228	69.5484	1.48124	2.19443
sample396	3.9	9.5	9.5	9.5	23.9	4.6	62	33.0	93.0	101.0	219.0	7.0	7.0	11.0	11.0	11.0	13.0	123	Mild	130.33	83.33	No	Male	63	166.0	68.0	No	No	125	75	80.0	3.9	63	5.8	4.09	1.01	8.41	No	24.67702133836551	Yes	106.7471944	Non-BSH	1.7301	61.7	2.2542	2.65881
sample397	3.6	10.0	9.9	9.6	22.7	4.8	68	38.0	82.0	110.0	197.0	5.0	4.0	9.0	8.0	5.0	10.0	117	Mild	119.33	112.67	No	Male	73	168.0	82.0	No	Yes	158	92	86.0	3.7	60	5.85	4.25	1.15	8.33	Yes	29.05328798185941	Yes	151.2192	Non-BSH	1.9215	78.6985	1.87354	2.49805
sample398	3.1	9.8	8.3	8.5	22.4	4.1	56	29.0	98.0	118.0	248.0	8.0	6.0	11.0	6.0	7.0	11.0	120	Mild	146.0	81.67	No	Female	70	153.0	53.0	No	No	136	72	80.0	3.7	49	6.07	1.84	1.62	7.33	Yes	22.64086462471699	No	169.1443256	Non-BSH	1.4588	115.948	2.12503	2.81053
sample399	3.1	12.3	12.3	10.1	20.8	4.2	79	48.0	73.0	103.0	208.0	9.0	8.0	13.0	8.0	11.0	12.0	126	Mild	143.0	88.33	No	Male	68	171.0	89.0	No	No	148	78	72.0	5.9	90	5.66	2.71	1.32	5.75	Yes	30.43671557060292	No	215.5290755	Non-BSH	2.0294	106.203	1.52755	2.06958
sample400	3.9	10.3	8.0	9.1	22.3	5.0	66	36.0	81.0	110.0	317.0	5.0	5.0	7.0	7.0	6.0	10.0	118	Mild	130.0	133.0	No	Male	72	168.0	75.0	Yes	No	116	74	88.0	6.8	92	4.62	1.71	1.09	5.29	Yes	26.57312925170068	Yes	163.5484667	Non-BSH	1.8319	89.2781	2.12894	2.72941
sample401	3.7	8.3	8.6	8.8	19.2	5.1	80	49.0	70.0	43.0	264.0	7.0	8.0	6.0	7.0	12.0	6.0	136	No	124.0	120.33	No	Female	51	157.0	65.0	No	Yes	164	102	84.0	4.4	44	4.92	1.43	1.3	5.66	Yes	26.37023814353524	No	178.7004795	Non-BSH	1.6368	109.177	2.26051	3.11584
sample402	3.2	9.8	9.6	9.4	23.5	4.7	82	50.0	84.0	131.0	335.0	6.0	6.0	10.0	7.0	8.0	14.0	109	Mild	111.33	88.0	No	Female	69	157.0	74.0	No	No	123	62	68.0	5.6	58	4.54	1.52	1.28	8.88	Yes	30.021501886486263	Yes	157.2424725	Non-BSH	1.752	89.7503	1.82648	2.68265
sample403	3.2	9.9	9.9	9.6	17.9	3.6	70	39.0	58.0	79.0	250.0	6.0	6.0	11.0	7.0	8.0	14.0	143	Mild	118.0	93.33	No	Male	69	159.0	66.0	No	Yes	115	68	66.0	5.2	110	3.62	1.05	1.12	4.9	No	26.106562240417706	Yes	158.9193833	Non-BSH	1.6618	95.6309	1.92562	2.16633
sample404	3.0	10.4	10.2	10.3	17.0	3.9	71	40.0	62.0	95.0	205.0	7.0	6.0	10.0	9.0	4.0	8.0	140	Mild	117.33	123.33	No	Male	74	177.0	90.0	Yes	No	130	68	78.0	5.2	67	3.51	1.7	0.97	9.98	No	28.727377190462512	Yes	105.508824	Non-BSH	2.0788	50.7547	1.44314	1.87608
sample405	2.9	8.6	8.7	8.8	20.4	4.0	65	35.0	69.0	87.0	333.0	6.0	5.0	7.0	8.0	10.0	11.0	116	Mild	137.67	95.67	No	Female	72	152.0	58.0	No	No	128	68	88.0	5.7	61	5.91	1.52	1.47	9.73	Yes	25.10387811634349	No	130.1745759	Non-BSH	1.5167	85.8275	1.91205	2.6373
sample406	3.2	10.9	9.6	9.2	20.3	4.1	71	40.0	98.0	110.0	248.0	8.0	7.0	11.0	10.0	9.0	11.0	133	Mild	133.33	83.0	No	Male	62	160.0	66.0	No	No	142	84	76.0	4.0	88	4.93	2.91	0.93	7.35	No	25.78125	No	236.570328	Non-BSH	1.6679	141.837	1.91858	2.45818
sample407	3.5	14.1	11.4	10.1	21.8	4.3	59	31.0	80.0	105.0	275.0	6.0	5.0	9.0	9.0	8.0	10.0	143	Mild	122.33	85.67	No	Female	66	156.0	68.0	No	No	132	72	84.0	6.1	60	4.54	0.99	1.74	5.42	Yes	27.94214332675871	No	113.1360684	Non-BSH	1.6691	67.7827	2.09694	2.57624
sample408	3.1	8.5	8.5	8.7	22.4	4.6	69	38.0	111.0	73.0	198.0	6.0	10.0	9.0	9.0	14.0	12.0	139	No	118.0	88.0	No	Female	53	166.0	61.0	No	No	102	70	76.0	4.7	87	4.25	1.17	1.44	5.61	No	22.136739730004354	No	206.8859064	Non-BSH	1.6405	126.111	1.88967	2.80402
sample409	2.5	8.0	7.6	7.0	20.7	3.4	63	33.0	129.0	99.0	232.0	8.0	7.0	11.0	9.0	9.0	8.0	140	No	115.67	83.0	No	Female	63	156.0	44.0	No	No	150	78	84.0	6.7	74	6.15	0.9	2.5	6.05	Yes	18.080210387902696	No	132.7579254	Non-BSH	1.3619	97.4799	1.83567	2.49651
sample410	3.5	9.3	8.4	9.4	25.6	4.3	66	36.0	99.0	124.0	243.0	7.0	6.0	13.0	11.0	9.0	17.0	124	Mild	128.0	79.0	No	Male	74	174.0	74.0	No	No	120	70	90.0	5.3	79	4.67	4.7	0.94	9.49	No	24.44180208746201	No	67.040768	Non-BSH	1.8557	36.1269	1.88608	2.31718
sample411	3.4	8.3	8.2	8.2	21.8	4.4	62	33.0	82.0	68.0	227.0	6.0	9.0	6.0	7.0	14.0	10.0	148	No	117.67	103.0	No	Female	51	155.0	56.0	Yes	No	134	86	78.0	3.3	57	6.26	0.93	1.75	4.77	Yes	23.30905306971904	No	132.418814	Non-BSH	1.5094	87.7294	2.25255	2.91507
sample412	4.2	9.9	9.7	9.9	22.1	3.9	51	26.0	115.0	88.0	252.0	8.0	7.0	11.0	10.0	11.0	12.0	132	moderate	147.33	78.33	No	Male	64	172.0	89.0	No	No	148	72	72.0	3.9	78	5.48	2.21	1.12	5.8	Yes	30.083829096809087	Yes	116.695144	Non-BSH	2.0355	57.33	2.06338	1.91599
sample413	4.3	11.2	11.1	10.2	20.1	4.9	82	50.0	74.0	97.0	289.0	8.0	6.0	9.0	10.0	9.0	14.0	128	Mild	133.67	90.67	No	Male	71	175.0	91.0	No	No	148	70	86.0	5.4	73	4.5	2.6	1.07	13.78	Yes	29.714285714285715	Yes	122.2882967	Non-BSH	2.0794	58.8094	2.0679	2.35645
sample414	2.9	8.0	8.0	8.4	21.5	3.8	65	35.0	107.0	81.0	235.0	7.0	12.0	10.0	10.0	13.0	10.0	127	No	120.0	85.67	No	Male	61	160.0	53.0	No	No	105	58	76.0	8.3	56	5.3	1.01	1.74	5.31	Yes	20.703125	No	196.7769684	Non-BSH	1.5015	131.054	1.9314	2.5308
sample415	3.8	9.6	9.6	9.4	20.0	4.2	66	36.0	83.0	109.0	163.0	7.0	5.0	8.0	7.0	8.0	10.0	123	Mild	192.33	83.33	No	Female	65	148.0	53.0	No	No	138	70	92.0	3.9	74	5.29	5.72	0.94	11.35	Yes	24.196493791088383	No	90.64540109	Non-BSH	1.4283	63.4638	2.66051	2.94056
sample416	3.9	9.0	8.9	9.4	20.4	4.1	69	38.0	78.0	84.0	211.0	6.0	6.0	10.0	6.0	8.0	9.0	129	Mild	104.33	91.67	No	Female	63	164.0	73.0	No	No	120	72	84.0	6.1	77	5.23	3.5	1.17	7.34	Yes	27.14158239143367	No	130.177792	Non-BSH	1.7819	73.0556	2.18868	2.30091
sample417	3.9	12.3	8.3	10.0	26.1	5.0	57	30.0	79.0	97.0	202.0	6.0	5.0	10.0	10.0	10.0	13.0	127	Mild	107.33	93.33	No	Male	70	167.0	71.0	Yes	Yes	135	88	88.0	5.4	89	6.09	2.66	1.19	12.05	Yes	25.458065904119906	No	119.8375739	Non-BSH	1.7746	67.5293	2.19768	2.81754
sample418	3.2	9.3	9.3	9.2	18.1	3.9	75	43.0	89.0	93.0	217.0	8.0	9.0	11.0	8.0	9.0	13.0	139	Mild	126.33	85.67	No	Male	65	164.0	69.0	No	Yes	152	80	68.0	4.9	67	5.01	0.86	1.4	5.05	Yes	25.65437239738251	No	195.698016	Non-BSH	1.7307	113.074	1.84896	2.25342
sample419	3.0	8.3	8.2	8.2	20.9	3.8	68	37.0	85.0	70.0	265.0	8.0	11.0	10.0	8.0	11.0	10.0	103	No	121.33	85.67	No	Male	64	174.0	75.0	No	Yes	124	74	94.0	6.2	64	4.34	0.8	1.35	10.62	No	24.77209671026556	No	111.3158	Non-BSH	1.8685	59.575	1.60557	2.03372
sample420	3.2	9.9	9.8	9.8	19.8	3.9	68	37.0	55.0	82.0	260.0	6.0	4.0	10.0	7.0	8.0	10.0	124	Mild	117.67	120.33	No	Female	70	143.0	69.0	No	No	134	74	60.0	6.7	73	5.9	1.42	1.49	5.23	Yes	33.74248129492885	No	91.385416	Non-BSH	1.6026	57.0232	1.99676	2.43355
sample421	3.9	8.7	9.1	9.0	20.8	4.7	82	50.0	107.0	59.0	248.0	7.0	9.0	8.0	9.0	13.0	10.0	134	No	122.0	88.33	No	Male	54	168.0	65.0	No	Yes	130	70	70.0	3.1	83	3.95	0.5	1.72	5.38	No	23.030045351473923	Yes	121.4267865	Non-BSH	1.7039	71.264	2.28887	2.75838
sample422	3.0	8.3	8.4	8.4	18.2	3.8	76	44.0	103.0	118.0	220.0	7.0	4.0	8.0	6.0	6.0	10.0	133	Mild	120.67	90.67	No	Female	69	150.0	48.0	No	No	120	70	90.0	5.9	62	8.05	3.89	1.52	11.9	Yes	21.33333333333333	Yes	142.8804991	Non-BSH	1.3765	103.8	2.17944	2.76062
sample423	3.4	9.5	9.5	9.5	19.2	4.0	71	40.0	71.0	107.0	269.0	6.0	3.0	9.0	7.0	5.0	11.0	124	Mild	144.0	103.0	No	Female	67	159.0	81.0	No	No	152	102	76.0	7.9	78	6.07	1.17	2.07	5.19	Yes	32.03987184051264	No	92.87361274	Non-BSH	1.8538	50.099	1.83407	2.15773
sample424	3.7	8.6	8.8	8.9	20.8	5.6	76	46.0	65.0	105.0	227.0	6.0	4.0	8.0	6.0	6.0	10.0	138	Mild	110.0	112.67	No	Male	75	174.0	86.0	Yes	No	124	68	70.0	6.5	114	3.99	3.77	0.79	5.16	No	28.405337561104503	No	120.275328	Non-BSH	2.0093	59.8593	1.84144	2.78704
sample425	3.1	8.6	8.6	8.6	21.5	4.2	66	36.0	53.0	81.0	320.0	6.0	5.0	11.0	12.0	10.0	14.0	117	Mild	105.0	93.33	No	Male	67	167.0	73.0	Yes	No	123	71	90.0	5.7	63	5.97	1.96	0.98	8.72	No	26.175194521137367	Yes	190.465592	Non-BSH	1.8002	105.802	1.72203	2.33307
sample426	3.5	9.2	9.4	9.2	22.3	4.2	70	39.0	82.0	104.0	259.0	8.0	10.0	11.0	10.0	8.0	17.0	110	Mild	142.67	90.67	No	Male	74	161.0	76.0	Yes	Yes	152	82	66.0	5.1	75	4.68	1.05	1.24	5.17	Yes	29.31985648701825	No	177.2799778	Non-BSH	1.802	98.3796	1.94229	2.33074
sample427	4.4	8.9	8.6	8.4	25.5	5.4	81	50.0	94.0	89.0	251.0	5.0	5.0	4.0	7.0	7.0	11.0	135	No	130.33	85.67	No	Female	69	150.0	59.0	Yes	No	162	76	84.0	3.4	57	4.5	7.67	0.84	7.58	Yes	26.22222222222222	No	124.6598548	Non-BSH	1.5173	82.159	2.89989	3.55895
sample428	3.6	8.9	9.1	9.1	21.3	4.5	73	42.0	76.0	90.0	245.0	5.0	5.0	9.0	8.0	11.0	8.0	134	Mild	113.67	105.33	No	Female	68	162.0	55.0	No	No	144	82	86.0	6.1	57	7.1	15.44	0.81	13.43	Yes	20.95717116293248	No	176.2014247	Non-BSH	1.5393	114.469	2.33873	2.92341
sample429	3.7	11.3	9.4	9.3	21.8	4.1	55	28.0	69.0	91.0	239.0	5.0	5.0	7.0	11.0	7.0	13.0	142	Mild	94.67	122.67	No	Male	73	164.0	67.0	Yes	No	140	70	74.0	3.6	68	4.12	2.32	0.6	5.16	Yes	24.91076740035693	Yes	135.739104	Non-BSH	1.7051	79.6077	2.16996	2.40455
sample430	3.3	8.9	8.5	8.9	18.0	3.5	62	2.4	86.0	70.0	250.0	6.0	9.0	8.0	8.0	10.0	13.0	116	No	127.0	68.33	No	Female	49	157.0	68.0	No	No	124	78	92.0	3.9	61	4.5	1.85	1.1	9.35	No	27.587326057852245	No	139.9389535	Non-BSH	1.6752	83.5357	1.96991	2.0893
sample431	3.8	8.6	8.7	8.7	23.4	3.9	54	28.0	101.0	85.0	248.0	8.0	12.0	7.0	10.0	13.0	8.0	120	No	198.0	90.67	No	Female	59	167.0	69.0	No	No	145	80	62.0	5.6	59	7.39	2.57	1.3	5.28	Yes	24.74093728710244	No	88.76869606	Non-BSH	1.749	50.754	2.17267	2.22985
sample432	3.5	8.0	8.0	8.3	17.7	4.4	83	52.0	110.0	130.0	283.0	7.0	6.0	11.0	9.0	8.0	13.0	125	Mild	153.0	66.0	No	Male	71	158.0	77.0	Yes	No	135	64	78.0	6.6	111	6.51	2.45	1.45	4.26	Yes	30.84441595898093	No	101.6181511	Non-BSH	1.7965	56.5645	1.94823	2.44921
sample433	3.7	12.5	12.5	9.5	20.7	4.4	71	40.0	76.0	100.0	253.0	6.0	6.0	9.0	8.0	10.0	14.0	127	Mild	110.0	83.33	No	Male	75	176.0	81.0	No	No	152	62	64.0	4.4	66	5.07	1.82	1.03	12.33	Yes	26.14927685950413	No	114.8739809	Non-BSH	1.9575	58.684	1.89017	2.24777
sample434	3.3	8.4	8.5	8.8	17.6	3.7	74	42.0	95.0	102.0	148.0	5.0	6.0	9.0	5.0	8.0	6.0	124	Mild	136.33	68.33	No	Female	62	150.0	54.0	No	No	142	86	64.0	3.7	54	4.58	1.7	1.29	5.4	Yes	24.0	No	171.649472	Non-BSH	1.4533	118.11	2.27069	2.54593
sample435	2.7	8.3	8.4	8.8	18.8	4.4	82	50.0	89.0	100.0	296.0	10.0	8.0	11.0	14.0	9.0	12.0	133	Mild	152.33	83.0	No	Male	67	169.0	61.0	No	Yes	150	82	74.0	4.8	52	5.96	0.46	2.2	4.87	Yes	21.35779559539232	Yes	92.54871322	Non-BSH	1.6588	55.7926	1.62768	2.65252
sample436	3.4	8.7	8.7	8.5	18.6	3.9	68	37.0	83.0	116.0	282.0	7.0	5.0	8.0	7.0	4.0	9.0	135	Mild	153.0	103.0	No	Female	81	143.0	53.0	No	No	156	86	92.0	4.9	62	5.89	1.85	1.45	5.69	Yes	25.918137806249696	No	122.231277	Non-BSH	1.3978	87.4455	2.43239	2.7901
sample437	3.0	8.9	9.1	8.7	20.9	3.2	65	35.0	55.0	84.0	281.0	9.0	7.0	12.0	13.0	6.0	14.0	132	Mild	103.67	110.0	No	Male	77	168.0	68.0	Yes	Yes	100	66	88.0	8.2	149	3.52	1.7	1.1	5.23	Yes	24.09297052154195	Yes	100.8284009	Non-BSH	1.7423	57.8709	1.72186	1.83665
sample438	2.8	10.2	10.2	9.3	22.9	4.7	63	34.0	61.0	78.0	222.0	3.0	3.0	9.0	4.0	5.0	10.0	123	Mild	113.33	118.0	No	Male	61	157.0	45.0	No	Yes	150	90	80.0	7.1	67	5.23	0.47	2.1	4.86	Yes	18.256318714755164	Yes	154.3260333	Non-BSH	1.3808	111.766	2.02781	3.40382
sample439	3.1	13.1	13.1	8.3	19.5	4.0	59	31.0	76.0	89.0	225.0	9.0	6.0	11.0	9.0	8.0	11.0	119	Mild	140.33	73.33	No	Female	50	170.0	75.0	No	No	124	72	74.0	3.7	55	5.42	1.34	1.55	5.36	Yes	25.95155709342561	No	162.215848	Non-BSH	1.8441	87.9648	1.68104	2.16908
sample440	3.6	9.1	9.3	9.4	20.5	4.1	67	36.0	72.0	102.0	303.0	5.0	4.0	8.0	6.0	5.0	12.0	125	Mild	124.0	122.67	No	Female	64	155.0	68.0	No	No	158	94	74.0	4.6	56	6.5	2.67	1.37	10.01	Yes	28.30385015608741	No	141.9876526	Non-BSH	1.663	85.3804	2.16476	2.46542
sample441	3.8	10.9	9.1	9.2	22.2	4.1	69	38.0	80.0	98.0	230.0	7.0	7.0	10.0	9.0	12.0	9.0	126	Mild	155.67	100.67	No	Female	71	153.0	70.0	No	No	126	66	74.0	4.3	58	5.9	3.48	1.47	6.25	Yes	29.903028749626213	Yes	187.1093023	Non-BSH	1.6764	111.614	2.26676	2.44572
sample442	3.3	8.8	8.7	8.9	19.5	4.4	69	39.0	94.0	108.0	191.0	9.0	5.0	12.0	8.0	7.0	10.0	121	Mild	143.0	61.0	No	Male	76	166.0	73.0	No	Yes	148	72	70.0	4.7	59	4.77	1.39	1.15	5.39	Yes	26.49150820148062	No	135.241677	Non-BSH	1.7941	75.3813	1.83936	2.45248
sample443	3.0	8.4	8.3	8.3	22.6	4.0	54	28.0	102.0	119.0	259.0	8.0	7.0	12.0	9.0	9.0	16.0	132	Mild	138.0	88.0	No	Female	59	150.0	72.0	No	No	140	80	98.0	4.8	42	6.0	2.98	1.36	7.01	No	32.0	No	127.877214	Non-BSH	1.6837	75.9501	1.78179	2.37572
sample444	4.1	9.1	8.8	9.2	27.0	5.0	66	37.0	66.0	75.0	190.0	7.0	6.0	11.0	10.0	7.0	11.0	131	Mild	115.0	88.0	No	Male	64	166.0	70.0	No	No	150	88	65.0	4.8	64	4.86	11.93	0.71	7.64	Yes	25.402816083611555	No	101.0605068	Non-BSH	1.7557	57.5614	2.33525	2.84787
sample445	3.1	14.2	14.2	10.1	14.7	3.5	74	42.0	81.0	102.0	248.0	8.0	6.0	9.0	9.0	8.0	10.0	133	Mild	182.67	73.33	No	Female	63	148.0	58.0	No	No	154	75	78.0	5.2	50	6.05	1.55	1.42	5.9	Yes	26.47918188458729	No	165.6851732	Non-BSH	1.4923	111.027	2.07733	2.34537
sample446	3.3	9.5	9.6	9.4	21.2	4.7	80	49.0	79.0	96.0	291.0	7.0	7.0	12.0	8.0	8.0	12.0	129	Mild	136.33	98.33	No	Male	66	173.0	75.0	No	No	132	76	70.0	4.1	54	4.99	1.68	0.99	8.28	Yes	25.05930702662969	No	139.795177	Non-BSH	1.8624	75.0618	1.77191	2.52363
sample447	3.3	9.9	9.7	9.7	21.5	4.4	73	42.0	90.0	86.0	241.0	9.0	8.0	11.0	10.0	13.0	11.0	133	No	119.33	90.67	No	Male	66	169.0	74.0	No	No	150	78	66.0	4.2	74	5.04	1.49	1.12	6.42	Yes	25.9094569517874	Yes	155.6526609	Non-BSH	1.8252	85.2798	1.80802	2.41069
sample448	3.1	9.0	9.0	9.8	21.3	3.9	67	36.0	91.0	99.0	205.0	7.0	8.0	10.0	11.0	14.0	12.0	122	Mild	164.33	78.67	No	Female	60	159.0	55.0	No	No	142	75	64.0	7.8	67	7.26	4.68	1.23	6.93	Yes	21.75546853368142	No	146.4926674	Non-BSH	1.521	96.3134	2.03813	2.5641
sample449	3.1	8.8	8.1	8.1	18.1	4.2	80	48.0	86.0	105.0	217.0	5.0	4.0	11.0	7.0	8.0	10.0	116	Mild	134.67	83.33	No	Male	76	159.0	56.0	No	No	106	52	33.0	5.1	82	4.02	2.2	0.78	13.57	No	22.15102250702108	Yes	113.8044593	Non-BSH	1.5338	74.1977	2.02112	2.7383
sample450	3.6	9.3	9.5	9.8	22.1	5.0	73	42.0	75.0	81.0	255.0	6.0	7.0	8.0	7.0	10.0	9.0	122	Mild	113.0	90.67	No	Male	51	175.0	89.0	No	No	124	90	96.0	5.3	79	4.78	2.69	0.91	5.09	Yes	29.06122448979592	No	111.3375422	Non-BSH	2.0538	54.2105	1.75285	2.43451
sample451	3.7	9.9	9.9	9.3	18.3	3.8	60	32.0	85.0	91.0	244.0	7.0	7.0	9.0	6.0	9.0	10.0	125	Mild	109.0	107.67	No	Female	52	169.0	112.0	No	No	162	100	82.0	5.7	69	6.2	2.34	1.27	11.59	Yes	39.21431322432688	No	275.5615329	Non-BSH	2.3116	119.208	1.60062	1.64388
sample452	3.8	10.1	10.2	10.1	22.6	4.6	76	44.0	84.0	71.0	223.0	6.0	9.0	7.0	9.0	12.0	9.0	127	No	169.33	68.33	No	Female	52	167.0	61.0	No	No	124	72	68.0	5.5	62	4.49	0.58	1.85	5.04	Yes	21.93634741225461	No	112.4105743	Non-BSH	1.6466	68.2683	2.30779	2.79364
sample453	2.2	9.6	9.6	9.4	17.2	3.2	61	31.0	74.0	97.0	232.0	6.0	5.0	14.0	5.0	3.0	9.0	115	Mild	130.33	109.0	No	Female	71	151.0	78.0	No	No	138	88	88.0	8.6	85	4.81	2.45	0.96	6.15	No	34.2090259199158	No	117.1630902	Non-BSH	1.7666	66.3212	1.24533	1.81139
sample454	4.1	9.6	9.6	9.6	18.2	4.3	73	42.0	67.0	73.0	292.0	7.0	5.0	10.0	6.0	9.0	12.0	111	Mild	137.67	127.67	No	Male	71	174.0	85.0	No	Yes	130	75	60.0	6.0	88	5.45	2.13	1.16	5.58	No	28.075042938300964	No	84.751232	Non-BSH	1.9965	42.4499	2.05359	2.15377
sample455	3.4	11.8	11.1	10.0	19.0	3.4	58	30.0	86.0	121.0	270.0	6.0	4.0	9.0	7.0	5.0	10.0	131	Mild	100.33	98.33	No	Female	70	147.0	64.0	No	No	148	90	86.0	6.5	68	5.77	4.96	1.16	8.59	Yes	29.61728909250775	No	137.2084175	Non-BSH	1.563	87.7853	2.1753	2.1753
sample456	3.0	8.6	8.6	8.8	20.7	3.9	64	34.0	90.0	81.0	291.0	5.0	8.0	7.0	6.0	9.0	8.0	100	No	162.0	75.67	No	Female	74	150.0	46.0	No	No	148	68	72.0	3.6	57	4.95	0.98	1.79	5.07	Yes	20.444444444444443	No	113.7094052	Non-BSH	1.3509	84.1731	2.22074	2.88696
sample457	3.4	10.3	10.3	10.3	22.8	4.7	64	35.0	73.0	97.0	265.0	11.0	6.0	10.0	9.0	10.0	14.0	134	Mild	110.0	90.67	No	Male	65	173.0	75.0	No	No	132	86	68.0	5.8	97	7.49	6.1	1.11	7.45	Yes	25.05930702662969	No	102.4107118	Non-BSH	1.8624	54.9886	1.8256	2.52363
sample458	3.5	8.5	8.5	8.8	25.0	4.6	75	43.0	73.0	99.0	312.0	6.0	5.0	11.0	6.0	6.0	13.0	132	Mild	110.33	98.33	No	Male	72	160.0	74.0	Yes	No	112	68	67.0	6.5	109	3.87	1.54	0.72	6.55	Yes	28.90625	No	174.5595256	Non-BSH	1.7703	98.6045	1.97707	2.59843
sample459	2.3	8.7	8.6	8.8	20.6	3.9	66	36.0	57.0	78.0	278.0	11.0	8.0	13.0	6.0	7.0	12.0	131	Mild	110.67	85.67	No	Male	70	175.0	52.0	No	Yes	136	78	92.0	4.0	79	6.01	2.82	1.43	6.25	No	16.979591836734695	Yes	133.756466	Non-BSH	1.5802	84.6453	1.45551	2.46804
sample460	3.2	9.2	9.2	9.4	27.5	5.3	50	25.0	74.0	92.0	152.0	6.0	5.0	11.0	11.0	6.0	13.0	130	Mild	120.0	85.67	No	Female	63	155.0	69.0	No	No	124	83	86.0	5.2	58	7.08	3.24	1.75	8.12	No	28.720083246618103	No	103.206088	Non-BSH	1.6758	61.5862	1.90954	3.16267
sample461	3.8	10.5	10.5	10.5	24.2	5.1	70	40.0	80.0	101.0	263.0	9.0	6.0	14.0	7.0	8.0	14.0	139	Mild	154.0	98.33	No	Male	55	181.0	97.0	No	No	150	102	72.0	6.7	75	3.56	0.56	1.09	6.58	Yes	29.60837581270413	Yes	186.8937311	Non-BSH	2.1928	85.2306	1.73294	2.32579
sample462	3.1	9.0	9.0	8.8	21.3	4.7	75	44.0	47.0	64.0	256.0	6.0	8.0	10.0	8.0	10.0	13.0	110	Mild	132.0	90.67	No	Female	71	162.0	50.0	No	No	102	62	72.0	3.9	61	4.62	0.58	1.96	4.5	No	19.05197378448408	Yes	97.34529587	Non-BSH	1.4753	65.9834	2.10127	3.18579
sample463	3.2	9.1	9.0	8.3	16.6	4.4	83	51.0	70.0	87.0	245.0	4.0	5.0	11.0	12.0	7.0	17.0	136	Mild	112.67	83.33	No	Female	78	158.0	46.0	No	No	96	60	84.0	5.3	73	5.49	0.59	1.83	4.63	No	18.426534209261337	No	154.0333803	Non-BSH	1.3997	110.047	2.2862	3.14353
sample464	3.2	10.2	10.2	10.1	21.5	4.4	64	34.0	78.0	61.0	206.0	7.0	9.0	8.0	7.0	12.0	6.0	128	No	140.0	86.0	No	Male	63	163.0	65.0	No	Yes	128	64	62.0	4.1	102	5.86	9.29	0.76	5.52	Yes	24.46460160337235	Yes	125.0404526	Non-BSH	1.6734	74.7224	1.91227	2.62938
sample465	3.4	12.7	12.6	9.4	20.3	4.2	62	33.0	60.0	86.0	347.0	7.0	8.0	9.0	10.0	9.0	12.0	118	Mild	140.67	88.33	No	Female	51	161.0	70.0	No	No	142	104	78.0	4.6	73	5.06	2.13	1.05	5.96	Yes	27.00513097488523	No	153.6380922	Non-BSH	1.7252	89.0552	1.97079	2.4345
sample466	4.2	8.9	8.9	8.9	25.3	4.8	67	37.0	95.0	90.0	251.0	9.0	11.0	10.0	9.0	12.0	11.0	121	No	147.67	98.0	No	Male	51	168.0	87.0	No	No	134	98	86.0	4.4	66	6.11	1.12	1.35	7.39	Yes	30.82482993197279	Yes	160.4573679	Non-BSH	1.9855	80.8146	2.11534	2.41753
sample467	3.4	8.3	8.3	8.6	19.9	3.9	70	39.0	71.0	69.0	228.0	7.0	13.0	9.0	8.0	13.0	9.0	141	No	134.0	85.67	No	Female	49	166.0	71.0	No	No	106	70	90.0	4.9	62	6.09	2.16	1.08	5.91	No	25.76571345623457	No	149.1551396	Non-BSH	1.7685	84.3399	1.92253	2.20526
sample468	3.1	8.8	8.7	9.0	21.5	4.3	69	39.0	83.0	93.0	263.0	6.0	5.0	10.0	11.0	11.0	12.0	120	Mild	98.67	93.33	No	Female	64	157.0	68.0	No	No	144	90	100.0	4.1	54	4.81	1.14	1.38	7.18	Yes	27.587326057852245	No	98.47596333	Non-BSH	1.6752	58.7846	1.85053	2.56686
sample469	3.1	10.6	10.6	9.1	17.8	4.3	82	51.0	73.0	84.0	306.0	5.0	5.0	10.0	6.0	6.0	12.0	125	Mild	130.0	90.67	No	Male	67	164.0	62.0	No	No	166	92	78.0	5.3	68	5.74	0.94	1.86	8.25	Yes	23.05175490779298	Yes	143.7927041	Non-BSH	1.6411	87.6197	1.88898	2.62019
sample470	3.5	8.1	8.1	8.1	22.3	4.1	54	28.0	71.0	114.0	269.0	6.0	3.0	9.0	8.0	6.0	11.0	136	Mild	109.0	105.33	No	Female	69	154.0	56.0	No	No	102	64	108.0	5.2	62	4.74	1.71	1.29	13.44	Yes	23.61275088547816	No	142.0756467	Non-BSH	1.5033	94.5092	2.32821	2.72733
sample471	3.1	10.4	10.0	10.0	21.4	4.6	73	42.0	66.0	81.0	238.0	9.0	5.0	9.0	7.0	4.0	11.0	100	Mild	130.33	82.67	No	Male	80	168.0	83.0	No	No	156	86	90.0	4.7	75	4.67	3.03	0.91	5.36	Yes	29.40759637188209	No	101.1713743	Non-BSH	1.9343	52.3039	1.60265	2.37812
sample472	3.5	8.1	8.1	8.1	22.3	4.2	66	36.0	85.0	92.0	272.0	9.0	8.0	10.0	9.0	11.0	14.0	120	Mild	162.67	78.33	No	Male	65	163.0	68.0	Yes	No	116	68	62.0	5.1	61	5.99	1.08	1.5	6.27	Yes	25.593737061989536	Yes	166.3033134	Non-BSH	1.7118	97.1511	2.04463	2.45356
sample473	3.5	8.2	8.2	8.2	22.9	4.6	69	39.0	87.0	61.0	184.0	6.0	6.0	7.0	5.0	9.0	8.0	120	No	125.33	98.33	No	Female	63	156.0	56.0	No	No	116	64	75.0	6.7	61	4.66	2.99	1.06	6.22	Yes	23.011176857330703	No	105.3478902	Non-BSH	1.5155	69.5136	2.30947	3.0353
sample474	2.8	8.3	8.6	8.6	20.1	4.2	68	38.0	72.0	101.0	267.0	8.0	6.0	10.0	14.0	11.0	13.0	131	Mild	127.67	88.33	No	Female	77	156.0	67.0	No	No	154	78	84.0	3.0	62	4.67	1.09	1.93	4.88	Yes	27.531229454306377	No	124.8827592	Non-BSH	1.6563	75.3986	1.69052	2.53577
sample475	3.0	8.5	8.6	8.9	22.6	4.0	61	32.0	59.0	65.0	219.0	7.0	8.0	9.0	12.0	13.0	16.0	135	Mild	136.33	105.33	No	Female	53	161.0	60.0	No	No	112	78	76.0	3.5	51	6.38	4.72	1.25	8.63	No	23.1472551213302	No	111.3375422	Non-BSH	1.5972	69.708	1.87829	2.50438
sample476	2.8	8.5	8.5	8.5	22.8	4.0	58	30.0	116.0	98.0	205.0	7.0	13.0	7.0	8.0	13.0	9.0	149	No	144.33	54.33	No	Female	42	158.0	65.0	No	No	124	82	84.0	4.4	62	4.14	1.37	1.26	5.19	Yes	26.03749399134754	No	106.7471944	Non-BSH	1.6429	64.9749	1.7043	2.43472
sample477	3.0	9.8	9.8	9.9	20.6	4.2	71	40.0	51.0	96.0	213.0	4.0	3.0	10.0	9.0	4.0	14.0	135	Mild	106.33	120.0	No	Male	82	162.0	63.0	No	No	164	74	78.0	6.5	73	4.7	0.97	1.28	5.21	Yes	24.005486968449933	No	103.480576	Non-BSH	1.6417	63.0326	1.82737	2.55832
sample478	2.7	7.9	8.1	8.4	18.4	3.5	63	33.0	84.0	72.0	173.0	7.0	11.0	12.0	6.0	11.0	10.0	125	Mild	89.0	75.33	No	Female	49	156.0	54.0	No	No	120	82	92.0	4.9	63	7.28	1.81	1.72	5.8	Yes	22.18934911242604	No	136.754014	Non-BSH	1.4899	91.7874	1.8122	2.34915
sample479	3.4	8.4	8.4	8.4	20.7	4.7	70	39.0	52.0	61.0	203.0	8.0	6.0	9.0	7.0	9.0	10.0	141	Mild	124.67	95.67	No	Female	51	150.0	56.0	No	No	122	74	80.0	3.9	43	4.68	0.44	1.65	5.07	Yes	24.88888888888889	No	78.6247399	Non-BSH	1.4789	53.1643	2.29901	3.17804
sample480	2.8	8.9	9.0	8.6	16.6	4.0	62	33.0	83.0	93.0	254.0	8.0	7.0	11.0	7.0	13.0	10.0	128	Mild	118.0	85.67	No	Female	57	157.0	64.0	No	No	128	86	87.0	5.0	72	6.82	1.7	1.6	5.58	Yes	25.96454217209623	No	133.6070679	Non-BSH	1.624	82.2704	1.72414	2.46305
sample481	3.4	8.8	8.8	8.7	15.6	4.0	79	47.0	106.0	133.0	212.0	4.0	4.0	7.0	4.0	5.0	7.0	141	Mild	174.67	93.33	No	Female	78	152.0	43.0	Yes	No	136	78	66.0	5.3	46	4.58	1.1	1.39	5.15	Yes	18.611495844875343	No	216.243928	Non-BSH	1.3247	163.24	2.56662	3.01955
sample482	3.4	9.2	9.2	9.2	17.5	3.8	70	38.0	109.0	140.0	243.0	8.0	8.0	11.0	7.0	8.0	13.0	129	Mild	145.0	81.0	No	Female	73	153.0	47.0	No	No	158	76	84.0	3.5	61	6.89	1.62	1.73	5.47	Yes	20.07774787474903	No	107.571	Non-BSH	1.382	77.8372	2.4602	2.74964
sample483	3.3	8.7	8.5	8.6	17.2	3.8	84	53.0	100.0	136.0	268.0	8.0	6.0	12.0	11.0	9.0	14.0	129	Mild	121.0	98.0	No	Female	72	153.0	55.0	No	Yes	132	74	88.0	4.3	67	6.69	2.12	1.58	5.93	Yes	23.49523687470631	No	105.9683118	Non-BSH	1.4844	71.388	2.22312	2.55996
sample484	4.2	10.7	10.6	10.4	19.8	3.8	73	41.0	74.0	134.0	446.0	7.0	4.0	11.0	9.0	6.0	13.0	121	Mild	121.33	85.67	No	Male	77	161.0	65.0	No	No	150	80	88.0	4.7	65	6.01	0.94	1.27	6.17	Yes	25.07619304810771	No	97.40389766	Non-BSH	1.6612	58.6347	2.52829	2.2875
sample485	3.4	9.6	9.0	9.0	22.2	4.2	55	28.0	95.0	88.0	254.0	6.0	6.0	9.0	9.0	15.0	10.0	126	No	137.33	95.67	No	Female	55	156.0	72.0	No	No	190	106	72.0	6.5	59	6.25	3.51	1.17	6.63	Yes	29.585798816568047	No	128.4480591	Non-BSH	1.7203	74.6661	1.9764	2.44143
sample486	3.2	9.8	9.8	9.2	20.7	4.4	77	45.0	110.0	101.0	236.0	6.0	5.0	8.0	6.0	10.0	9.0	125	No	119.0	88.0	No	Male	73	163.0	66.0	No	Yes	144	72	64.0	4.9	83	5.02	0.82	1.36	4.76	No	24.84098008957808	No	223.9644604	Non-BSH	1.6862	132.822	1.89776	2.60942
sample487	3.8	9.4	9.4	8.6	17.7	4.5	79	48.0	61.0	76.0	285.0	6.0	5.0	10.0	7.0	5.0	9.0	122	Mild	85.0	115.33	No	Female	64	151.0	69.0	Yes	No	116	70	64.0	4.2	73	5.06	2.84	0.98	5.47	Yes	30.26183062146397	No	140.491904	Non-BSH	1.6514	85.0744	2.30108	2.72496
sample488	2.8	9.4	9.2	8.9	15.8	3.7	71	40.0	71.0	81.0	208.0	6.0	9.0	9.0	5.0	11.0	12.0	114	No	134.67	107.67	No	Female	66	153.0	43.0	No	No	114	70	64.0	5.2	70	6.23	1.62	1.49	12.36	Yes	18.369003374770383	No	135.739104	Non-BSH	1.3308	101.998	2.104	2.78028
sample489	3.5	8.9	8.8	8.9	21.0	4.7	71	40.0	97.0	65.0	231.0	7.0	9.0	8.0	8.0	10.0	12.0	138	No	127.33	88.0	No	Male	45	166.0	72.0	No	Yes	130	88	78.0	4.5	77	4.64	1.15	1.3	5.86	Yes	26.1286108288576	Yes	100.7790977	Non-BSH	1.7813	56.5762	1.96486	2.63852
sample490	2.7	9.3	8.9	8.9	18.1	3.4	53	27.0	77.0	66.0	264.0	6.0	7.0	9.0	7.0	12.0	13.0	138	No	105.0	105.33	No	Female	66	157.0	51.0	No	No	103	64	76.0	2.4	69	4.86	2.25	0.78	6.13	No	20.690494543389185	Yes	143.9269629	Non-BSH	1.4576	98.7424	1.85236	2.3326
sample491	3.9	10.1	9.3	9.3	23.7	4.4	68	38.0	91.0	79.0	202.0	6.0	6.0	10.0	8.0	12.0	11.0	126	moderate	136.0	95.67	No	Female	50	162.0	71.0	No	No	120	75	66.0	4.2	53	4.28	2.83	0.97	13.86	Yes	27.053802773967384	No	87.49769114	Non-BSH	1.7441	50.1678	2.23611	2.52279
sample492	3.6	9.2	9.2	9.8	24.5	5.2	74	43.0	70.0	100.0	254.0	6.0	5.0	8.0	7.0	9.0	11.0	130	Mild	140.0	105.33	No	Female	49	163.0	68.0	No	No	134	94	78.0	5.3	52	6.0	0.9	1.73	5.82	Yes	25.593737061989536	No	144.4797665	Non-BSH	1.7118	84.4022	2.10305	3.03774
sample493	3.5	10.8	10.8	10.7	20.7	4.0	56	29.0	99.0	116.0	208.0	9.0	6.0	11.0	9.0	6.0	12.0	111	Mild	249.0	85.67	No	Male	74	166.0	72.0	No	No	135	65	78.0	5.9	92	6.06	1.91	1.02	5.99	Yes	26.1286108288576	No	185.895552	Non-BSH	1.7813	104.359	1.96486	2.24555
sample494	3.0	8.9	8.8	8.7	24.0	4.9	84	54.0	38.0	60.0	235.0	6.0	7.0	15.0	8.0	8.0	13.0	139	Mild	110.0	110.33	No	Male	66	172.0	55.0	No	Yes	134	90	86.0	4.8	83	4.2	1.02	1.5	5.37	Yes	18.59113034072472	Yes	142.930168	Non-BSH	1.6003	89.3146	1.87465	3.06193
sample495	3.2	8.6	8.5	8.6	21.6	4.0	67	36.0	110.0	103.0	200.0	4.0	7.0	6.0	5.0	9.0	13.0	120	No	135.0	75.67	No	Male	66	169.0	62.0	No	No	140	74	68.0	5.3	59	3.47	0.53	1.03	7.31	Yes	21.707923392038094	No	152.2605023	Non-BSH	1.6716	91.0867	1.91433	2.39292
sample496	3.2	9.8	9.8	9.7	18.9	3.8	65	35.0	69.0	86.0	213.0	10.0	5.0	13.0	10.0	10.0	13.0	121	Mild	114.33	93.33	No	Male	57	165.0	64.0	No	No	112	82	78.0	5.0	63	3.97	3.16	0.88	11.16	No	23.507805325987142	Yes	105.1081743	Non-BSH	1.6728	62.8337	1.91296	2.27164
sample497	3.0	8.0	8.0	8.3	19.9	4.4	73	41.0	85.0	113.0	245.0	7.0	6.0	9.0	8.0	9.0	11.0	127	Mild	149.0	72.0	No	Female	67	159.0	51.0	No	No	144	64	82.0	5.4	60	5.4	1.85	1.11	13.57	Yes	20.17325264032277	No	114.8734	Non-BSH	1.4698	78.1558	2.04109	2.9936
sample498	3.4	8.2	8.2	8.2	22.1	3.9	68	37.0	78.0	102.0	242.0	6.0	5.0	11.0	6.0	10.0	12.0	127	Mild	90.67	85.67	No	Female	67	156.0	66.0	No	No	114	64	84.0	5.2	56	5.02	3.04	1.16	7.9	No	27.120315581854044	No	114.8739809	Non-BSH	1.6435	69.8959	2.06876	2.37298
sample499	3.5	9.7	9.5	9.7	22.9	4.3	69	38.0	82.0	66.0	259.0	7.0	10.0	9.0	9.0	11.0	12.0	130	No	133.0	103.0	No	Female	58	150.0	72.0	No	No	120	75	66.0	4.1	51	6.55	2.23	1.98	6.34	No	32.0	No	94.61097805	Non-BSH	1.6837	56.1923	2.07876	2.5539
sample500	3.6	9.0	9.0	8.7	23.2	5.4	79	48.0	54.0	84.0	228.0	6.0	4.0	7.0	7.0	9.0	8.0	125	Mild	147.67	118.0	No	Female	53	162.0	65.0	No	No	146	86	62.0	6.5	64	5.07	1.06	1.64	5.2	Yes	24.76756591982929	No	139.1459592	Non-BSH	1.6673	83.4559	2.15918	3.23877
sample501	3.3	9.7	9.7	9.7	17.1	4.6	82	51.0	65.0	97.0	261.0	4.0	4.0	10.0	8.0	4.0	14.0	121	Mild	115.0	115.0	No	Male	68	167.0	72.0	No	No	156	100	68.0	4.7	78	4.15	1.8	0.99	5.25	Yes	25.816630212628635	No	181.3055084	Non-BSH	1.7874	101.435	1.84626	2.57357
sample502	3.0	9.6	9.2	9.3	20.3	4.4	67	37.0	75.0	97.0	363.0	7.0	7.0	8.0	7.0	8.0	9.0	126	Mild	154.67	105.33	No	Male	74	167.0	61.0	No	No	150	75	84.0	6.7	90	3.35	1.27	0.93	5.43	Yes	21.8724228190326	No	155.4634516	Non-BSH	1.6466	94.4148	1.82194	2.67217
sample503	3.7	9.2	9.2	9.2	21.3	4.3	65	36.0	69.0	84.0	217.0	5.0	7.0	8.0	9.0	13.0	14.0	133	Mild	152.0	118.0	No	Female	64	164.0	63.0	No	No	130	72	80.0	6.0	66	3.47	1.64	1.05	7.41	Yes	23.42355740630577	No	139.5028132	Non-BSH	1.6539	84.3478	2.23714	2.59992
sample504	4.3	11.2	11.1	9.4	19.6	4.3	77	46.0	97.0	81.0	219.0	7.0	4.0	8.0	7.0	9.0	8.0	122	moderate	160.0	98.33	No	Female	67	151.0	81.0	Yes	No	142	78	68.0	5.8	85	5.88	1.84	1.67	5.65	Yes	35.5247576860664	No	129.5820526	Non-BSH	1.805	71.7906	2.38227	2.38227
sample505	3.5	10.3	10.4	8.8	23.4	4.9	68	38.0	78.0	84.0	225.0	8.0	7.0	11.0	6.0	13.0	11.0	139	No	110.33	105.67	No	Male	53	171.0	91.0	No	No	112	82	73.0	5.4	107	4.27	1.95	0.87	5.08	Yes	31.120686707020965	Yes	151.0342674	Non-BSH	2.055	73.496	1.70316	2.38443
sample506	3.1	10.4	10.4	10.5	20.8	3.9	73	41.0	48.0	75.0	214.0	6.0	4.0	11.0	7.0	8.0	12.0	134	Mild	94.33	110.0	No	Female	53	156.0	58.0	No	No	140	98	96.0	3.9	75	7.37	8.69	1.37	5.2	Yes	23.83300460223537	No	169.2440725	Non-BSH	1.5411	109.82	2.01155	2.53066
sample507	3.9	8.6	8.6	8.6	22.7	4.3	63	34.0	92.0	71.0	213.0	4.0	4.0	6.0	6.0	10.0	4.0	147	moderate	101.0	105.33	No	Male	77	167.0	65.0	No	No	136	82	80.0	8.3	109	6.12	2.38	1.1	5.72	Yes	23.30668005306752	Yes	131.9597368	Non-BSH	1.6978	77.724	2.29709	2.53269
sample508	2.8	7.5	7.5	7.6	14.1	3.9	86	55.0	99.0	58.0	180.0	8.0	13.0	10.0	11.0	16.0	10.0	135	No	118.0	75.67	No	Female	41	163.0	47.0	No	No	96	62	84.0	4.3	72	4.63	0.89	1.6	5.33	No	17.68978885166924	No	118.5095171	Non-BSH	1.443	82.1272	1.9404	2.7027
sample509	3.5	8.4	8.7	8.5	20.0	4.1	65	36.0	83.0	93.0	240.0	7.0	6.0	8.0	10.0	7.0	12.0	142	Mild	160.33	85.67	No	Female	68	156.0	53.0	No	No	132	72	76.0	4.3	67	5.46	1.55	1.25	5.95	Yes	21.778435239973703	No	84.88403027	Non-BSH	1.4771	57.4667	2.36951	2.77571
sample510	3.0	10.3	9.9	9.2	17.2	3.7	65	35.0	80.0	87.0	242.0	4.0	5.0	7.0	7.0	6.0	10.0	115	Mild	147.0	83.0	No	Female	77	154.0	53.0	Yes	No	140	70	64.0	3.2	50	4.5	1.59	1.03	6.95	Yes	22.34778208804183	No	106.9581764	Non-BSH	1.4649	73.014	2.04792	2.52577
sample511	3.5	9.6	9.7	9.8	22.7	4.9	79	48.0	48.0	76.0	268.0	10.0	6.0	16.0	8.0	8.0	16.0	128	Mild	99.67	110.33	No	Male	70	176.0	79.0	No	Yes	115	72	102.0	6.5	122	4.49	0.88	1.5	5.22	Yes	25.50361570247934	No	100.7951496	Non-BSH	1.9319	52.1741	1.81169	2.53636
sample512	3.1	11.7	11.6	10.6	21.8	5.2	70	40.0	70.0	68.0	221.0	9.0	6.0	11.0	6.0	8.0	11.0	147	Mild	142.0	93.33	No	Male	54	179.0	79.0	No	No	122	92	80.0	7.0	68	9.34	22.82	1.7	9.43	Yes	24.65590961580475	Yes	148.4326533	Non-BSH	1.9502	76.1115	1.58958	2.66639
sample513	3.2	8.3	8.6	8.9	20.5	4.3	72	41.0	70.0	66.0	290.0	7.0	10.0	10.0	7.0	11.0	8.0	125	No	110.67	110.0	No	Female	52	161.0	69.0	No	No	118	78	64.0	4.1	61	5.01	4.31	1.05	5.58	Yes	26.619343389529725	No	229.3770426	Non-BSH	1.7124	133.951	1.86872	2.5111
sample514	3.6	8.6	8.6	8.5	25.3	5.2	66	37.0	55.0	51.0	205.0	8.0	11.0	10.0	10.0	13.0	10.0	144	No	112.0	98.0	No	Male	55	181.0	84.0	No	No	115	78	62.0	6.3	108	4.86	1.33	1.43	4.84	Yes	25.640242971826257	No	118.5095171	Non-BSH	2.0264	58.4828	1.77655	2.56613
sample515	3.5	10.7	10.7	10.3	26.2	4.8	60	32.0	87.0	112.0	330.0	5.0	5.0	8.0	6.0	8.0	11.0	139	Mild	148.0	107.67	No	Male	66	161.0	84.0	No	No	162	72	64.0	5.8	119	4.06	1.73	0.75	5.21	Yes	32.40615716986228	Yes	162.6231567	Non-BSH	1.9044	85.3934	1.83785	2.52048
sample516	3.2	9.3	8.3	8.3	17.7	4.2	89	58.0	96.0	82.0	202.0	7.0	11.0	8.0	9.0	12.0	10.0	125	No	140.0	78.33	No	Female	47	163.0	70.0	No	No	144	90	96.0	4.2	68	4.98	1.51	1.4	7.09	Yes	26.346494034401	No	185.445888	Non-BSH	1.7374	106.738	1.84183	2.41741
sample517	2.6	9.0	9.1	9.0	19.3	3.7	70	38.0	79.0	96.0	228.0	7.0	7.0	11.0	6.0	10.0	12.0	134	Mild	112.67	88.0	No	Male	51	167.0	57.0	No	Yes	135	94	86.0	4.1	93	5.34	3.97	2.24	5.5	Yes	20.43816558499767	Yes	117.4712684	Non-BSH	1.5954	73.6312	1.62969	2.31917
sample518	4.0	9.4	9.4	9.3	21.2	5.0	70	39.0	57.0	64.0	278.0	7.0	8.0	11.0	8.0	14.0	8.0	125	Mild	124.33	100.67	No	Female	53	159.0	69.0	No	No	155	81	83.0	4.6	65	5.08	2.55	1.18	9.52	Yes	27.29322416043669	No	98.5016	Non-BSH	1.7002	57.9353	2.35266	2.94083
sample519	3.8	8.4	8.3	8.6	18.4	4.2	62	33.0	106.0	98.0	196.0	7.0	10.0	8.0	9.0	11.0	10.0	125	No	141.33	48.67	No	Female	52	155.0	74.0	No	No	144	92	78.0	5.3	56	6.4	10.76	0.83	12.14	Yes	30.8012486992716	Yes	170.3699289	Non-BSH	1.7398	97.925	2.18416	2.41407
sample520	3.8	8.2	8.3	8.4	21.1	4.6	81	50.0	93.0	66.0	186.0	7.0	6.0	7.0	11.0	14.0	11.0	128	moderate	148.0	93.0	No	Female	64	153.0	63.0	No	No	139	91	76.0	3.7	70	4.06	1.41	0.9	4.96	Yes	26.91272587466359	No	112.204928	Non-BSH	1.5868	70.7114	2.39476	2.89892
sample521	3.4	9.9	9.8	9.7	24.8	5.1	63	34.0	84.0	67.0	273.0	7.0	7.0	7.0	6.0	8.0	7.0	126	No	136.33	100.33	No	Male	52	173.0	68.0	Yes	No	146	96	70.0	4.1	93	4.81	1.72	1.03	6.56	Yes	22.72043837081092	Yes	126.8327608	Non-BSH	1.7728	71.5438	1.91787	2.87681
sample522	3.5	9.9	9.9	9.8	23.3	4.0	52	27.0	99.0	95.0	214.0	6.0	9.0	8.0	8.0	11.0	10.0	119	No	167.67	73.0	No	Male	72	169.0	70.0	No	No	152	81	74.0	6.4	91	4.66	4.0	0.93	7.39	Yes	24.5089457652043	No	187.2565189	Non-BSH	1.774	105.556	1.97294	2.25479
sample523	3.5	8.6	8.5	8.8	24.7	4.9	69	39.0	70.0	81.0	240.0	6.0	6.0	12.0	9.0	7.0	13.0	136	Mild	115.67	96.0	No	Female	66	162.0	66.0	No	No	136	76	78.0	3.8	56	5.04	0.83	1.92	4.8	No	25.148605395518977	No	126.4297759	Non-BSH	1.6801	75.2513	2.08321	2.91649
sample524	4.9	13.2	9.6	9.6	20.0	4.1	77	46.0	164.0	123.0	258.0	5.0	5.0	9.0	6.0	7.0	5.0	130	Unclear	207.33	78.33	No	Female	78	150.0	64.0	Yes	No	121	85	52.0	6.0	69	3.84	2.58	0.84	6.93	Yes	28.444444444444443	No	150.0529134	Non-BSH	1.5813	94.8921	3.09872	2.5928
sample525	3.6	9.8	9.8	8.6	18.0	5.0	79	48.0	74.0	98.0	279.0	8.0	6.0	9.0	9.0	7.0	10.0	117	Mild	155.33	112.67	No	Female	71	152.0	71.0	No	No	152	78	76.0	4.1	69	5.71	1.11	1.53	5.95	Yes	30.730609418282548	No	161.5286679	Non-BSH	1.6831	95.9709	2.13891	2.97071
sample526	3.4	9.9	9.8	9.8	19.1	4.4	76	44.0	111.0	144.0	274.0	8.0	7.0	13.0	12.0	7.0	16.0	126	Mild	191.0	100.67	No	Male	62	163.0	68.0	No	No	181	102	81.0	6.9	86	4.51	1.03	1.19	9.49	Yes	25.593737061989536	Yes	166.8512353	Non-BSH	1.7118	97.4712	1.98621	2.57039
sample527	3.8	12.3	8.5	8.8	15.0	4.2	80	48.0	61.0	86.0	309.0	7.0	3.0	10.0	8.0	6.0	11.0	118	Mild	139.0	107.67	No	Female	64	150.0	59.0	No	No	125	72	68.0	6.7	77	6.52	5.2	1.07	5.28	Yes	26.22222222222222	No	147.5038777	Non-BSH	1.5173	97.2147	2.50445	2.76807
sample528	3.6	10.3	10.4	10.3	17.5	4.5	85	54.0	71.0	95.0	194.0	7.0	6.0	10.0	8.0	9.0	11.0	135	Mild	112.67	88.0	No	Female	71	152.0	68.0	No	No	138	76	76.0	4.4	68	5.22	1.49	1.53	6.37	Yes	29.43213296398892	No	150.3609397	Non-BSH	1.6447	91.4215	2.18885	2.73606
sample529	3.9	11.2	10.5	10.3	19.4	4.9	78	47.0	84.0	115.0	193.0	5.0	4.0	12.0	7.0	8.0	12.0	121	Mild	101.0	105.33	No	Male	73	174.0	73.0	No	Yes	146	70	68.0	7.6	82	6.48	1.34	1.37	5.23	Yes	24.11150746465848	Yes	162.5739461	Non-BSH	1.8429	88.2164	2.11623	2.65885
sample530	3.9	9.7	9.6	9.6	25.0	5.1	67	38.0	106.0	92.0	201.0	11.0	10.0	7.0	10.0	14.0	12.0	131	No	152.67	85.67	No	Male	52	173.0	78.0	No	Yes	152	96	68.0	5.1	75	6.09	1.03	1.84	6.11	Yes	26.06167930769488	Yes	198.015784	Non-BSH	1.9008	104.175	2.05177	2.68308
sample531	2.7	10.1	10.3	10.4	22.9	4.2	70	39.0	86.0	66.0	199.0	6.0	6.0	12.0	4.0	8.0	5.0	132	Mild	106.0	68.33	No	Male	64	170.0	55.0	No	No	168	89	66.0	5.4	100	5.3	1.32	1.27	5.41	Yes	19.031141868512112	No	183.5400673	Non-BSH	1.5881	115.572	1.70014	2.64467
sample532	3.4	9.8	8.7	8.7	21.8	4.1	60	32.0	57.0	62.0	187.0	6.0	6.0	9.0	8.0	11.0	9.0	128	Mild	113.33	100.67	No	Female	48	161.0	65.0	No	No	101	65	74.0	3.5	51	5.56	4.06	1.18	7.55	No	25.07619304810771	No	144.4546	Non-BSH	1.6612	86.958	2.04671	2.4681
sample533	3.0	8.1	8.0	8.4	22.6	4.0	68	37.0	77.0	97.0	179.0	5.0	4.0	8.0	7.0	10.0	9.0	134	Mild	124.0	75.67	No	Female	69	150.0	50.0	No	No	120	64	82.0	5.4	64	4.35	1.41	1.22	4.89	No	22.22222222222222	Yes	120.719736	Non-BSH	1.4021	86.0992	2.13965	2.85286
sample534	2.8	8.7	8.8	8.6	20.7	4.1	72	41.0	63.0	77.0	260.0	5.0	5.0	9.0	6.0	6.0	10.0	119	Mild	112.0	90.67	No	Female	69	147.0	52.0	No	No	148	88	69.0	4.6	62	3.59	2.82	0.8	5.33	Yes	24.064047387662548	No	99.461288	Non-BSH	1.4094	70.57	1.98666	2.90904
sample535	3.8	9.4	9.4	9.2	21.7	4.5	71	40.0	88.0	66.0	242.0	6.0	9.0	8.0	8.0	10.0	7.0	121	No	133.0	83.0	No	Female	62	150.0	66.0	No	No	127	79	68.0	4.7	68	6.38	1.5	1.23	6.36	No	29.33333333333333	No	110.3283988	Non-BSH	1.6069	68.6592	2.3648	2.80042
sample536	3.4	10.7	10.7	9.5	20.2	4.6	64	35.0	54.0	83.0	396.0	5.0	4.0	7.0	10.0	7.0	9.0	111	Mild	179.0	115.33	No	Female	65	159.0	57.0	Yes	No	152	88	56.0	6.6	56	5.02	1.45	1.45	5.3	Yes	22.546576480360745	No	210.2434399	Non-BSH	1.5466	135.939	2.19837	2.97427
sample537	3.2	9.4	9.4	9.2	18.8	4.1	67	37.0	68.0	73.0	231.0	6.0	7.0	10.0	6.0	6.0	8.0	119	Mild	131.67	85.67	No	Female	64	153.0	57.0	Yes	No	148	82	68.0	4.4	54	4.99	2.24	1.14	5.37	Yes	24.34960912469563	No	164.1089833	Non-BSH	1.51	108.681	2.11921	2.71523
sample538	4.0	9.2	9.1	9.1	19.3	4.7	76	44.0	94.0	111.0	208.0	9.0	6.0	11.0	11.0	9.0	12.0	140	Mild	133.67	78.0	No	Male	66	167.0	80.0	No	No	135	89	71.0	4.4	78	4.17	0.52	1.33	6.89	Yes	28.68514468069848	No	121.6048684	Non-BSH	1.8898	64.348	2.11663	2.48704
sample539	3.3	8.3	8.3	8.3	22.6	5.1	74	43.0	99.0	85.0	191.0	6.0	5.0	9.0	7.0	9.0	10.0	114	No	111.0	105.33	No	Male	66	161.0	74.0	No	No	155	91	66.0	4.5	77	3.85	0.54	1.4	5.94	Yes	28.548281316307243	No	149.2079041	Non-BSH	1.7764	83.9945	1.85769	2.87098
sample540	3.6	9.1	9.2	9.3	24.2	4.6	68	38.0	97.0	103.0	209.0	6.0	5.0	10.0	9.0	7.0	13.0	133	Mild	127.33	110.0	No	Female	57	164.0	65.0	No	No	154	88	76.0	4.5	40	5.86	4.87	1.11	14.44	Yes	24.16716240333135	No	151.4971256	Non-BSH	1.6795	90.2037	2.1435	2.73891
sample541	3.3	9.5	9.5	9.0	23.6	4.7	63	34.0	64.0	49.0	201.0	6.0	8.0	7.0	6.0	11.0	8.0	130	No	120.0	90.67	No	Male	66	162.0	65.0	No	No	138	72	71.0	4.2	69	5.0	1.0	1.95	5.36	No	24.76756591982929	Yes	144.9500667	Non-BSH	1.6673	86.937	1.97925	2.81893
sample542	3.9	9.4	9.4	9.6	23.4	4.4	66	36.0	119.0	105.0	282.0	10.0	7.0	8.0	7.0	9.0	13.0	130	Mild	171.33	83.33	No	Male	71	170.0	81.0	No	No	185	95	82.0	4.5	66	4.77	2.21	1.08	4.97	Yes	28.027681660899653	No	151.343064	Non-BSH	1.9209	78.7876	2.0303	2.29059
sample543	3.6	9.1	9.1	9.6	22.1	4.4	54	28.0	51.0	92.0	301.0	5.0	4.0	8.0	7.0	5.0	12.0	130	Mild	111.67	130.0	No	Female	70	156.0	68.0	No	No	108	68	94.0	7.8	64	6.28	5.6	1.11	20.86	Yes	27.94214332675871	No	140.491904	Non-BSH	1.6691	84.1723	2.15685	2.63615
sample544	3.6	8.6	8.7	8.7	24.3	5.1	66	37.0	68.0	83.0	201.0	7.0	6.0	8.0	8.0	11.0	8.0	132	Mild	121.0	85.67	No	Male	41	171.0	88.0	No	Yes	139	89	94.0	5.0	66	5.59	3.85	1.49	5.06	Yes	30.0947300023939	Yes	137.5340467	Non-BSH	2.0166	68.201	1.78518	2.52901
sample545	2.5	9.4	9.6	9.4	13.8	3.0	54	27.0	51.0	85.0	253.0	4.0	3.0	5.0	8.0	5.0	11.0	110	Mild	136.0	83.0	No	Male	71	165.0	69.0	Yes	No	136	78	76.0	6.0	83	4.61	1.61	0.92	6.38	Yes	25.34435261707989	No	159.5643732	Non-BSH	1.7368	91.8726	1.43943	1.72731
sample546	3.2	10.3	8.2	8.5	18.8	4.3	69	39.0	100.0	84.0	234.0	7.0	9.0	9.0	10.0	11.0	10.0	119	No	118.0	93.33	No	Female	58	161.0	65.0	No	No	148	80	70.0	4.5	58	5.32	1.62	1.18	5.01	Yes	25.07619304810771	No	75.6902743	Non-BSH	1.6612	45.5636	1.92632	2.58849
sample547	3.0	9.0	9.0	8.9	16.2	3.1	59	30.0	77.0	114.0	338.0	10.0	5.0	11.0	10.0	7.0	15.0	123	Mild	155.33	96.0	No	Female	71	156.0	69.0	No	No	144	88	80.0	4.3	77	5.22	2.13	1.31	6.15	Yes	28.353057199211044	No	133.3705546	Non-BSH	1.6819	79.2976	1.7837	1.84315
sample548	3.7	9.4	9.5	9.5	21.6	4.8	84	53.0	66.0	89.0	275.0	8.0	6.0	11.0	9.0	8.0	14.0	119	Mild	142.67	96.0	No	Female	65	167.0	79.0	No	No	158	70	86.0	4.7	57	5.26	1.27	1.29	5.64	Yes	28.32658037218976	No	74.05310061	Non-BSH	1.877	39.4529	1.97123	2.55727
sample549	3.4	9.1	9.0	8.9	17.7	4.0	68	38.0	75.0	90.0	272.0	6.0	6.0	11.0	8.0	9.0	12.0	121	Mild	119.33	75.67	No	Male	70	168.0	67.0	No	No	154	74	86.0	4.9	93	6.2	1.15	1.52	6.44	Yes	23.73866213151928	No	161.2424331	Non-BSH	1.7295	93.2307	1.96589	2.31281
sample550	2.8	9.2	9.0	8.2	19.2	3.7	59	31.0	83.0	116.0	187.0	8.0	7.0	13.0	9.0	10.0	13.0	127	Mild	116.33	77.33	No	Female	50	156.0	68.0	No	No	152	94	92.0	3.0	60	4.97	1.67	1.2	5.3	Yes	27.94214332675871	No	111.733184	Non-BSH	1.6691	66.9422	1.67755	2.21676
sample551	3.1	8.6	8.6	8.1	18.6	4.4	85	54.0	76.0	86.0	242.0	10.0	9.0	13.0	13.0	18.0	12.0	132	Mild	160.33	66.33	No	Female	54	161.0	53.0	No	No	149	85	90.0	3.3	70	5.18	1.7	1.56	4.99	Yes	20.446742023841672	No	212.5130728	Non-BSH	1.5076	140.961	2.05625	2.91855
sample552	3.1	9.0	9.0	9.1	20.1	4.1	60	32.0	65.0	79.0	227.0	8.0	8.0	14.0	13.0	11.0	14.0	114	Mild	123.0	95.67	No	Male	68	171.0	81.0	No	No	155	105	72.0	5.2	96	5.69	1.43	1.2	4.91	Yes	27.700831024930743	No	107.8386553	Non-BSH	1.927	55.9619	1.60872	2.12766
sample553	3.4	11.5	10.8	10.2	22.1	4.7	71	40.0	81.0	71.0	279.0	6.0	12.0	9.0	8.0	10.0	10.0	130	No	102.0	95.33	No	Male	65	169.0	79.0	Yes	No	120	68	66.0	5.4	111	5.07	3.29	0.85	5.75	Yes	27.66009593501628	Yes	117.2088591	Non-BSH	1.8892	62.0415	1.7997	2.48783
sample554	3.1	9.0	8.9	8.9	22.3	4.2	74	43.0	88.0	106.0	230.0	6.0	5.0	10.0	11.0	9.0	15.0	121	Mild	167.67	93.33	No	Female	70	149.0	57.0	Yes	No	110	62	64.0	4.1	72	4.33	6.35	0.74	5.86	Yes	25.674519165803343	Yes	187.3115289	Non-BSH	1.4856	126.085	2.0867	2.82714
sample555	3.9	9.2	9.2	9.3	20.0	3.8	64	34.0	71.0	115.0	183.0	8.0	4.0	12.0	11.0	6.0	13.0	105	Mild	154.67	88.0	No	Male	69	160.0	61.0	No	No	142	86	64.0	4.5	67	5.39	0.87	1.71	5.51	Yes	23.828125	No	120.1445368	Non-BSH	1.6039	74.9077	2.43157	2.36923
sample556	4.4	10.0	10.4	10.2	23.1	5.2	74	43.0	109.0	92.0	174.0	5.0	4.0	8.0	4.0	7.0	5.0	113	Unclear	115.0	0.0	Yes	Male	77	172.0	73.0	No	No	145	85	66.0	5.9	103	3.42	0.85	0.93	5.43	Yes	24.675500270416443	Yes	106.763688	Non-BSH	1.8307	58.3185	2.40345	2.84044
sample557	3.6	12.6	9.6	8.3	21.4	3.9	66	36.0	71.0	81.0	224.0	7.0	5.0	14.0	8.0	9.0	14.0	105	Mild	153.0	93.33	No	Male	64	169.0	70.0	No	No	148	70	66.0	4.6	93	4.56	1.25	1.14	5.48	Yes	24.5089457652043	No	201.2509839	Non-BSH	1.774	113.445	2.02931	2.19842
sample558	3.0	8.1	8.1	8.2	23.5	4.4	68	38.0	69.0	91.0	317.0	6.0	5.0	10.0	6.0	7.0	13.0	127	Mild	114.33	103.0	No	Male	71	169.0	60.0	No	Yes	131	85	77.0	5.7	93	3.41	1.03	1.06	5.68	Yes	21.007667798746542	Yes	131.9597368	Non-BSH	1.646	80.1699	1.8226	2.67315
sample559	2.9	11.6	11.7	11.7	21.0	3.8	67	37.0	70.0	85.0	274.0	5.0	4.0	8.0	6.0	8.0	13.0	125	Mild	135.33	110.33	No	Female	84	160.0	52.0	No	No	159	79	91.0	4.1	75	3.35	1.09	1.13	5.38	Yes	20.3125	No	114.8739809	Non-BSH	1.4887	77.164	1.94801	2.55256
sample560	3.0	8.8	8.8	8.7	22.3	4.3	53	27.0	75.0	100.0	288.0	7.0	9.0	10.0	9.0	10.0	11.0	124	Mild	98.33	110.0	No	Male	75	164.0	70.0	No	No	169	89	71.0	6.2	82	4.61	1.35	1.22	5.17	Yes	26.026174895895306	Yes	148.3506023	Non-BSH	1.7435	85.0878	1.72068	2.4663
sample561	3.7	8.9	8.9	8.9	16.8	4.4	85	54.0	92.0	72.0	242.0	8.0	11.0	10.0	6.0	10.0	8.0	137	Mild	128.33	68.33	No	Female	53	161.0	69.0	No	No	128	70	80.0	5.9	63	4.11	0.97	1.08	5.89	Yes	26.619343389529725	No	121.236744	Non-BSH	1.7124	70.7993	2.16071	2.56949
sample562	3.6	10.3	10.1	9.5	21.5	5.0	72	41.0	68.0	91.0	227.0	5.0	5.0	8.0	6.0	8.0	12.0	123	Mild	125.33	118.0	No	Female	57	156.0	77.0	No	No	148	109	66.0	4.6	56	5.17	2.37	1.11	5.43	Yes	31.64036817882972	No	128.8289546	Non-BSH	1.7843	72.2014	2.0176	2.80222
sample563	4.1	10.4	10.3	10.3	20.0	4.1	74	43.0	96.0	90.0	156.0	7.0	8.0	8.0	7.0	10.0	10.0	124	Unclear	130.67	61.33	Yes	Male	65	157.0	71.0	No	No	141	85	66.0	6.5	92	6.22	6.04	0.9	10.14	Yes	28.804413972169257	No	183.5369021	Non-BSH	1.7136	107.106	2.39262	2.39262
sample564	4.2	10.9	10.6	10.6	23.6	4.9	73	42.0	107.0	120.0	135.0	8.0	8.0	12.0	9.0	9.0	17.0	117	Mild	46.33	150.33	No	Female	50	156.0	83.0	No	No	176	94	101.0	3.9	73	5.25	2.51	1.08	6.11	Yes	34.10585141354372	No	140.887614	Non-BSH	1.8611	75.7013	2.25673	2.63285
sample565	3.5	9.0	8.9	9.5	21.7	4.4	69	38.0	64.0	49.0	257.0	10.0	10.0	13.0	9.0	13.0	10.0	140	No	104.33	96.0	No	Male	45	175.0	78.0	No	Yes	145	95	84.0	6.4	85	4.41	1.78	1.2	6.21	Yes	25.46938775510204	Yes	198.015784	Non-BSH	1.913	103.511	1.82959	2.30005
sample566	3.7	12.0	8.4	9.0	15.8	3.9	73	41.0	88.0	117.0	312.0	5.0	4.0	8.0	7.0	4.0	9.0	109	Mild	176.33	107.67	No	Female	75	152.0	55.0	Yes	No	170	86	78.0	2.4	79	5.63	4.58	1.09	5.96	Yes	23.80540166204986	No	135.5778	Non-BSH	1.4783	91.712	2.50287	2.63817
sample567	3.4	9.1	9.1	9.1	21.4	4.0	64	34.0	72.0	105.0	288.0	10.0	4.0	11.0	12.0	11.0	14.0	113	Mild	116.33	96.0	No	Female	64	159.0	65.0	Yes	No	120	70	76.0	4.3	69	5.12	2.0	1.31	9.08	No	25.711008267078043	No	113.4182902	Non-BSH	1.649	68.78	2.06186	2.42571
sample568	2.9	8.7	8.3	8.3	21.7	4.5	67	37.0	62.0	74.0	289.0	6.0	7.0	11.0	10.0	9.0	12.0	131	Mild	117.33	96.0	No	Female	61	177.0	74.0	No	No	158	82	80.0	5.6	72	3.47	0.83	1.87	4.86	Yes	23.620287912158062	No	125.988896	Non-BSH	1.874	67.2299	1.54749	2.40128
sample569	4.0	11.7	12.2	11.1	21.7	4.3	67	37.0	75.0	96.0	230.0	5.0	4.0	7.0	6.0	7.0	11.0	117	Mild	133.67	120.33	No	Male	70	168.0	71.0	Yes	No	133	68	60.0	5.7	99	5.28	1.6	0.98	5.19	Yes	25.155895691609977	Yes	174.0231396	Non-BSH	1.7807	97.7274	2.24631	2.41478
sample570	3.9	9.9	9.9	9.8	18.8	4.6	77	46.0	78.0	117.0	238.0	8.0	4.0	11.0	7.0	7.0	11.0	115	Mild	147.0	83.0	No	Male	75	164.0	73.0	No	No	163	92	70.0	5.5	90	5.33	2.41	1.2	4.65	Yes	27.14158239143367	Yes	158.680903	Non-BSH	1.7819	89.0515	2.18868	2.58151
sample571	4.4	9.7	9.4	9.4	21.3	5.3	80	49.0	84.0	95.0	240.0	9.0	9.0	16.0	11.0	11.0	17.0	137	Mild	199.0	68.67	No	Male	73	163.0	83.0	No	No	162	90	80.0	5.3	75	4.89	1.88	1.25	6.54	Yes	31.239414355075464	No	193.3364604	Non-BSH	1.9038	101.553	2.31117	2.78391
sample572	3.1	9.6	9.6	9.6	16.8	4.0	78	46.0	57.0	101.0	278.0	7.0	4.0	10.0	9.0	7.0	11.0	112	Mild	106.33	83.0	No	Male	63	167.0	75.0	No	No	142	85	72.0	6.5	86	5.21	1.75	1.33	4.86	Yes	26.89232313815483	No	122.0189404	Non-BSH	1.8258	66.8304	1.69789	2.19082
sample573	3.2	10.7	9.8	9.4	21.9	4.2	77	45.0	100.0	76.0	237.0	6.0	8.0	9.0	7.0	9.0	13.0	133	No	129.0	93.33	No	Male	55	172.0	68.0	No	No	134	89	70.0	6.6	97	5.32	2.64	1.18	5.27	Yes	22.98539751216874	Yes	140.5795068	Non-BSH	1.7667	79.5718	1.81129	2.37731
sample574	3.8	8.8	8.7	8.9	19.5	4.7	77	46.0	78.0	98.0	255.0	7.0	7.0	12.0	11.0	10.0	14.0	137	Mild	128.67	81.0	No	Male	74	166.0	88.0	No	No	142	70	78.0	5.2	102	6.04	1.85	1.07	4.77	Yes	31.934968790825955	No	142.8804991	Non-BSH	1.9861	71.9402	1.9133	2.36645
sample575	3.5	8.1	8.3	8.1	17.5	4.4	83	51.0	76.0	84.0	299.0	7.0	5.0	9.0	9.0	10.0	12.0	104	Mild	132.67	88.33	No	Male	69	177.0	87.0	No	No	150	72	98.0	5.5	87	3.83	1.98	0.83	5.66	Yes	27.769797950780426	No	113.9679171	Non-BSH	2.0404	55.8557	1.71535	2.15644
sample576	3.3	8.8	8.8	8.1	22.3	3.9	65	35.0	86.0	53.0	178.0	5.0	6.0	9.0	6.0	10.0	9.0	150	No	106.0	88.0	No	Female	65	154.0	45.0	No	No	144	81	68.0	5.1	50	5.81	2.26	1.22	5.72	Yes	18.974531961544947	No	98.47596333	Non-BSH	1.3625	72.2759	2.42202	2.86239
sample577	3.0	9.0	9.0	9.0	19.9	4.8	79	48.0	67.0	61.0	202.0	7.0	10.0	9.0	6.0	8.0	9.0	129	No	122.0	100.67	No	Female	73	153.0	66.0	No	No	134	74	68.0	6.0	50	4.17	1.19	1.0	4.97	Yes	28.19428424964757	No	151.323072	Non-BSH	1.6252	93.1104	1.84593	2.95348
sample578	2.2	8.1	8.1	8.2	14.6	2.9	89	57.0	49.0	77.0	308.0	6.0	7.0	8.0	9.0	9.0	14.0	130	Mild	100.0	145.0	No	Male	71	162.0	72.0	Yes	No	135	80	78.0	5.0	93	4.08	1.23	0.96	4.55	Yes	27.434842249657063	No	58.43125126	Non-BSH	1.7569	33.2582	1.25221	1.65063
sample579	3.3	13.1	13.1	9.0	20.8	4.1	70	39.0	61.0	130.0	317.0	6.0	4.0	8.0	6.0	4.0	12.0	112	Mild	138.33	137.67	No	Female	73	143.0	57.0	No	No	160	105	68.0	5.1	90	5.66	1.17	1.56	6.1	Yes	27.874223678419483	No	154.4945397	Non-BSH	1.449	106.621	2.27743	2.82954
sample580	3.3	9.3	9.0	9.6	27.3	4.9	72	41.0	89.0	56.0	217.0	7.0	9.0	9.0	12.0	11.0	11.0	115	No	117.33	96.0	No	Male	55	179.0	83.0	No	No	128	88	72.0	4.4	68	4.27	4.09	1.0	5.76	Yes	25.90431010268094	No	166.93577	Non-BSH	2.0014	83.4095	1.64885	2.44829
sample581	3.5	8.6	8.6	8.8	22.0	4.7	70	39.0	89.0	98.0	213.0	8.0	7.0	12.0	8.0	9.0	13.0	128	Mild	115.67	96.0	No	Female	50	154.0	91.0	No	No	148	88	88.0	7.4	65	6.82	2.43	1.73	5.34	Yes	38.370720188902006	No	139.7604667	Non-BSH	1.9513	71.6243	1.79368	2.40865
sample582	3.7	9.1	9.0	9.5	20.9	4.2	80	48.0	83.0	80.0	239.0	9.0	7.0	13.0	12.0	15.0	13.0	133	No	121.0	88.0	No	Female	50	164.0	82.0	No	No	130	72	88.0	6.8	82	6.53	1.97	1.72	4.85	Yes	30.48780487804878	No	126.4870533	Non-BSH	1.8971	66.6739	1.95035	2.21391
sample583	3.7	8.5	8.6	8.7	18.6	4.0	68	38.0	76.0	108.0	213.0	7.0	6.0	10.0	7.0	8.0	10.0	112	Mild	532.0	84.67	No	Male	64	168.0	76.0	No	Yes	100	60	88.0	8.1	90	5.6	1.68	1.83	5.18	Yes	26.927437641723355	Yes	105.1081743	Non-BSH	1.8447	56.9785	2.00575	2.16837
sample584	3.6	8.9	9.0	8.8	17.6	4.1	73	42.0	84.0	79.0	206.0	6.0	6.0	11.0	6.0	12.0	8.0	121	No	151.67	85.67	No	Male	76	169.0	65.0	No	Yes	158	82	72.0	5.4	97	4.71	1.73	1.25	6.09	Yes	22.75830678197542	No	113.7451865	Non-BSH	1.71	66.5177	2.10526	2.39766
sample585	3.8	9.2	9.3	8.8	23.8	4.0	53	27.0	46.0	97.0	256.0	11.0	5.0	12.0	10.0	7.0	11.0	122	Mild	133.67	115.33	No	Male	74	160.0	70.0	Yes	No	142	94	84.0	6.7	105	6.49	2.72	1.22	5.19	Yes	27.34375	No	111.733184	Non-BSH	1.7191	64.9952	2.21046	2.3268
sample586	3.4	8.2	8.1	7.9	19.5	3.3	62	32.0	72.0	84.0	211.0	5.0	5.0	7.0	6.0	9.0	7.0	115	Mild	143.0	93.33	No	Female	71	159.0	53.0	Yes	No	108	72	72.0	4.9	95	7.55	1.91	1.78	5.25	Yes	20.964360587002098	No	70.33488147	Non-BSH	1.4954	47.0342	2.27364	2.20677
sample587	3.7	10.7	10.6	9.5	19.1	4.7	65	36.0	91.0	110.0	204.0	7.0	5.0	10.0	8.0	12.0	13.0	134	Mild	118.0	83.33	No	Male	68	176.0	70.0	Yes	No	122	62	75.0	6.5	82	4.7	1.11	1.44	5.41	Yes	22.598140495867767	Yes	170.0240207	Non-BSH	1.8167	93.5895	2.03666	2.58711
sample588	4.0	10.0	9.2	9.4	26.3	5.3	67	37.0	59.0	83.0	257.0	6.0	3.0	11.0	7.0	6.0	11.0	118	Mild	133.0	115.0	No	Male	74	160.0	68.0	No	No	148	78	72.0	5.7	91	5.2	1.48	1.07	5.07	Yes	26.5625	No	197.2452488	Non-BSH	1.6935	116.472	2.36197	3.12961
sample589	3.4	9.0	8.1	9.0	24.3	4.1	77	45.0	51.0	83.0	357.0	5.0	5.0	9.0	6.0	5.0	11.0	121	Mild	89.33	127.67	No	Male	60	171.0	80.0	No	Yes	158	108	88.0	5.1	73	7.94	10.4	1.46	13.96	Yes	27.358845456721728	Yes	116.338528	Non-BSH	1.9142	60.7766	1.7762	2.14189
sample590	3.3	8.6	8.6	8.8	23.2	4.8	51	26.0	62.0	102.0	261.0	6.0	4.0	10.0	10.0	8.0	11.0	135	Mild	119.33	120.33	No	Male	73	153.0	80.0	No	Yes	124	65	76.0	4.0	50	5.58	1.87	1.28	8.88	No	34.17488999957281	No	144.8586516	Non-BSH	1.8044	80.2808	1.82886	2.66016
sample591	3.4	9.6	9.2	9.6	20.2	4.4	78	46.0	70.0	82.0	269.0	8.0	6.0	11.0	7.0	10.0	11.0	135	Mild	125.67	78.0	No	Male	63	161.0	68.0	No	No	114	72	70.0	6.9	92	5.76	2.0	1.48	7.26	Yes	26.233555804174223	Yes	142.4795254	Non-BSH	1.6996	83.8312	2.00047	2.58884
sample592	3.0	8.9	8.9	9.3	23.1	4.4	59	31.0	52.0	75.0	214.0	7.0	7.0	9.0	6.0	9.0	7.0	128	Mild	120.67	78.33	No	Male	73	160.0	46.0	Yes	No	142	82	90.0	5.3	71	4.76	0.66	1.98	5.66	Yes	17.96875	No	132.6668175	Non-BSH	1.4119	93.9633	2.1248	3.11637
sample593	3.5	8.5	8.5	8.8	18.9	4.5	75	44.0	88.0	109.0	284.0	7.0	7.0	11.0	9.0	10.0	13.0	148	Mild	122.0	83.33	No	Female	57	156.0	68.0	No	No	168	94	64.0	4.4	55	6.72	4.03	1.71	5.43	Yes	27.94214332675871	No	128.8812333	Non-BSH	1.6691	77.216	2.09694	2.69606
sample594	3.1	9.1	8.9	8.3	18.0	3.7	67	37.0	64.0	79.0	233.0	6.0	6.0	9.0	6.0	9.0	12.0	122	Mild	112.67	88.33	No	Female	67	156.0	58.0	No	No	124	68	88.0	4.5	39	5.46	2.46	1.24	12.72	No	23.83300460223537	No	94.02060109	Non-BSH	1.5411	61.0088	2.01155	2.40088
sample595	3.8	8.7	8.7	8.6	21.9	4.8	72	41.0	108.0	126.0	282.0	7.0	7.0	8.0	7.0	10.0	8.0	113	Mild	186.0	78.33	No	Female	53	156.0	78.0	No	No	128	78	76.0	3.1	45	5.72	0.83	1.67	5.52	Yes	32.05128205128205	No	143.7927041	Non-BSH	1.7971	80.0137	2.11452	2.67097
sample596	3.2	8.2	8.2	8.2	20.4	3.4	61	32.0	90.0	79.0	217.0	6.0	9.0	8.0	7.0	13.0	9.0	128	No	110.0	88.0	No	Female	51	154.0	64.0	No	No	144	82	68.0	3.3	56	5.85	1.86	1.29	4.59	No	26.98600101197504	No	75.67282125	Non-BSH	1.6057	47.1276	1.9929	2.11746
sample597	3.5	8.8	8.6	8.9	17.9	3.6	80	48.0	78.0	114.0	347.0	6.0	4.0	9.0	10.0	7.0	12.0	134	Mild	195.67	96.0	No	Female	67	153.0	73.0	No	No	148	74	68.0	3.7	64	7.06	3.18	1.42	8.7	Yes	31.1845871246102	No	92.1138553	Non-BSH	1.7148	53.717	2.04105	2.09937
sample598	3.0	9.3	9.3	9.0	23.4	4.0	65	35.0	71.0	78.0	208.0	8.0	8.0	10.0	11.0	12.0	8.0	120	Mild	111.0	85.67	No	Male	51	158.0	64.0	No	Yes	122	84	112.0	5.0	112	4.18	1.38	1.29	4.72	No	25.636917160711423	No	114.2651988	Non-BSH	1.6301	70.097	1.84038	2.45384
sample599	3.6	8.5	8.5	8.5	20.6	3.8	66	36.0	81.0	92.0	260.0	8.0	8.0	12.0	14.0	13.0	9.0	132	Mild	120.0	103.0	No	Female	64	163.0	68.0	No	No	122	72	80.0	4.5	48	8.27	2.33	1.81	5.54	Yes	25.593737061989536	No	95.1264	Non-BSH	1.7118	55.571	2.10305	2.21989
sample600	3.0	8.2	8.2	8.3	21.3	4.6	74	43.0	84.0	67.0	258.0	9.0	10.0	11.0	13.0	14.0	12.0	129	No	141.67	93.33	No	Male	60	169.0	67.0	No	Yes	108	64	54.0	6.0	100	4.18	1.78	1.18	4.93	No	23.45856237526697	Yes	125.8562	Non-BSH	1.7356	72.5145	1.72851	2.65038
sample601	3.9	8.6	8.6	8.9	26.1	4.3	58	30.0	90.0	63.0	244.0	7.0	5.0	6.0	8.0	11.0	6.0	120	No	124.0	93.33	No	Male	62	162.0	75.0	No	No	138	76	72.0	6.5	76	7.5	3.58	1.62	7.81	Yes	28.577960676726107	No	121.236744	Non-BSH	1.7953	67.5301	2.17234	2.39514
sample602	3.5	9.3	9.3	9.3	19.4	3.8	74	42.0	88.0	116.0	342.0	9.0	6.0	10.0	9.0	9.0	12.0	140	Mild	150.67	93.33	No	Female	67	152.0	56.0	No	No	145	78	78.0	5.0	61	6.01	1.05	1.94	9.44	Yes	24.23822714681441	No	107.5618847	Non-BSH	1.4911	72.1359	2.34726	2.54845
sample603	3.7	10.0	9.4	9.4	20.4	4.1	74	43.0	120.0	130.0	281.0	8.0	7.0	10.0	7.0	11.0	13.0	120	Mild	154.67	81.0	No	Male	63	165.0	78.0	No	No	135	88	72.0	5.4	76	4.22	2.59	1.23	7.94	No	28.65013774104684	No	128.7934548	Non-BSH	1.852	69.5429	1.99784	2.21382
sample604	4.1	9.4	9.3	9.4	23.3	4.8	57	30.0	73.0	87.0	268.0	7.0	4.0	9.0	9.0	9.0	11.0	135	Mild	131.33	112.67	No	Female	64	161.0	69.0	No	No	150	82	76.0	5.7	74	7.89	2.9	1.48	6.46	Yes	26.619343389529725	No	160.1269898	Non-BSH	1.7124	93.5103	2.3943	2.80308
sample605	3.5	9.2	9.4	9.0	22.9	4.4	54	28.0	109.0	118.0	216.0	7.0	6.0	9.0	9.0	11.0	10.0	116	Mild	186.33	68.33	No	Male	70	168.0	85.0	Yes	No	132	68	70.0	5.8	84	5.44	1.02	2.31	5.03	Yes	30.11621315192744	No	132.6668175	Non-BSH	1.9599	67.6906	1.78581	2.24501
sample606	4.3	8.8	8.8	8.6	19.9	4.9	74	43.0	82.0	93.0	248.0	6.0	4.0	11.0	6.0	7.0	10.0	127	Mild	115.33	110.33	No	Male	53	171.0	92.0	Yes	No	120	88	72.0	7.1	65	5.78	2.27	1.12	5.16	Yes	31.462672275229984	Yes	150.0529134	Non-BSH	2.0678	72.5665	2.0795	2.36967
sample607	3.5	8.1	8.1	8.1	20.0	4.6	77	46.0	66.0	80.0	205.0	5.0	7.0	9.0	8.0	9.0	8.0	131	Mild	83.0	83.33	No	Male	67	169.0	76.0	Yes	No	120	76	84.0	6.1	87	8.22	2.56	2.08	5.38	Yes	26.60971254507896	No	122.9452175	Non-BSH	1.8508	66.4281	1.89107	2.48541
sample608	2.7	9.0	9.5	9.7	22.7	4.2	68	38.0	65.0	79.0	234.0	8.0	7.0	11.0	10.0	10.0	14.0	140	Mild	134.0	73.67	No	Male	67	166.0	62.0	No	Yes	90	58	64.0	4.3	74	4.71	1.02	1.24	5.81	No	22.49963710262738	Yes	127.4051878	Non-BSH	1.6533	77.0611	1.6331	2.54037
sample609	3.4	9.4	9.5	9.3	23.6	4.6	65	35.0	82.0	89.0	197.0	6.0	7.0	8.0	6.0	8.0	11.0	125	Mild	129.0	88.0	No	Male	57	172.0	75.0	No	No	152	94	72.0	4.5	78	6.03	1.95	1.37	10.44	Yes	25.351541373715524	No	148.0700991	Non-BSH	1.8563	79.7663	1.8316	2.47805
sample610	3.2	9.8	9.9	9.2	17.8	4.5	75	44.0	86.0	129.0	380.0	4.0	3.0	7.0	4.0	4.0	11.0	129	Mild	151.0	112.67	No	Female	75	159.0	77.0	No	No	135	84	72.0	6.4	124	5.62	1.66	1.32	5.45	Yes	30.457655947153988	No	145.803808	Non-BSH	1.8026	80.8853	1.77521	2.49639
sample611	3.9	9.9	9.9	8.3	24.0	4.7	63	34.0	87.0	76.0	241.0	6.0	6.0	10.0	8.0	10.0	13.0	121	moderate	178.0	70.67	No	Male	68	158.0	59.0	No	No	136	70	76.0	9.3	67	4.49	1.66	1.26	6.19	Yes	23.63403300753085	No	148.1452163	Non-BSH	1.5661	94.595	2.49026	3.00109
sample612	3.7	8.9	9.6	8.9	18.4	4.0	54	27.0	126.0	0.0	191.0	7.0	13.0	0.0	7.0	12.0	0.0	125	Unclear	135.0	57.33	Yes	Female	68	148.0	55.0	No	No	165	80	76.0	5.0	97	4.76	1.41	1.56	7.55	Yes	25.109569028487947	No	110.0596593	Non-BSH	1.4539	75.6996	2.54488	2.75122
sample613	3.4	8.9	8.8	9.2	20.7	4.5	71	41.0	80.0	74.0	210.0	6.0	6.0	7.0	6.0	11.0	9.0	125	Mild	136.0	75.67	No	Male	60	167.0	71.0	No	No	150	90	84.0	4.1	70	4.92	1.9	1.01	5.25	Yes	25.458065904119906	Yes	136.7313397	Non-BSH	1.7746	77.0491	1.91592	2.53578
sample614	3.9	11.1	10.6	10.8	18.8	4.4	77	46.0	102.0	111.0	195.0	9.0	7.0	13.0	8.0	8.0	13.0	129	Mild	150.0	75.67	No	Male	77	161.0	75.0	No	No	168	88	72.0	5.5	81	5.37	1.67	1.53	8.75	Yes	28.934068901662744	No	170.5638609	Non-BSH	1.7892	95.3297	2.17975	2.4592
sample615	3.1	8.6	8.7	8.9	15.2	3.5	60	30.0	73.0	84.0	194.0	7.0	4.0	9.0	8.0	9.0	12.0	128	Mild	167.0	88.33	No	Female	67	150.0	56.0	No	No	200	96	80.0	5.3	72	5.42	1.78	1.27	5.74	Yes	24.88888888888889	No	86.693	Non-BSH	1.4789	58.6199	2.09615	2.36662
sample616	3.5	8.3	7.9	8.3	21.4	3.8	55	28.0	93.0	130.0	285.0	7.0	5.0	9.0	12.0	10.0	11.0	126	Mild	123.33	96.0	No	Female	69	151.0	51.0	No	No	120	76	80.0	4.5	60	5.64	1.36	2.45	6.15	No	22.367440024560327	No	92.12815155	Non-BSH	1.421	64.8333	2.46305	2.67417
sample617	2.5	10.0	9.7	9.7	21.1	3.8	71	39.0	69.0	111.0	328.0	8.0	6.0	13.0	10.0	8.0	13.0	127	Mild	125.33	107.67	No	Female	65	151.0	58.0	No	No	128	78	84.0	4.2	67	5.29	1.91	1.25	6.14	Yes	25.43748081224508	No	116.5296275	Non-BSH	1.5106	77.1413	1.65497	2.51556
sample618	3.1	8.0	8.3	8.3	19.1	4.1	67	37.0	71.0	109.0	241.0	6.0	3.0	11.0	8.0	6.0	12.0	124	Mild	114.0	103.0	No	Female	63	144.0	51.0	No	No	154	94	80.0	4.4	63	4.87	4.93	0.95	5.25	Yes	24.59490740740741	No	101.9894541	Non-BSH	1.3783	73.9966	2.24915	2.97468
sample619	3.1	8.0	8.0	8.2	26.7	4.9	56	29.0	89.0	83.0	248.0	6.0	10.0	9.0	8.0	16.0	8.0	133	No	108.0	88.0	No	Female	46	166.0	85.0	No	No	140	78	66.0	4.5	47	6.27	2.05	1.23	5.4	No	30.846276672956886	No	137.0844163	Non-BSH	1.9477	70.3827	1.59162	2.51579
sample620	3.3	10.2	9.1	8.9	22.7	4.1	62	33.0	105.0	122.0	313.0	6.0	5.0	9.0	11.0	9.0	14.0	116	Mild	184.67	98.33	No	Female	67	154.0	62.0	No	No	106	74	72.0	4.9	62	7.09	2.71	1.46	9.73	No	26.142688480350817	No	126.0752584	Non-BSH	1.5801	79.7894	2.08848	2.59477
sample621	3.2	8.0	8.0	8.4	22.2	5.0	74	43.0	85.0	96.0	163.0	7.0	7.0	11.0	7.0	10.0	10.0	121	Mild	134.33	86.0	No	Female	50	160.0	52.0	No	No	116	80	92.0	5.2	59	6.68	1.07	2.17	6.23	Yes	20.3125	No	144.1721134	Non-BSH	1.4887	96.8443	2.14953	3.35864
sample622	3.2	8.3	8.3	8.5	19.7	3.9	66	36.0	81.0	86.0	213.0	6.0	7.0	11.0	9.0	11.0	8.0	136	Mild	144.67	68.33	No	Female	63	154.0	58.0	No	No	132	70	72.0	5.4	48	7.53	2.47	2.4	7.29	No	24.45606341710237	No	97.69740518	Non-BSH	1.5289	63.9005	2.09301	2.55085
sample623	3.0	8.1	8.1	8.1	19.7	4.1	70	39.0	62.0	88.0	259.0	8.0	6.0	11.0	9.0	11.0	12.0	120	Mild	169.0	90.67	No	Female	59	159.0	60.0	No	No	118	78	80.0	4.8	53	6.76	2.18	1.55	5.28	Yes	23.733238400379733	No	101.1713743	Non-BSH	1.585	63.8305	1.89274	2.58675
sample624	3.0	8.2	8.2	8.1	22.9	4.0	52	26.0	82.0	86.0	206.0	5.0	4.0	11.0	7.0	6.0	10.0	130	Mild	109.33	90.67	No	Female	52	149.0	60.0	No	No	160	105	80.0	5.3	84	6.41	5.03	1.34	6.43	Yes	27.025809648214043	No	97.8733511	Non-BSH	1.524	64.2214	1.9685	2.62467
sample625	3.5	9.8	9.3	9.6	20.8	4.5	77	46.0	89.0	104.0	209.0	7.0	6.0	11.0	14.0	12.0	13.0	130	Mild	118.67	85.67	No	Female	61	158.0	85.0	No	No	104	62	80.0	6.3	51	8.52	2.22	1.71	4.98	Yes	34.04903060406986	No	149.9188667	Non-BSH	1.8989	78.9504	1.84317	2.36979
sample626	4.1	10.4	10.3	10.2	21.3	4.8	80	48.0	65.0	44.0	198.0	5.0	6.0	10.0	9.0	11.0	8.0	128	moderate	102.0	98.0	No	Male	75	172.0	71.0	Yes	No	160	76	62.0	7.3	108	4.17	1.64	1.28	7.5	Yes	23.99945916711736	No	180.7200082	Non-BSH	1.8051	100.116	2.27134	2.65913
sample627	3.6	9.2	9.2	9.2	20.6	4.9	76	45.0	83.0	121.0	216.0	6.0	7.0	7.0	6.0	9.0	7.0	134	Mild	135.0	96.0	No	Female	72	161.0	68.0	No	No	150	94	68.0	4.8	62	3.15	1.34	0.97	5.35	Yes	26.233555804174223	Yes	161.224244	Non-BSH	1.6996	94.8601	2.11815	2.88303
sample628	3.6	12.2	8.2	8.2	19.8	3.9	69	38.0	95.0	115.0	218.0	8.0	6.0	10.0	8.0	10.0	13.0	140	Mild	104.0	90.67	No	Female	65	157.0	69.0	No	No	135	70	72.0	4.3	60	5.87	2.55	1.24	5.33	No	27.99302202929125	No	127.5191739	Non-BSH	1.688	75.5445	2.1327	2.31043
sample629	3.2	8.3	8.6	9.5	17.3	3.8	84	52.0	74.0	88.0	345.0	8.0	7.0	10.0	10.0	9.0	15.0	122	Mild	317.33	96.0	No	Male	70	174.0	81.0	Yes	Yes	104	62	80.0	5.8	100	6.42	2.02	1.43	4.72	Yes	26.7538644470868	Yes	101.2550052	Non-BSH	1.9453	52.0511	1.64499	1.95343
sample630	3.9	10.1	9.8	9.3	22.9	5.0	54	28.0	52.0	91.0	251.0	5.0	3.0	8.0	5.0	4.0	9.0	133	Mild	115.67	112.67	No	Male	82	168.0	65.0	No	No	158	92	72.0	9.2	96	4.93	0.91	2.0	9.54	Yes	23.030045351473923	No	178.7004795	Non-BSH	1.7039	104.877	2.28887	2.93444
sample631	3.3	10.7	10.3	9.2	24.0	4.0	63	33.0	93.0	108.0	208.0	5.0	5.0	9.0	6.0	7.0	11.0	104	Mild	112.33	96.0	No	Female	69	158.0	56.0	No	No	139	75	79.0	7.4	90	6.32	2.07	1.48	7.37	Yes	22.432302515622496	No	128.2149368	Non-BSH	1.5277	83.9268	2.16011	2.61832
sample632	3.4	8.9	8.9	8.8	18.9	3.8	55	28.0	92.0	101.0	209.0	6.0	6.0	8.0	7.0	7.0	10.0	127	Mild	171.0	98.0	No	Female	71	158.0	56.0	Yes	No	148	62	58.0	6.0	65	6.63	0.98	1.93	5.63	Yes	22.432302515622496	No	100.4792326	Non-BSH	1.5277	65.7716	2.22557	2.4874
sample633	3.5	9.5	9.5	9.4	18.7	3.9	58	30.0	55.0	86.0	281.0	7.0	4.0	9.0	12.0	11.0	13.0	120	Mild	120.0	110.0	No	Female	62	153.0	64.0	No	No	112	68	74.0	4.7	55	7.66	5.8	1.61	14.8	No	27.33991199965825	Yes	114.6397764	Non-BSH	1.5996	71.6678	2.18805	2.43811
sample634	3.2	9.4	9.6	9.2	17.5	4.1	75	43.0	73.0	59.0	228.0	9.0	6.0	10.0	5.0	7.0	12.0	147	No	117.0	82.67	No	Female	63	155.0	51.0	No	No	122	72	80.0	9.3	69	8.88	1.78	2.02	6.02	Yes	21.227887617065555	No	121.6048684	Non-BSH	1.4454	84.1323	2.21392	2.83659
sample635	3.2	8.7	8.3	8.9	23.3	5.0	52	27.0	85.0	115.0	227.0	6.0	5.0	10.0	7.0	8.0	12.0	135	Mild	147.0	96.0	No	Male	73	177.0	63.0	No	No	105	64	68.0	8.3	83	6.08	2.0	1.41	5.81	No	20.10916403332376	No	157.6179256	Non-BSH	1.7332	90.9404	1.8463	2.88484
sample636	3.3	9.7	9.7	9.3	19.7	3.7	59	31.0	83.0	77.0	247.0	8.0	8.0	11.0	8.0	11.0	10.0	120	No	123.0	93.33	No	Male	53	172.0	77.0	No	Yes	134	78	72.0	5.3	79	5.0	1.45	1.49	4.91	Yes	26.0275824770146	Yes	106.190112	Non-BSH	1.8819	56.4271	1.75355	1.9661
sample637	3.5	8.7	8.7	8.8	18.7	4.7	82	51.0	58.0	54.0	252.0	7.0	5.0	9.0	8.0	9.0	8.0	130	No	122.67	86.0	No	Male	47	166.0	69.0	No	No	118	84	72.0	4.5	53	5.64	1.79	1.44	4.97	No	25.03991871098853	No	140.797256	Non-BSH	1.7429	80.7833	2.00815	2.69666
sample638	3.2	8.3	8.3	8.3	21.2	3.9	75	43.0	64.0	73.0	234.0	7.0	6.0	10.0	11.0	9.0	15.0	114	Mild	94.0	96.0	No	Female	65	163.0	67.0	No	No	104	72	88.0	4.9	52	5.99	1.71	1.59	7.85	No	25.21735857578381	No	96.14864051	Non-BSH	1.699	56.5913	1.88346	2.29547
sample639	3.8	8.5	8.5	8.8	18.6	4.3	74	42.0	72.0	100.0	214.0	10.0	9.0	14.0	11.0	13.0	15.0	127	Mild	152.67	61.0	No	Female	61	152.0	63.0	No	No	135	80	71.0	4.9	61	5.96	1.7	1.51	6.79	Yes	27.268005540166204	No	119.4155809	Non-BSH	1.5807	75.546	2.404	2.72031
sample640	3.3	9.2	9.2	8.8	20.7	4.3	72	41.0	86.0	80.0	236.0	8.0	8.0	11.0	8.0	10.0	10.0	133	No	136.0	78.33	No	Male	69	170.0	60.0	No	Yes	108	64	72.0	5.9	78	5.4	1.07	1.96	4.85	No	20.761245674740483	No	125.842592	Non-BSH	1.6521	76.1713	1.99746	2.60275
sample641	3.3	10.3	9.2	9.2	19.4	4.0	71	40.0	63.0	85.0	211.0	9.0	6.0	12.0	10.0	10.0	12.0	111	Mild	153.33	83.0	No	Male	61	167.0	79.0	Yes	No	156	94	92.0	5.4	89	5.89	4.85	1.21	5.68	Yes	28.32658037218976	No	124.656536	Non-BSH	1.877	66.4126	1.75812	2.13106
sample642	3.6	10.6	9.4	9.9	18.1	4.1	71	40.0	72.0	98.0	254.0	9.0	6.0	11.0	11.0	8.0	11.0	121	Mild	105.33	103.0	No	Male	50	171.0	81.0	No	No	136	106	84.0	7.5	105	4.02	1.59	1.08	5.77	Yes	27.700831024930743	Yes	138.993368	Non-BSH	1.927	72.1294	1.86819	2.12766
sample643	4.1	8.3	8.3	8.6	23.4	4.8	77	46.0	97.0	106.0	228.0	8.0	5.0	11.0	9.0	11.0	10.0	127	Mild	138.0	77.33	No	Male	74	178.0	92.0	Yes	Yes	128	72	80.0	5.7	77	5.28	2.1	1.29	4.85	No	29.03673778563313	No	139.5614616	Non-BSH	2.1105	66.1272	1.94267	2.27434
sample644	3.4	9.0	9.0	8.6	24.8	5.1	63	34.0	96.0	68.0	193.0	7.0	7.0	9.0	7.0	13.0	7.0	142	No	133.33	88.0	No	Female	39	161.0	69.0	No	No	120	78	80.0	6.0	56	6.2	2.86	2.17	5.94	Yes	26.619343389529725	No	163.0728082	Non-BSH	1.7124	95.2306	1.98552	2.97828
sample645	4.1	9.3	9.3	9.5	22.9	4.6	70	40.0	124.0	57.0	140.0	4.0	9.0	3.0	5.0	12.0	4.0	128	Unclear	83.33	80.67	Yes	Male	71	158.0	68.0	Yes	No	110	68	78.0	9.1	126	6.89	5.39	1.35	6.62	Yes	27.23922448325589	No	149.1165629	Non-BSH	1.6813	88.6912	2.43859	2.73598
sample646	3.5	10.2	10.6	10.1	17.8	4.2	62	33.0	57.0	78.0	234.0	8.0	7.0	10.0	11.0	14.0	13.0	123	Mild	159.67	70.67	No	Female	59	162.0	78.0	No	No	132	75	76.0	6.5	88	7.35	3.22	1.95	5.11	Yes	29.72107910379515	No	142.5108333	Non-BSH	1.8337	77.7176	1.90871	2.29045
sample647	3.4	11.4	11.2	10.5	20.2	4.4	72	41.0	109.0	104.0	196.0	5.0	6.0	7.0	6.0	8.0	11.0	138	No	121.0	88.33	No	Male	46	164.0	69.0	No	No	160	104	96.0	4.9	66	5.26	2.28	1.13	4.92	Yes	25.65437239738251	Yes	170.5638609	Non-BSH	1.7307	98.552	1.96452	2.54232
sample648	3.6	9.2	8.5	9.3	20.3	4.4	64	35.0	108.0	81.0	222.0	7.0	9.0	7.0	10.0	13.0	11.0	121	No	85.0	90.67	No	Female	40	162.0	70.0	No	No	142	94	84.0	4.0	77	7.35	1.68	2.35	6.02	Yes	26.6727632982777	No	135.5778	Non-BSH	1.7313	78.3098	2.07936	2.54144
sample649	3.2	9.2	9.2	8.9	23.9	5.1	72	41.0	102.0	74.0	264.0	9.0	9.0	9.0	10.0	10.0	12.0	125	No	121.0	81.0	No	Male	71	172.0	75.0	Yes	No	126	75	75.0	3.4	88	5.05	1.69	1.39	5.65	Yes	25.351541373715524	Yes	168.9887567	Non-BSH	1.8563	91.0353	1.72386	2.7474
sample650	3.6	9.8	9.8	9.2	20.0	4.7	69	39.0	101.0	84.0	167.0	7.0	8.0	6.0	8.0	9.0	6.0	123	No	208.33	61.0	No	Female	68	157.0	70.0	Yes	No	112	71	74.0	5.5	92	6.12	5.22	1.16	6.55	Yes	28.39871800073025	No	156.738272	Non-BSH	1.7008	92.1556	2.11665	2.76341
sample651	3.4	8.8	8.8	9.0	19.4	4.2	77	45.0	74.0	88.0	222.0	5.0	5.0	10.0	8.0	10.0	11.0	128	Mild	106.33	86.0	No	Female	72	161.0	61.0	No	No	135	88	75.0	7.6	80	5.52	2.16	1.27	5.28	Yes	23.5330427066857	No	119.2504637	Non-BSH	1.61	74.0686	2.1118	2.6087
sample652	3.5	10.1	10.6	10.3	18.6	4.0	79	47.0	75.0	88.0	280.0	7.0	7.0	8.0	11.0	10.0	14.0	133	Mild	140.67	78.33	No	Male	75	174.0	67.0	Yes	Yes	162	75	82.0	7.8	106	5.09	0.82	1.45	4.94	Yes	22.12973972783723	Yes	132.7302548	Non-BSH	1.7661	75.1544	1.98177	2.26488
sample653	3.4	8.8	8.9	8.8	23.8	4.8	67	37.0	81.0	71.0	197.0	6.0	9.0	8.0	7.0	7.0	10.0	148	No	101.67	83.33	No	Male	64	171.0	86.0	Yes	Yes	128	82	62.0	6.7	88	6.46	2.05	1.17	6.02	Yes	29.41075886597585	Yes	147.0003461	Non-BSH	1.991	73.8324	1.70768	2.41085
sample654	3.4	10.6	7.1	9.2	30.0	5.2	54	28.0	35.0	72.0	158.0	6.0	3.0	9.0	6.0	4.0	10.0	131	Mild	78.67	127.67	No	Male	64	162.0	56.0	No	Yes	95	58	88.0	5.9	74	4.23	1.51	1.18	5.38	No	21.33821063862216	Yes	196.075265	Non-BSH	1.5521	126.329	2.19058	3.3503
sample655	4.0	10.6	10.4	9.4	20.4	4.3	56	29.0	67.0	115.0	206.0	5.0	5.0	10.0	8.0	9.0	14.0	118	Mild	174.0	110.0	No	Female	66	156.0	83.0	No	No	155	70	70.0	9.4	60	5.13	2.02	1.47	6.49	Yes	34.10585141354372	No	145.033504	Non-BSH	1.8611	77.9289	2.14927	2.31046
sample656	2.8	8.0	8.1	8.0	22.1	4.1	69	38.0	70.0	75.0	267.0	9.0	10.0	11.0	11.0	10.0	13.0	116	Mild	122.33	98.33	No	Male	68	170.0	67.0	No	Yes	138	82	74.0	5.8	58	5.76	1.14	1.95	5.09	Yes	23.18339100346021	Yes	99.543776	Non-BSH	1.7417	57.1532	1.60762	2.35402
sample657	2.9	9.5	9.5	9.0	20.0	4.0	71	40.0	73.0	96.0	244.0	7.0	5.0	10.0	10.0	9.0	13.0	123	Mild	103.67	103.0	No	Female	55	160.0	60.0	No	No	138	98	78.0	4.9	67	5.97	1.8	1.39	4.91	Yes	23.4375	No	115.967752	Non-BSH	1.5911	72.8853	1.82264	2.51398
sample658	3.2	9.0	8.9	9.1	23.9	4.4	70	39.0	74.0	59.0	243.0	7.0	10.0	7.0	10.0	12.0	9.0	127	No	128.0	85.67	No	Male	54	158.0	59.0	No	No	90	58	64.0	5.4	81	4.7	1.44	1.34	4.6	No	23.63403300753085	No	131.7027068	Non-BSH	1.5661	84.096	2.04329	2.80953
sample659	3.5	8.1	8.0	8.3	25.8	4.7	54	28.0	92.0	41.0	205.0	8.0	10.0	9.0	9.0	18.0	9.0	133	No	149.0	88.0	No	Female	53	161.0	61.0	No	No	94	61	70.0	3.9	48	5.6	1.04	1.83	4.93	No	23.5330427066857	No	129.5685665	Non-BSH	1.61	80.4774	2.17391	2.91925
sample660	3.8	8.5	8.4	8.7	26.3	4.4	74	43.0	111.0	85.0	226.0	6.0	5.0	11.0	10.0	10.0	14.0	127	No	155.33	78.33	No	Female	58	164.0	72.0	No	No	142	84	78.0	4.2	70	6.24	2.89	1.18	4.94	Yes	26.76977989292088	No	123.1646121	Non-BSH	1.7691	69.6199	2.14798	2.48714
sample661	3.0	9.5	9.3	9.4	18.1	4.5	85	54.0	50.0	82.0	267.0	6.0	4.0	10.0	10.0	5.0	20.0	131	Mild	91.0	125.33	No	Male	72	168.0	73.0	Yes	No	135	94	88.0	4.2	80	4.32	1.49	1.1	5.83	Yes	25.864512471655328	No	144.783043	Non-BSH	1.8063	80.1545	1.66085	2.49128
sample662	3.9	9.7	9.7	9.7	25.7	4.8	61	33.0	83.0	121.0	310.0	5.0	4.0	9.0	7.0	6.0	13.0	134	Mild	144.0	107.67	No	Female	54	157.0	92.0	No	No	190	92	67.0	5.5	65	5.99	2.14	1.43	5.97	Yes	37.32402937238833	No	166.869844	Non-BSH	1.9824	84.1757	1.96731	2.42131
sample663	4.8	11.1	10.8	9.5	31.9	6.0	43	22.0	55.0	103.0	266.0	5.0	5.0	7.0	6.0	6.0	10.0	125	Mild	112.0	122.67	No	Male	74	174.0	79.0	No	No	132	78	65.0	5.4	73	6.07	1.71	1.16	8.05	No	26.09327520147972	Yes	263.4407045	Non-BSH	1.9197	137.23	2.50039	3.12549
sample664	3.1	9.9	9.8	9.2	21.3	4.8	73	42.0	61.0	50.0	238.0	5.0	6.0	8.0	10.0	11.0	9.0	144	No	98.67	120.33	No	Female	53	158.0	63.0	No	No	115	85	82.0	4.7	64	3.05	1.47	1.03	5.58	Yes	25.236340330075308	No	163.4833436	Non-BSH	1.6173	101.084	1.91677	2.96791
sample665	3.9	9.8	9.9	9.9	21.5	4.5	58	30.0	125.0	127.0	254.0	7.0	6.0	7.0	9.0	9.0	15.0	137	Mild	154.0	96.0	No	Male	64	166.0	75.0	Yes	No	122	72	65.0	5.9	89	5.72	1.94	1.03	5.61	Yes	27.217302946726665	Yes	153.0388991	Non-BSH	1.8197	84.1012	2.14321	2.47294
sample666	3.4	9.5	9.2	8.7	21.9	4.5	66	36.0	83.0	88.0	259.0	7.0	6.0	8.0	8.0	12.0	10.0	120	Mild	117.67	63.67	No	Male	71	167.0	67.0	No	No	134	78	84.0	7.8	68	4.96	0.76	1.45	4.97	No	24.02380867008498	Yes	137.7267254	Non-BSH	1.7234	79.9157	1.97284	2.61112
sample667	3.2	9.2	9.2	9.2	20.6	4.8	69	39.0	55.0	64.0	264.0	8.0	6.0	13.0	11.0	7.0	15.0	122	Mild	149.0	110.33	No	Male	71	167.0	78.0	Yes	No	126	90	76.0	5.7	81	3.91	0.97	1.59	4.81	Yes	27.96801606368102	No	155.6985134	Non-BSH	1.8642	83.5203	1.71655	2.57483
sample668	4.0	9.9	9.1	8.5	16.2	4.1	77	45.0	63.0	76.0	181.0	10.0	6.0	12.0	9.0	10.0	11.0	131	Mild	137.0	81.0	No	Female	49	165.0	68.0	No	No	141	92	96.0	2.7	45	3.73	3.9	0.95	7.78	Yes	24.977043158861346	No	119.8375739	Non-BSH	1.724	69.5114	2.32019	2.37819
sample669	2.7	8.9	9.5	9.1	16.4	3.7	77	45.0	71.0	103.0	284.0	8.0	5.0	13.0	13.0	11.0	14.0	124	Mild	116.0	90.67	No	Female	55	160.0	57.0	No	No	106	66	74.0	4.6	62	4.88	0.8	1.82	5.47	Yes	22.265625	No	98.5016	Non-BSH	1.5527	63.4389	1.73891	2.38295
sample670	3.4	8.7	8.6	8.6	20.7	4.4	73	41.0	67.0	92.0	275.0	8.0	6.0	9.0	10.0	11.0	12.0	126	Mild	135.0	105.33	No	Female	63	147.0	55.0	No	No	121	78	72.0	4.7	74	7.24	2.02	1.11	5.17	No	25.45235781387385	No	124.1010023	Non-BSH	1.4478	85.717	2.34839	3.03909
sample671	3.3	8.6	8.5	8.6	17.3	4.4	81	49.0	82.0	105.0	298.0	8.0	7.0	11.0	7.0	7.0	15.0	127	Mild	141.0	96.0	No	Female	76	147.0	58.0	Yes	No	149	71	84.0	3.1	76	5.2	2.44	2.01	5.18	Yes	26.84066824008515	No	123.1646121	Non-BSH	1.4862	82.8722	2.22043	2.96057
sample672	3.5	8.9	8.9	8.4	19.3	4.0	57	30.0	97.0	76.0	217.0	8.0	10.0	12.0	9.0	13.0	9.0	112	No	134.0	85.67	No	Female	62	157.0	57.0	No	No	135	85	73.0	2.8	54	6.82	2.38	1.18	4.86	Yes	23.124670372023207	No	105.9262541	Non-BSH	1.5344	69.0343	2.28102	2.60688
sample673	3.5	9.9	9.9	9.6	22.6	3.5	66	35.0	54.0	76.0	304.0	9.0	5.0	11.0	11.0	8.0	12.0	130	Mild	107.33	90.67	No	Female	67	160.0	68.0	No	No	153	86	73.0	5.6	76	5.7	1.3	2.26	5.38	Yes	26.5625	No	100.983016	Non-BSH	1.6935	59.6298	2.06673	2.06673
sample674	4.1	9.0	9.3	9.4	18.2	4.5	83	51.0	79.0	95.0	200.0	6.0	5.0	9.0	6.0	7.0	11.0	130	Mild	126.67	93.33	No	Male	74	160.0	79.0	No	No	156	88	76.0	7.1	85	5.3	9.18	1.02	5.05	Yes	30.859375	No	139.7269665	Non-BSH	1.8343	76.1745	2.23519	2.45325
sample675	3.5	9.6	9.1	9.1	23.5	5.1	74	43.0	79.0	104.0	241.0	6.0	6.0	10.0	8.0	7.0	10.0	133	Mild	126.33	100.67	No	Male	74	165.0	77.0	Yes	No	111	64	66.0	6.2	106	3.58	0.87	0.82	4.98	Yes	28.282828282828284	No	176.2017823	Non-BSH	1.8392	95.8035	1.903	2.77294
sample676	3.4	8.1	8.8	8.4	20.2	3.6	66	36.0	65.0	98.0	212.0	7.0	4.0	8.0	8.0	7.0	11.0	133	Mild	130.67	85.67	No	Female	72	154.0	71.0	Yes	No	122	65	68.0	6.3	82	4.41	1.54	1.53	4.88	Yes	29.93759487265981	No	83.6682	Non-BSH	1.6953	49.353	2.00554	2.12352
sample677	3.6	9.3	8.9	9.3	19.5	4.3	72	41.0	73.0	97.0	200.0	8.0	6.0	10.0	10.0	11.0	9.0	140	Mild	111.67	93.33	No	Female	51	154.0	58.0	Yes	No	150	80	72.0	4.5	50	5.26	1.4	1.49	4.61	Yes	24.45606341710237	No	131.4701535	Non-BSH	1.5289	85.99	2.35463	2.81248
sample678	3.4	10.6	10.0	10.4	17.8	4.0	75	43.0	75.0	102.0	235.0	6.0	5.0	9.0	9.0	7.0	13.0	123	Mild	170.67	85.67	No	Female	69	147.0	69.0	Yes	No	150	76	102.0	3.9	78	4.4	2.64	1.11	5.46	Yes	31.93113980285992	No	138.248192	Non-BSH	1.627	84.9712	2.08974	2.45851
sample679	3.3	10.7	10.0	9.6	18.2	3.8	73	41.0	59.0	102.0	321.0	7.0	5.0	10.0	9.0	7.0	14.0	120	Mild	97.0	123.0	No	Female	63	146.0	60.0	No	No	158	99	73.0	5.5	49	4.16	1.38	1.36	5.21	Yes	28.1478701444924	No	121.5675988	Non-BSH	1.5057	80.7383	2.19167	2.52374
sample680	4.1	14.5	13.7	12.7	25.4	4.7	58	31.0	82.0	105.0	221.0	8.0	5.0	13.0	8.0	7.0	12.0	120	Mild	158.33	84.67	No	Female	63	156.0	72.0	Yes	No	140	90	72.0	3.7	58	5.03	2.37	1.21	5.47	Yes	29.585798816568047	No	257.428982	Non-BSH	1.7203	149.642	2.38331	2.73208
sample681	3.9	9.8	9.6	9.9	20.5	4.4	84	53.0	76.0	90.0	315.0	9.0	5.0	11.0	12.0	7.0	12.0	130	Mild	125.33	98.33	No	Female	61	159.0	73.0	No	No	132	94	86.0	4.9	59	4.76	1.74	1.28	10.46	Yes	28.87544005379534	No	147.5038777	Non-BSH	1.7514	84.2206	2.22679	2.51228
sample682	3.9	9.3	9.4	9.6	20.7	4.6	79	47.0	70.0	76.0	216.0	7.0	4.0	10.0	8.0	8.0	11.0	132	Mild	116.0	112.67	No	Male	70	160.0	58.0	No	No	132	84	80.0	9.4	83	5.15	0.76	1.85	6.11	No	22.65625	No	150.1662616	Non-BSH	1.5655	95.9222	2.49122	2.93836
sample683	3.6	9.2	9.2	9.0	19.8	4.5	70	40.0	79.0	65.0	180.0	8.0	10.0	8.0	9.0	10.0	9.0	143	No	101.0	95.67	No	Female	52	167.0	73.0	No	No	138	92	73.0	4.1	61	4.41	1.36	1.46	4.78	Yes	26.175194521137367	No	137.7267254	Non-BSH	1.8002	76.5063	1.99978	2.49972
sample684	3.4	9.1	9.1	8.8	17.4	3.8	58	30.0	66.0	84.0	276.0	5.0	4.0	9.0	7.0	7.0	11.0	109	Mild	139.0	100.67	No	Female	72	159.0	66.0	No	No	130	80	62.0	4.3	96	6.65	1.76	1.66	5.07	Yes	26.106562240417706	No	102.0335633	Non-BSH	1.6618	61.3994	2.04597	2.28668
sample685	4.2	11.1	9.4	8.7	18.3	3.4	66	35.0	58.0	104.0	274.0	7.0	4.0	11.0	6.0	6.0	11.0	118	Mild	100.0	98.33	No	Female	75	158.0	65.0	No	No	150	76	70.0	5.1	73	5.91	3.29	1.43	5.58	Yes	26.03749399134754	No	98.7165655	Non-BSH	1.6429	60.0868	2.55646	2.06951
sample686	3.5	8.2	8.6	9.1	24.1	5.0	71	41.0	72.0	64.0	227.0	8.0	11.0	9.0	9.0	9.0	13.0	120	No	139.67	107.67	No	Male	66	170.0	79.0	No	No	110	60	60.0	5.8	68	4.86	1.14	1.19	5.12	No	27.335640138408305	Yes	154.2112525	Non-BSH	1.8953	81.3651	1.84667	2.6381
sample687	3.9	8.7	8.6	8.8	21.3	4.0	57	30.0	74.0	109.0	333.0	8.0	6.0	11.0	9.0	11.0	14.0	129	Mild	133.0	103.0	No	Male	71	175.0	84.0	No	No	138	74	64.0	4.3	75	4.03	2.44	1.25	7.39	Yes	27.428571428571427	Yes	107.571	Non-BSH	1.9898	54.0612	1.96	2.01025
sample688	3.3	13.2	9.2	9.4	17.9	3.8	76	44.0	80.0	98.0	236.0	6.0	5.0	8.0	8.0	8.0	12.0	113	Mild	119.0	118.0	No	Female	68	152.0	57.0	Yes	No	128	82	74.0	6.9	79	5.93	1.22	1.45	5.9	Yes	24.67105263157895	No	141.8598533	Non-BSH	1.5039	94.328	2.19429	2.52676
sample689	3.9	10.3	9.9	9.4	16.1	3.6	65	35.0	75.0	112.0	300.0	7.0	4.0	9.0	9.0	5.0	8.0	124	Mild	135.33	96.0	No	Female	67	152.0	70.0	Yes	No	160	80	86.0	4.8	72	5.76	1.73	1.72	5.21	Yes	30.297783933518005	No	107.0520326	Non-BSH	1.6703	64.0915	2.33491	2.1553
sample690	3.5	9.5	9.6	9.6	17.2	4.1	76	44.0	54.0	70.0	255.0	8.0	4.0	13.0	13.0	10.0	13.0	123	Mild	98.0	123.0	No	Female	65	157.0	55.0	No	No	155	92	64.0	4.6	55	4.01	1.18	1.18	5.23	Yes	22.3132784291452	No	126.0752584	Non-BSH	1.5088	83.56	2.31972	2.71739
sample691	2.9	9.4	9.6	9.5	24.1	4.3	68	37.0	92.0	100.0	234.0	7.0	6.0	8.0	8.0	9.0	6.0	128	Mild	110.67	96.0	No	Male	60	165.0	56.0	Yes	Yes	149	81	66.0	4.0	72	5.05	0.65	1.86	5.09	Yes	20.56932966023875	Yes	134.3253803	Non-BSH	1.5704	85.5358	1.84666	2.73816
sample692	3.4	9.0	8.8	8.9	19.1	3.9	69	38.0	61.0	64.0	255.0	6.0	7.0	9.0	8.0	11.0	8.0	123	Mild	124.33	112.67	No	Male	69	151.0	72.0	Yes	Yes	141	82	73.0	5.5	135	5.31	3.57	0.83	6.6	Yes	31.577562387614577	Yes	106.4158475	Non-BSH	1.6898	62.9754	2.01207	2.30797
sample693	3.3	8.8	8.8	8.8	20.4	4.2	75	44.0	98.0	82.0	219.0	11.0	11.0	11.0	14.0	13.0	13.0	141	No	155.33	71.67	No	Male	63	161.0	63.0	No	Yes	150	90	70.0	4.3	69	5.56	1.62	1.62	5.14	Yes	24.304617877396705	No	117.4712684	Non-BSH	1.6356	71.8215	2.01761	2.56787
sample694	3.3	8.7	9.0	9.2	19.8	4.7	85	55.0	74.0	80.0	244.0	8.0	7.0	12.0	7.0	11.0	10.0	129	Mild	118.67	93.33	No	Male	58	178.0	79.0	No	Yes	124	84	81.0	6.7	105	5.63	1.16	1.41	5.29	Yes	24.933720489837143	Yes	144.9766616	Non-BSH	1.9441	74.5726	1.69744	2.41757
sample695	3.3	9.3	8.8	8.6	20.1	4.5	82	50.0	90.0	107.0	221.0	8.0	6.0	11.0	8.0	7.0	12.0	122	Mild	101.67	93.33	No	Male	69	154.0	65.0	Yes	No	136	66	74.0	4.0	78	4.06	3.19	0.9	5.41	Yes	27.40765727778715	Yes	134.7500132	Non-BSH	1.6185	83.2561	2.03892	2.78035
sample696	3.4	8.9	9.1	8.8	18.6	4.0	74	43.0	118.0	89.0	250.0	12.0	8.0	11.0	11.0	13.0	13.0	131	No	158.33	81.0	No	Female	57	168.0	74.0	No	Yes	132	91	76.0	3.9	61	6.05	2.02	1.82	5.13	Yes	26.218820861678005	No	109.2272275	Non-BSH	1.8191	60.0447	1.86906	2.19889
sample697	3.2	8.6	8.7	9.3	25.6	4.5	60	32.0	98.0	101.0	221.0	7.0	5.0	10.0	7.0	9.0	10.0	145	Mild	149.0	85.67	No	Female	64	154.0	61.0	Yes	No	140	76	62.0	5.7	71	5.43	1.64	1.39	5.45	Yes	25.72103221453871	No	134.7500132	Non-BSH	1.5673	85.9759	2.04173	2.87118
sample698	3.3	8.2	8.4	8.7	20.8	4.1	64	34.0	96.0	76.0	273.0	8.0	10.0	7.0	8.0	11.0	14.0	124	No	119.0	88.0	No	Female	73	156.0	77.0	No	No	130	90	80.0	5.5	86	6.3	2.34	1.32	5.15	Yes	31.64036817882972	No	106.9581764	Non-BSH	1.7843	59.9441	1.84946	2.29782
sample699	3.7	10.7	10.7	10.2	20.3	4.4	70	39.0	96.0	117.0	232.0	8.0	5.0	12.0	9.0	10.0	14.0	137	No	119.0	93.33	No	Male	70	166.0	67.0	Yes	No	149	82	64.0	6.4	107	3.88	1.51	1.6	7.9	Yes	24.31412396574249	No	159.8878616	Non-BSH	1.7173	93.1042	2.15454	2.56216
sample700	3.3	8.9	8.9	9.0	18.4	4.4	77	45.0	75.0	87.0	267.0	6.0	7.0	8.0	6.0	7.0	9.0	131	Mild	140.33	103.0	No	Female	54	153.0	57.0	Yes	No	138	82	79.0	5.1	46	6.35	2.72	1.26	14.19	Yes	24.34960912469563	No	129.7837803	Non-BSH	1.51	85.9495	2.18543	2.91391
sample701	3.3	9.0	8.8	8.5	17.8	3.5	70	38.0	68.0	92.0	210.0	5.0	4.0	8.0	7.0	7.0	15.0	130	Mild	133.33	98.33	No	Male	75	161.0	58.0	Yes	No	138	79	65.0	6.1	75	5.13	2.91	1.0	6.97	No	22.37567995061919	No	86.693	Non-BSH	1.5716	55.1623	2.09977	2.22703
sample702	3.1	8.1	8.0	8.0	21.7	4.3	56	29.0	54.0	72.0	231.0	6.0	5.0	9.0	5.0	7.0	10.0	131	Mild	104.0	122.67	No	Male	63	164.0	64.0	Yes	No	132	72	82.0	5.9	68	5.77	2.07	1.26	5.1	No	23.79535990481856	Yes	108.7400591	Non-BSH	1.6667	65.2427	1.85996	2.57995
sample703	3.7	9.4	9.3	9.5	20.4	4.1	75	43.0	117.0	130.0	250.0	5.0	7.0	8.0	6.0	7.0	13.0	124	Mild	126.33	83.33	No	Female	71	154.0	59.0	No	No	148	70	80.0	4.5	72	5.46	2.82	1.39	4.94	Yes	24.87771968291449	No	124.2781368	Non-BSH	1.5417	80.6111	2.39995	2.6594
sample704	3.8	9.2	9.2	8.0	14.6	3.1	78	46.0	61.0	79.0	243.0	5.0	4.0	11.0	7.0	9.0	15.0	140	Mild	139.33	85.67	No	Female	66	159.0	60.0	No	No	122	72	84.0	6.1	50	5.97	1.23	1.53	5.54	Yes	23.733238400379733	No	69.93469978	Non-BSH	1.585	44.1228	2.39748	1.95584
sample705	3.0	9.3	9.4	9.3	17.4	4.5	84	52.0	68.0	89.0	308.0	8.0	6.0	10.0	9.0	8.0	13.0	117	Mild	129.33	110.33	No	Female	69	164.0	78.0	Yes	No	138	72	78.0	4.1	61	5.13	5.04	1.19	5.32	Yes	29.00059488399762	No	141.7398674	Non-BSH	1.8459	76.7863	1.62522	2.43784
sample706	3.3	8.9	9.0	9.4	21.1	4.5	78	46.0	56.0	95.0	278.0	8.0	6.0	14.0	11.0	8.0	11.0	132	Mild	104.33	107.67	No	Male	71	168.0	88.0	No	Yes	102	74	68.0	9.7	211	4.14	4.85	0.92	5.45	No	31.179138321995463	Yes	138.725266	Non-BSH	1.9983	69.4216	1.6514	2.25191
sample707	3.8	9.2	8.9	9.5	19.1	4.3	82	50.0	84.0	116.0	290.0	8.0	7.0	12.0	9.0	7.0	17.0	132	Mild	144.33	93.33	No	Female	73	155.0	61.0	Yes	No	110	54	80.0	8.7	99	5.47	2.56	1.47	13.91	Yes	25.39021852237253	No	132.418814	Non-BSH	1.5734	84.1609	2.41515	2.73294
sample708	3.4	8.6	8.6	8.6	19.6	4.4	66	36.0	76.0	92.0	263.0	8.0	8.0	13.0	13.0	11.0	14.0	120	Mild	162.0	108.0	No	Female	62	148.0	75.0	No	No	135	88	70.0	5.0	61	5.36	2.66	1.53	5.26	Yes	34.240321402483566	No	123.1646121	Non-BSH	1.7099	72.0303	1.98842	2.57325
sample709	4.1	10.5	9.0	9.4	22.6	5.3	77	46.0	73.0	88.0	250.0	3.0	5.0	7.0	11.0	8.0	15.0	109	Mild	130.0	130.33	No	Male	67	165.0	73.0	No	No	138	88	72.0	5.4	94	4.55	3.06	0.99	5.44	No	26.813590449954088	Yes	203.8322468	Non-BSH	1.788	114	2.29306	2.96421
sample710	3.5	9.6	9.7	9.6	23.4	4.2	57	30.0	84.0	107.0	226.0	6.0	5.0	10.0	9.0	7.0	14.0	135	Mild	115.0	81.0	No	Female	69	147.0	65.0	No	No	152	74	78.0	5.0	63	4.79	1.09	1.29	6.63	Yes	30.080059234578187	Yes	132.0414121	Non-BSH	1.5758	83.7933	2.22109	2.66531
sample711	3.2	9.2	9.0	9.2	20.5	4.1	73	42.0	97.0	113.0	259.0	6.0	8.0	11.0	10.0	12.0	11.0	115	Mild	135.0	75.67	No	Female	55	155.0	66.0	No	No	106	66	78.0	3.6	55	8.01	2.91	1.01	5.48	Yes	27.47138397502601	No	119.8375739	Non-BSH	1.6374	73.1877	1.95432	2.50397
sample712	3.6	10.0	10.0	10.3	20.1	4.0	72	41.0	84.0	98.0	191.0	8.0	6.0	12.0	14.0	8.0	11.0	130	Mild	145.0	96.0	No	Male	59	162.0	68.0	Yes	No	124	78	62.0	5.5	82	5.25	3.49	1.85	5.39	Yes	25.91068434689834	Yes	131.8211809	Non-BSH	1.7057	77.2827	2.11057	2.34508
sample713	3.7	8.6	8.6	8.7	19.5	4.6	74	43.0	68.0	81.0	196.0	6.0	6.0	11.0	10.0	9.0	16.0	136	Mild	118.0	100.67	No	Male	60	157.0	81.0	No	No	100	70	96.0	4.4	76	4.99	1.78	1.45	5.19	Yes	32.86137368655929	Yes	133.756466	Non-BSH	1.8416	72.6306	2.00912	2.49783
sample714	3.2	8.7	8.5	9.3	15.9	4.2	72	40.0	107.0	108.0	269.0	7.0	6.0	11.0	10.0	10.0	11.0	120	Mild	170.0	88.0	No	Female	65	158.0	77.0	No	No	128	62	56.0	4.4	84	4.69	2.81	1.23	5.29	Yes	30.84441595898093	No	121.0416	Non-BSH	1.7965	67.3763	1.78124	2.33788
sample715	2.8	10.1	8.2	8.9	23.2	5.0	44	22.0	53.0	78.0	304.0	7.0	4.0	10.0	9.0	6.0	9.0	94	Mild	114.0	112.67	No	Male	68	178.0	73.0	No	No	122	82	62.0	5.2	75	5.6	2.7	1.0	6.96	No	23.040020199469765	No	173.919488	Non-BSH	1.8673	93.1396	1.49949	2.67766
sample716	2.7	9.3	9.2	9.3	27.8	4.8	55	29.0	63.0	78.0	271.0	7.0	7.0	10.0	6.0	9.0	11.0	125	Mild	94.33	98.33	No	Male	62	169.0	59.0	No	Yes	154	82	88.0	4.8	77	3.66	1.92	2.16	4.98	No	20.657540002100767	Yes	157.9061023	Non-BSH	1.6332	96.6851	1.6532	2.93902
sample717	3.2	9.4	9.3	9.4	17.4	4.3	74	42.0	121.0	85.0	236.0	5.0	10.0	8.0	5.0	9.0	7.0	128	No	125.0	88.33	No	Female	74	157.0	50.0	No	No	162	82	88.0	7.9	71	8.4	0.9	2.09	5.28	Yes	20.28479857195018	Yes	133.3705546	Non-BSH	1.4448	92.3107	2.21484	2.97619
sample718	3.3	8.5	8.5	8.5	26.2	4.6	59	31.0	98.0	76.0	249.0	7.0	9.0	8.0	8.0	11.0	9.0	129	No	111.67	86.0	No	Female	53	166.0	65.0	No	No	118	86	74.0	5.7	63	5.97	1.76	1.76	6.36	No	23.588329220496444	No	130.770304	Non-BSH	1.6917	77.3011	1.9507	2.71916
sample719	3.3	11.0	7.7	7.8	21.6	3.8	58	30.0	56.0	67.0	212.0	12.0	9.0	12.0	12.0	12.0	11.0	100	Mild	133.67	88.0	No	Male	69	167.0	53.0	Yes	No	124	68	60.0	7.2	84	4.55	1.0	2.02	5.22	No	19.003908350962742	No	109.1667594	Non-BSH	1.5442	70.6947	2.13703	2.46082
sample720	4.5	9.3	9.5	9.3	22.6	4.9	64	35.0	80.0	92.0	217.0	7.0	6.0	8.0	11.0	15.0	9.0	118	Mild	140.0	100.67	No	Male	71	176.0	91.0	No	No	104	68	64.0	8.3	94	3.53	0.95	1.03	5.01	Yes	29.3775826446281	No	163.4987256	Non-BSH	2.0855	78.3979	2.15776	2.34956
sample721	3.4	8.9	8.5	8.9	19.2	3.6	59	30.0	84.0	111.0	316.0	8.0	5.0	10.0	6.0	7.0	11.0	120	Mild	139.33	90.67	No	Female	70	148.0	57.0	No	No	104	52	76.0	6.3	95	5.28	5.36	1.31	6.4	No	26.02264426588751	Yes	92.8349655	Non-BSH	1.4795	62.7475	2.29807	2.43325
sample722	3.5	8.3	8.6	9.0	22.1	4.4	68	38.0	90.0	101.0	176.0	8.0	10.0	12.0	11.0	10.0	14.0	130	Mild	126.0	96.0	No	Female	67	154.0	73.0	Yes	No	152	86	102.0	8.5	74	6.92	0.81	2.21	5.48	Yes	30.78090740428403	No	124.1010023	Non-BSH	1.7209	72.114	2.03382	2.5568
sample723	3.3	9.4	9.4	9.5	15.4	3.9	81	49.0	94.0	80.0	208.0	8.0	8.0	12.0	8.0	11.0	8.0	116	No	163.0	48.67	No	Female	57	156.0	64.0	No	No	152	82	76.0	8.1	58	5.89	1.29	1.65	5.32	Yes	26.298487836949377	No	114.6397764	Non-BSH	1.6179	70.8571	2.03968	2.41053
sample724	3.7	10.2	10.0	10.0	20.9	3.8	68	37.0	83.0	103.0	202.0	7.0	5.0	9.0	7.0	6.0	10.0	130	Mild	141.0	103.0	No	Male	84	168.0	56.0	Yes	No	142	70	72.0	6.8	134	3.77	0.62	1.65	4.57	No	19.84126984126984	No	120.7206902	Non-BSH	1.5887	75.9871	2.32895	2.39189
sample725	3.7	8.1	8.1	8.8	28.8	5.2	70	40.0	57.0	69.0	241.0	5.0	6.0	9.0	7.0	7.0	10.0	140	Mild	97.0	110.33	No	Male	65	171.0	77.0	No	No	112	75	56.0	6.3	110	4.9	1.08	1.51	4.43	No	26.33288875209466	No	160.2464638	Non-BSH	1.8758	85.4283	1.97249	2.77215
sample726	3.6	9.0	8.4	8.5	20.5	4.3	73	42.0	56.0	76.0	146.0	7.0	5.0	11.0	8.0	11.0	13.0	134	Mild	107.33	88.0	No	Female	64	156.0	55.0	No	No	104	60	84.0	7.0	47	5.19	1.83	1.3	14.31	No	22.60026298487837	Yes	121.236744	Non-BSH	1.5027	80.6793	2.39569	2.86152
sample727	3.4	9.2	9.4	9.2	22.7	4.4	57	29.0	61.0	94.0	278.0	8.0	7.0	13.0	10.0	10.0	11.0	135	Mild	112.33	103.0	No	Male	68	164.0	64.0	No	Yes	108	60	64.0	10.3	144	4.8	1.9	1.0	4.27	No	23.99945916711736	Yes	134.6043592	Non-BSH	1.6667	80.761	2.03996	2.63995
sample728	3.5	8.3	8.2	8.4	21.3	4.4	80	49.0	62.0	68.0	252.0	9.0	6.0	15.0	7.0	8.0	12.0	121	Mild	118.0	93.33	No	Female	63	158.0	63.0	No	No	142	78	82.0	3.6	64	6.14	1.12	1.84	5.33	Yes	25.236340330075308	No	118.5283878	Non-BSH	1.6173	73.2878	2.1641	2.72058
sample729	3.5	9.3	9.3	9.4	22.7	4.5	61	33.0	68.0	109.0	289.0	6.0	5.0	9.0	9.0	9.0	12.0	122	Mild	131.67	98.33	No	Male	75	168.0	69.0	No	No	92	62	78.0	5.2	89	5.18	2.78	1.28	7.85	Yes	24.447278911564627	Yes	142.7510777	Non-BSH	1.7551	81.335	1.99419	2.56396
sample730	4.4	9.4	9.4	9.4	21.9	4.3	66	36.0	76.0	96.0	323.0	7.0	6.0	8.0	7.0	7.0	12.0	116	Mild	133.67	112.67	No	Male	80	162.0	72.0	No	No	138	60	64.0	6.7	83	4.67	2.44	1.3	7.58	No	27.434842249657063	No	133.3705546	Non-BSH	1.7569	75.9124	2.50441	2.44749
sample731	2.8	11.1	8.8	8.8	23.3	3.7	56	29.0	59.0	92.0	308.0	7.0	6.0	10.0	9.0	8.0	12.0	119	Mild	84.33	103.0	No	Male	69	169.0	62.0	No	No	132	84	92.0	7.6	163	4.12	1.85	0.82	7.6	No	21.707923392038094	No	113.3486475	Non-BSH	1.6716	67.8085	1.67504	2.21345
sample732	4.4	9.6	9.6	9.6	24.8	5.3	71	41.0	62.0	88.0	220.0	5.0	4.0	6.0	12.0	8.0	11.0	100	Mild	144.0	155.0	No	Female	73	156.0	68.0	Yes	No	130	80	82.0	4.6	68	7.45	1.53	1.78	5.12	Yes	27.94214332675871	No	194.6357839	Non-BSH	1.6691	116.611	2.63615	3.17536
sample733	3.5	8.1	8.2	8.3	21.4	4.4	61	32.0	50.0	60.0	227.0	6.0	5.0	8.0	9.0	9.0	10.0	124	Mild	119.0	93.0	No	Male	59	167.0	69.0	No	No	142	88	68.0	4.9	84	6.39	2.54	1.34	7.27	Yes	24.74093728710244	No	115.7830548	Non-BSH	1.749	66.1996	2.00114	2.51572
sample734	3.3	8.1	8.1	8.1	20.7	3.9	74	42.0	53.0	70.0	264.0	9.0	6.0	8.0	8.0	9.0	9.0	134	Mild	116.33	105.33	No	Female	63	165.0	78.0	No	No	138	72	78.0	6.3	62	4.33	1.73	1.25	5.41	Yes	28.65013774104684	No	93.08437786	Non-BSH	1.852	50.2615	1.78186	2.10583
sample735	3.9	9.2	9.2	9.0	23.9	4.6	74	43.0	72.0	86.0	213.0	7.0	6.0	10.0	11.0	9.0	14.0	127	Mild	105.33	110.33	No	Male	67	174.0	93.0	Yes	Yes	132	75	84.0	4.8	86	5.48	2.9	1.24	5.41	Yes	30.71739992072929	Yes	142.8861276	Non-BSH	2.0989	68.0767	1.85812	2.19162
sample736	3.3	8.3	8.1	8.4	18.5	4.1	77	45.0	99.0	67.0	210.0	9.0	9.0	12.0	12.0	3.0	16.0	116	No	130.67	78.33	No	Female	45	150.0	56.0	No	No	116	80	84.0	3.9	53	5.93	1.87	1.28	5.16	No	24.88888888888889	No	105.2904275	Non-BSH	1.4789	71.1951	2.23139	2.77233
sample737	3.6	8.6	8.6	8.6	26.8	4.8	62	34.0	77.0	70.0	154.0	9.0	9.0	12.0	13.0	13.0	16.0	144	No	116.33	88.33	No	Male	53	177.0	94.0	No	No	126	88	76.0	4.7	90	5.41	1.93	1.15	6.28	Yes	30.004149510038623	Yes	142.7300163	Non-BSH	2.13	67.0094	1.69014	2.25352
sample738	3.5	9.5	9.5	9.4	20.0	4.1	71	39.0	54.0	92.0	268.0	8.0	5.0	10.0	9.0	8.0	15.0	127	Mild	125.0	110.33	No	Female	64	144.0	58.0	No	No	146	92	92.0	7.3	69	5.51	0.84	1.6	5.09	Yes	27.97067901234568	Yes	124.2781368	Non-BSH	1.4679	84.6639	2.38436	2.79311
sample739	3.8	8.3	8.5	8.8	22.5	5.2	79	48.0	74.0	55.0	205.0	5.0	6.0	8.0	6.0	10.0	11.0	144	moderate	136.0	105.33	No	Male	61	173.0	75.0	No	No	140	74	80.0	4.4	97	4.44	1.79	1.0	5.73	No	25.05930702662969	Yes	162.6231567	Non-BSH	1.8624	87.3191	2.04038	2.7921
sample740	3.0	9.8	9.8	9.8	18.3	4.1	67	37.0	66.0	73.0	213.0	5.0	7.0	10.0	6.0	9.0	13.0	134	Mild	134.67	98.33	No	Female	63	161.0	54.0	No	No	120	60	66.0	4.0	74	5.77	1.16	1.37	5.27	Yes	20.832529609197177	No	130.6206533	Non-BSH	1.5204	85.912	1.97316	2.69666
sample741	3.3	9.1	8.8	8.9	22.8	4.2	54	28.0	82.0	66.0	179.0	6.0	10.0	8.0	7.0	13.0	10.0	133	No	103.0	73.0	No	Female	50	158.0	58.0	No	No	120	80	80.0	4.2	61	5.13	1.61	1.27	5.11	No	23.233456176894727	No	121.0416	Non-BSH	1.5533	77.9254	2.12451	2.70392
sample742	4.2	9.2	9.1	9.1	24.2	5.0	73	43.0	65.0	44.0	275.0	8.0	7.0	7.0	10.0	11.0	10.0	124	No	145.0	73.0	No	Male	73	180.0	71.0	No	No	136	60	66.0	7.0	87	4.14	1.55	1.08	5.01	Yes	21.91358024691358	No	165.6851732	Non-BSH	1.8539	89.3711	2.26549	2.69702
sample743	3.4	9.5	9.5	9.6	21.2	4.8	76	44.0	73.0	97.0	259.0	6.0	4.0	11.0	9.0	7.0	14.0	130	Mild	147.33	93.33	No	Female	69	155.0	76.0	Yes	No	130	70	82.0	5.1	59	5.47	1.05	1.32	8.7	Yes	31.633714880332988	No	163.4833436	Non-BSH	1.7654	92.6041	1.92591	2.71893
sample744	3.5	13.4	9.4	10.4	20.5	4.4	83	51.0	106.0	83.0	166.0	7.0	10.0	9.0	7.0	11.0	12.0	100	No	126.0	98.33	No	Female	70	160.0	74.0	Yes	No	132	74	68.0	5.2	63	5.42	1.73	1.28	5.11	Yes	28.90625	No	191.7587057	Non-BSH	1.7703	108.32	1.97707	2.48545
sample745	2.7	9.6	9.8	9.3	19.9	3.4	60	31.0	100.0	131.0	206.0	7.0	6.0	13.0	9.0	9.0	17.0	135	Mild	117.67	84.67	No	Female	64	153.0	49.0	Yes	No	158	96	104.0	3.7	56	4.6	1.56	1.17	4.93	Yes	20.932120124738347	No	92.32265965	Non-BSH	1.4076	65.5887	1.91816	2.41546
sample746	3.4	8.8	8.8	8.9	21.4	4.4	71	40.0	102.0	116.0	229.0	8.0	7.0	10.0	8.0	13.0	8.0	124	Mild	151.33	88.0	No	Female	56	155.0	57.0	No	No	142	88	72.0	3.8	64	5.19	0.68	2.0	5.57	Yes	23.72528616024974	No	127.877214	Non-BSH	1.5222	84.0082	2.23361	2.89055
sample747	3.7	9.4	9.4	9.6	19.4	4.6	73	42.0	68.0	79.0	237.0	5.0	5.0	10.0	8.0	9.0	14.0	124	Mild	109.0	96.0	No	Male	75	165.0	65.0	No	No	156	75	80.0	6.4	80	4.48	1.44	1.12	10.87	Yes	23.87511478420569	No	151.2192	Non-BSH	1.6856	89.7124	2.19506	2.729
sample748	4.3	9.3	9.3	9.3	28.6	4.9	70	40.0	78.0	89.0	188.0	6.0	5.0	10.0	11.0	9.0	11.0	127	Mild	105.0	105.33	No	Male	73	170.0	80.0	No	Yes	125	72	72.0	8.8	99	3.82	2.69	0.92	7.84	Yes	27.68166089965398	Yes	163.4987256	Non-BSH	1.9081	85.6867	2.25355	2.568
sample749	2.5	8.3	8.3	8.3	20.5	3.6	73	41.0	75.0	83.0	248.0	7.0	8.0	9.0	8.0	7.0	9.0	144	Mild	131.67	115.33	No	Female	61	158.0	57.0	No	No	135	75	78.0	6.1	62	5.07	1.72	1.46	6.71	No	22.83287934625861	No	84.35747123	Non-BSH	1.5405	54.7598	1.62285	2.3369
sample750	3.1	8.5	8.5	8.5	20.6	4.0	70	39.0	82.0	88.0	188.0	6.0	6.0	9.0	7.0	10.0	8.0	136	Mild	167.33	90.67	No	Female	64	165.0	75.0	Yes	No	135	80	76.0	5.4	64	7.03	2.91	1.8	7.0	Yes	27.548209366391184	No	103.480576	Non-BSH	1.8136	57.0581	1.70931	2.20556
sample751	3.3	9.0	9.0	9.0	18.2	4.0	79	47.0	87.0	105.0	229.0	7.0	7.0	10.0	8.0	8.0	11.0	137	No	132.0	90.67	No	Female	63	161.0	58.0	Yes	No	120	70	70.0	3.0	56	4.76	3.89	1.04	7.07	Yes	22.37567995061919	No	111.733184	Non-BSH	1.5716	71.0952	2.09977	2.54518
sample752	3.5	9.8	9.8	9.8	17.0	4.1	75	44.0	88.0	95.0	209.0	6.0	5.0	10.0	6.0	7.0	9.0	144	Mild	122.67	115.33	No	Female	58	156.0	58.0	No	No	150	72	72.0	6.1	65	5.03	3.16	1.21	7.87	Yes	23.83300460223537	No	130.6206533	Non-BSH	1.5411	84.7581	2.27111	2.66044
sample753	3.9	9.4	9.4	9.4	27.3	4.6	53	27.0	79.0	106.0	285.0	7.0	5.0	10.0	9.0	9.0	11.0	122	Mild	121.0	115.33	No	Male	71	166.0	65.0	No	No	111	71	76.0	11.5	75	4.59	2.4	0.83	12.97	No	23.588329220496444	No	149.1165629	Non-BSH	1.6917	88.146	2.30537	2.71916
sample754	3.3	11.2	11.3	11.1	17.8	4.9	71	40.0	68.0	92.0	240.0	9.0	5.0	12.0	10.0	7.0	14.0	134	Mild	104.67	117.67	No	Male	71	173.0	94.0	Yes	No	120	78	72.0	6.8	96	5.31	1.52	1.2	7.75	Yes	31.40766480670921	Yes	208.0534247	Non-BSH	2.1056	98.8096	1.56725	2.32713
sample755	3.2	9.1	8.5	8.8	20.3	4.1	77	45.0	75.0	109.0	255.0	8.0	5.0	13.0	10.0	8.0	12.0	113	Mild	132.33	66.0	No	Male	70	165.0	76.0	No	No	149	91	71.0	7.8	104	4.95	1.24	1.14	5.74	Yes	27.91551882460973	No	115.4711422	Non-BSH	1.8264	63.2234	1.75208	2.24485
sample756	2.8	8.0	8.0	8.1	13.3	3.2	66	35.0	86.0	134.0	278.0	5.0	6.0	11.0	7.0	7.0	13.0	141	Mild	130.0	103.0	No	Male	79	162.0	54.0	Yes	No	130	70	86.0	8.1	117	6.06	2.53	0.96	6.78	No	20.5761316872428	Yes	66.97442131	Non-BSH	1.5265	43.8745	1.83426	2.0963
sample757	3.4	9.0	9.0	9.0	21.3	4.5	58	30.0	51.0	104.0	276.0	4.0	4.0	7.0	9.0	10.0	11.0	131	Mild	99.67	112.67	No	Male	71	161.0	72.0	Yes	No	150	80	76.0	5.4	74	5.86	3.86	1.34	12.78	Yes	27.77670614559624	Yes	135.739104	Non-BSH	1.7508	77.5298	1.94197	2.57025
sample758	3.2	10.4	9.1	10.0	17.2	3.9	86	55.0	71.0	86.0	247.0	7.0	6.0	10.0	9.0	9.0	11.0	116	Mild	112.33	75.67	No	Male	73	175.0	66.0	No	Yes	132	72	89.0	5.0	52	3.92	1.12	1.29	8.49	Yes	21.551020408163264	No	127.5191739	Non-BSH	1.7594	72.4788	1.8188	2.21666
sample759	3.1	8.6	8.6	8.6	20.3	3.7	70	38.0	66.0	81.0	240.0	7.0	5.0	9.0	9.0	9.0	10.0	133	Mild	105.67	98.33	No	Male	62	164.0	60.0	Yes	No	158	88	84.0	4.3	90	6.29	1.86	1.73	6.86	Yes	22.3081499107674	No	92.54871322	Non-BSH	1.6155	57.288	1.91891	2.29031
sample760	2.7	9.9	9.8	9.2	18.3	3.3	76	43.0	77.0	105.0	259.0	9.0	6.0	11.0	12.0	9.0	11.0	114	Mild	155.0	108.0	No	Female	70	160.0	58.0	No	No	160	78	72.0	6.3	58	5.84	2.58	1.43	15.53	Yes	22.65625	No	89.51247315	Non-BSH	1.5655	57.1782	1.72469	2.10795
sample761	3.1	8.6	8.6	8.6	18.8	3.4	65	35.0	94.0	126.0	211.0	7.0	8.0	13.0	11.0	8.0	17.0	98	Mild	397.33	66.0	No	Female	72	150.0	60.0	No	No	160	74	108.0	5.6	49	4.71	1.54	1.16	6.19	Yes	26.666666666666668	No	80.8259497	Non-BSH	1.5301	52.824	2.02601	2.22208
sample762	3.4	9.2	9.2	9.4	20.0	4.0	61	32.0	96.0	101.0	200.0	7.0	8.0	10.0	9.0	11.0	9.0	135	Mild	117.0	93.33	No	Female	62	156.0	54.0	No	No	126	68	70.0	9.0	71	5.65	1.14	1.41	6.84	Yes	22.18934911242604	No	116.8234066	Non-BSH	1.4899	78.4102	2.28203	2.68474
sample763	3.8	9.3	9.3	8.8	18.6	3.9	74	42.0	86.0	57.0	287.0	6.0	7.0	4.0	7.0	8.0	4.0	133	No	169.67	93.33	No	Female	71	148.0	52.0	No	No	145	76	63.0	5.2	73	5.68	0.78	1.73	7.51	Yes	23.73995617238861	No	108.03775	Non-BSH	1.4155	76.3248	2.68456	2.75521
sample764	4.0	8.9	9.2	9.2	22.9	5.4	72	41.0	90.0	68.0	245.0	6.0	10.0	5.0	10.0	12.0	11.0	126	No	151.33	85.67	No	Female	51	158.0	80.0	No	No	152	80	72.0	3.6	57	6.79	3.47	1.3	8.09	Yes	32.04614645088928	No	186.4668604	Non-BSH	1.8349	101.622	2.17996	2.94294
sample765	2.5	8.0	8.0	8.4	17.3	3.5	71	39.0	67.0	82.0	268.0	8.0	4.0	10.0	11.0	11.0	14.0	135	Mild	112.33	96.0	No	Female	59	162.0	54.0	No	No	120	70	76.0	4.0	70	5.61	5.04	1.17	11.26	No	20.5761316872428	No	79.28289101	Non-BSH	1.5265	51.9377	1.63773	2.29283
sample766	3.4	10.1	9.3	9.4	18.4	4.2	77	45.0	58.0	84.0	250.0	8.0	7.0	11.0	7.0	10.0	9.0	123	Mild	108.33	96.0	No	Male	57	182.0	76.0	No	No	114	82	78.0	6.8	72	5.52	4.06	1.05	13.72	Yes	22.94408887815481	Yes	134.859768	Non-BSH	1.9301	69.8719	1.76157	2.17605
sample767	3.7	11.4	8.9	8.9	20.1	4.1	64	35.0	68.0	117.0	167.0	7.0	5.0	13.0	11.0	8.0	15.0	110	Mild	118.0	112.0	No	Female	66	153.0	66.0	Yes	No	155	88	89.0	5.6	70	6.52	5.32	1.07	6.62	Yes	28.19428424964757	No	137.1114023	Non-BSH	1.6252	84.3659	2.27664	2.52277
sample768	3.1	10.0	9.6	10.0	16.5	3.5	77	45.0	54.0	92.0	255.0	7.0	6.0	15.0	10.0	9.0	12.0	118	Mild	125.67	95.67	No	Male	75	162.0	86.0	Yes	No	110	72	78.0	6.8	96	5.19	1.64	1.04	5.07	No	32.7693949093126	No	104.724	Non-BSH	1.9361	54.0902	1.60116	1.80776
sample769	3.8	9.3	9.3	9.4	28.9	5.0	58	30.0	91.0	105.0	233.0	5.0	5.0	8.0	7.0	5.0	11.0	125	Mild	112.33	90.67	No	Female	71	158.0	58.0	No	No	165	74	75.0	5.2	47	7.52	4.57	1.42	12.94	Yes	23.233456176894727	No	170.3699289	Non-BSH	1.5533	109.683	2.4464	3.21895
sample770	3.5	13.1	12.1	10.7	18.8	3.9	68	37.0	83.0	120.0	268.0	6.0	6.0	8.0	8.0	7.0	12.0	123	Mild	148.33	115.33	No	Male	72	160.0	63.0	Yes	No	172	82	88.0	6.0	82	3.82	0.87	0.97	5.02	Yes	24.609375	No	159.2088625	Non-BSH	1.6295	97.7041	2.1479	2.39337
sample771	3.7	8.1	8.1	8.5	23.1	4.4	64	34.0	108.0	84.0	231.0	6.0	9.0	7.0	9.0	12.0	10.0	128	No	123.33	96.0	No	Female	54	159.0	65.0	No	No	149	85	61.0	4.9	59	5.88	2.99	1.14	4.52	Yes	25.711008267078043	Yes	117.6102533	Non-BSH	1.649	71.3222	2.24378	2.66828
sample772	2.7	7.9	7.8	8.5	16.7	3.5	76	44.0	90.0	120.0	292.0	5.0	7.0	10.0	9.0	8.0	12.0	109	Mild	124.33	91.0	No	Female	76	150.0	48.0	No	No	118	82	84.0	5.5	66	8.94	1.43	2.25	5.55	Yes	21.33333333333333	No	79.28289101	Non-BSH	1.3765	57.5975	1.9615	2.54268
sample773	3.0	9.5	8.7	8.1	14.8	3.5	79	47.0	64.0	87.0	243.0	7.0	5.0	12.0	7.0	8.0	13.0	134	Mild	115.0	93.33	No	Female	74	146.0	38.0	No	No	130	80	82.0	5.0	61	5.27	0.91	2.08	5.08	No	17.826984424845186	No	87.38227123	Non-BSH	1.2241	71.3849	2.45078	2.85924
sample774	3.7	10.8	10.9	10.1	22.1	4.9	69	39.0	94.0	100.0	253.0	6.0	6.0	11.0	9.0	8.0	11.0	129	Mild	105.0	98.33	No	Male	66	173.0	74.0	Yes	Yes	136	79	83.0	6.3	73	4.27	1.09	1.61	4.5	Yes	24.72518293294129	Yes	190.6355064	Non-BSH	1.8496	103.069	2.00043	2.64922
sample775	3.3	9.8	9.8	9.5	20.3	3.5	54	27.0	61.0	122.0	165.0	7.0	5.0	12.0	9.0	7.0	15.0	136	Mild	84.0	105.33	No	Male	76	162.0	60.0	No	Yes	134	90	118.0	9.3	90	5.24	1.87	1.1	5.33	Yes	22.86236854138089	Yes	99.50570182	Non-BSH	1.6033	62.0631	2.05825	2.183
sample776	3.6	11.0	11.0	10.8	17.4	4.2	80	48.0	98.0	118.0	320.0	9.0	11.0	12.0	10.0	5.0	15.0	132	Mild	188.33	100.67	No	Female	76	153.0	55.0	No	No	175	95	76.0	6.6	60	6.04	5.02	1.4	5.28	Yes	23.49523687470631	No	157.3950679	Non-BSH	1.4844	106.033	2.42522	2.82943
sample777	3.6	8.9	8.9	8.9	26.7	5.2	67	37.0	71.0	87.0	213.0	6.0	6.0	10.0	8.0	9.0	10.0	131	Mild	114.33	95.67	No	Male	67	174.0	82.0	No	No	132	80	69.0	5.7	66	4.44	1.05	1.13	6.05	Yes	27.084159069890344	Yes	171.0505021	Non-BSH	1.9581	87.3553	1.83852	2.65564
sample778	3.1	10.0	9.7	10.0	19.3	4.1	75	44.0	79.0	105.0	232.0	5.0	4.0	9.0	6.0	6.0	10.0	116	Mild	165.0	107.67	No	Female	73	165.0	58.0	No	No	178	88	78.0	5.5	61	5.22	1.57	1.2	8.56	Yes	21.30394857667585	Yes	134.311392	Non-BSH	1.596	84.155	1.94236	2.56892
sample779	3.3	9.4	9.7	9.5	21.5	4.5	72	41.0	100.0	76.0	207.0	5.0	4.0	6.0	6.0	8.0	7.0	128	No	98.0	81.0	No	Female	70	152.0	58.0	No	No	100	60	60.0	3.8	53	5.27	1.65	0.99	7.25	No	25.10387811634349	Yes	144.783043	Non-BSH	1.5167	95.4592	2.17578	2.96697
sample780	4.3	9.2	8.7	9.7	21.8	3.8	68	37.0	51.0	81.0	172.0	10.0	8.0	13.0	14.0	8.0	11.0	129	Mild	93.33	96.0	No	Female	51	165.0	81.0	No	No	118	95	88.0	4.9	57	5.04	2.3	1.12	10.85	Yes	29.75206611570248	No	109.9734475	Non-BSH	1.8904	58.1747	2.27465	2.01016
sample781	3.5	8.8	8.9	8.9	23.0	4.7	68	38.0	83.0	113.0	248.0	8.0	5.0	11.0	8.0	6.0	13.0	130	Mild	136.33	85.67	No	Female	68	158.0	65.0	No	No	110	72	88.0	3.7	44	5.01	3.83	0.88	7.79	Yes	26.03749399134754	Yes	142.8804991	Non-BSH	1.6429	86.9685	2.13038	2.86079
sample782	3.2	9.5	8.6	8.8	20.4	4.1	62	33.0	91.0	62.0	184.0	6.0	11.0	7.0	5.0	11.0	8.0	132	No	116.67	88.0	No	Female	37	156.0	65.0	No	No	115	76	69.0	4.3	47	5.76	3.56	1.06	4.87	No	26.70940170940171	No	118.958377	Non-BSH	1.6307	72.9493	1.96235	2.51426
sample783	3.2	9.1	9.1	9.4	21.3	4.4	77	46.0	88.0	106.0	241.0	11.0	9.0	12.0	13.0	11.0	13.0	116	Mild	160.67	83.33	No	Male	55	168.0	79.0	No	Yes	169	100	74.0	4.8	83	5.42	1.23	1.23	4.89	Yes	27.990362811791385	Yes	135.5778	Non-BSH	1.8831	71.9971	1.69933	2.33657
sample784	3.4	8.3	9.1	9.5	16.5	3.2	74	42.0	89.0	97.0	254.0	8.0	8.0	10.0	5.0	12.0	11.0	129	Mild	126.0	88.0	No	Female	75	159.0	53.0	No	No	118	70	84.0	3.8	55	4.92	0.76	1.9	4.96	No	20.964360587002098	No	77.14258534	Non-BSH	1.4954	51.5866	2.27364	2.1399
sample785	3.2	8.1	8.3	8.3	16.8	3.3	80	47.0	70.0	122.0	220.0	6.0	5.0	10.0	7.0	6.0	11.0	108	Mild	180.33	83.0	No	Female	73	148.0	60.0	No	No	152	76	88.0	5.5	65	4.13	1.19	1.47	4.74	Yes	27.39225712198685	No	72.15114829	Non-BSH	1.5179	47.5335	2.10818	2.17406
sample786	3.6	9.9	9.8	9.8	23.1	4.7	65	35.0	34.0	89.0	244.0	6.0	4.0	11.0	7.0	9.0	10.0	131	Mild	77.0	122.67	No	Male	71	174.0	84.0	No	No	131	85	79.0	4.8	75	5.37	3.17	1.27	6.09	No	27.744748315497425	Yes	164.4300812	Non-BSH	1.9837	82.8906	1.81479	2.36931
sample787	3.5	11.8	9.1	9.0	20.2	4.3	77	46.0	67.0	103.0	219.0	6.0	4.0	8.0	7.0	8.0	9.0	133	Mild	148.33	102.67	No	Female	66	155.0	60.0	No	No	162	76	88.0	4.7	77	5.42	4.51	1.05	5.39	Yes	24.973985431841832	No	153.0598679	Non-BSH	1.5606	98.0776	2.24273	2.75535
sample788	3.4	8.6	8.8	8.7	19.9	4.4	73	42.0	46.0	70.0	275.0	6.0	5.0	9.0	12.0	7.0	12.0	128	Mild	113.0	110.33	No	Male	76	157.0	65.0	No	No	122	72	84.0	6.4	100	3.62	0.56	1.35	5.05	Yes	26.37023814353524	Yes	124.1010023	Non-BSH	1.6368	75.8193	2.07722	2.68817
sample789	3.3	8.7	8.7	8.9	16.7	3.7	84	52.0	73.0	81.0	256.0	6.0	5.0	10.0	8.0	7.0	10.0	122	Mild	136.0	125.33	No	Male	66	162.0	57.0	No	No	130	80	80.0	5.3	77	4.2	2.67	0.85	5.48	Yes	21.719250114311844	Yes	95.50335155	Non-BSH	1.5649	61.0284	2.10876	2.36437
sample790	3.4	11.5	8.7	8.9	23.7	4.3	56	29.0	94.0	65.0	197.0	6.0	11.0	9.0	9.0	12.0	10.0	114	No	90.67	95.67	No	Male	44	170.0	79.0	No	Yes	110	90	78.0	4.3	73	5.5	2.59	1.38	5.37	Yes	27.335640138408305	Yes	149.0213665	Non-BSH	1.8953	78.6268	1.79391	2.26877
sample791	3.1	9.0	9.0	8.9	22.9	4.4	69	38.0	74.0	90.0	239.0	8.0	6.0	12.0	8.0	12.0	12.0	124	Mild	131.33	88.0	No	Male	57	170.0	82.0	No	No	135	101	74.0	3.5	88	5.62	4.22	0.96	5.78	Yes	28.37370242214533	Yes	129.7837803	Non-BSH	1.9337	67.1168	1.60314	2.27543
sample792	3.9	9.0	9.0	8.9	20.0	4.7	76	45.0	85.0	73.0	217.0	6.0	8.0	7.0	9.0	14.0	12.0	126	No	139.0	88.33	No	Male	62	165.0	64.0	No	No	106	64	78.0	7.0	79	5.59	1.37	1.16	4.79	Yes	23.507805325987142	No	144.9766616	Non-BSH	1.6728	86.6671	2.33142	2.80966
sample793	4.1	10.9	10.6	10.3	26.6	5.1	66	37.0	94.0	114.0	304.0	7.0	4.0	9.0	8.0	9.0	12.0	129	Mild	117.0	100.67	No	Male	73	183.0	76.0	No	No	151	79	78.0	6.0	78	4.95	0.63	1.47	4.97	Yes	22.69401893158948	No	207.6165839	Non-BSH	1.9362	107.229	2.11755	2.63403
sample794	3.1	9.7	9.5	9.7	22.2	3.6	56	28.0	86.0	103.0	201.0	8.0	5.0	13.0	9.0	9.0	10.0	132	Mild	117.33	79.33	No	Female	62	154.0	80.0	Yes	No	168	96	88.0	5.6	86	9.78	5.08	2.06	7.77	Yes	33.7325012649688	No	104.741378	Non-BSH	1.8105	57.8522	1.71223	1.9884
sample795	2.7	10.3	8.6	9.2	18.4	4.0	77	46.0	60.0	105.0	285.0	7.0	6.0	14.0	7.0	5.0	11.0	131	Mild	111.0	83.0	No	Male	65	163.0	63.0	No	Yes	135	92	78.0	6.0	84	5.99	3.27	1.26	3.78	Yes	23.711844630960893	Yes	124.656536	Non-BSH	1.6478	75.6503	1.63855	2.42748
sample796	3.6	9.2	9.2	8.0	20.5	4.5	62	33.0	90.0	72.0	245.0	9.0	10.0	9.0	8.0	14.0	11.0	137	No	126.67	88.0	No	Female	50	164.0	67.0	No	No	100	60	70.0	4.5	57	5.22	1.86	1.58	6.73	No	24.91076740035693	No	127.9140175	Non-BSH	1.7051	75.0185	2.11131	2.63914
sample797	3.0	8.2	8.2	8.2	20.8	4.6	70	40.0	100.0	60.0	235.0	6.0	10.0	7.0	8.0	12.0	7.0	148	No	132.33	85.67	No	Female	58	157.0	52.0	No	No	120	75	64.0	5.3	48	5.51	0.78	1.88	4.56	Yes	21.096190514828187	No	124.8827592	Non-BSH	1.4704	84.9311	2.04026	3.1284
sample798	3.6	12.8	8.7	8.7	13.3	3.0	72	39.0	53.0	85.0	225.0	7.0	6.0	13.0	7.0	6.0	15.0	131	Mild	98.0	115.0	No	Female	72	152.0	62.0	Yes	No	125	71	78.0	5.0	64	6.62	2.63	1.16	5.64	Yes	26.83518005540166	Yes	92.643608	Non-BSH	1.5679	59.0877	2.29606	1.91339
sample799	3.1	10.9	10.9	10.3	18.6	4.5	78	46.0	76.0	99.0	259.0	4.0	6.0	7.0	6.0	7.0	9.0	121	Mild	137.0	85.67	No	Female	67	152.0	66.0	Yes	No	149	85	76.0	4.6	53	5.91	1.38	1.32	5.56	Yes	28.566481994459835	No	169.0777833	Non-BSH	1.6191	104.427	1.91464	2.77932
sample800	3.7	9.4	9.4	9.8	19.8	4.8	76	44.0	85.0	78.0	194.0	5.0	12.0	10.0	8.0	12.0	10.0	143	No	152.33	83.33	No	Male	51	176.0	64.0	No	Yes	145	97	84.0	3.9	62	6.29	2.02	1.73	4.86	Yes	20.66115702479339	Yes	164.6088207	Non-BSH	1.7399	94.6082	2.12656	2.75878
sample801	3.2	12.7	10.4	10.3	14.7	3.6	78	46.0	66.0	72.0	229.0	6.0	7.0	8.0	7.0	8.0	8.0	130	Mild	149.33	90.67	No	Female	58	163.0	70.0	No	No	110	60	62.0	5.2	49	5.33	2.59	1.2	5.34	Yes	26.346494034401	No	134.150528	Non-BSH	1.7374	77.2134	1.84183	2.07206
sample802	3.4	9.0	8.7	9.0	17.7	3.8	76	44.0	61.0	91.0	317.0	7.0	7.0	10.0	7.0	8.0	13.0	116	Mild	225.67	120.33	No	Male	78	160.0	82.0	No	No	131	75	63.0	4.9	98	4.86	1.32	1.11	6.42	Yes	32.03125	No	102.814912	Non-BSH	1.8727	54.902	1.81556	2.02916
sample803	4.1	10.1	10.0	10.0	25.7	4.9	65	36.0	66.0	88.0	353.0	8.0	6.0	12.0	14.0	10.0	14.0	123	Mild	149.0	103.0	No	Male	67	171.0	89.0	No	No	130	96	58.0	6.0	91	4.56	3.14	1.08	5.56	Yes	30.43671557060292	No	180.9903567	Non-BSH	2.0294	89.1842	2.0203	2.41451
sample804	3.3	8.0	8.0	8.0	21.0	4.7	79	48.0	77.0	82.0	266.0	6.0	7.0	10.0	9.0	12.0	11.0	129	Mild	183.67	86.0	No	Female	62	158.0	50.0	No	No	141	65	62.0	5.3	53	4.29	1.07	1.47	8.88	Yes	20.0288415318058	No	125.580704	Non-BSH	1.4509	86.5537	2.27445	3.23937
sample805	3.3	9.5	9.5	9.3	23.7	4.5	66	36.0	75.0	67.0	194.0	8.0	9.0	10.0	11.0	14.0	13.0	142	No	100.0	90.67	No	Male	41	176.0	76.0	No	Yes	126	96	82.0	4.8	67	5.73	2.59	1.25	5.08	Yes	24.535123966942148	No	143.7654679	Non-BSH	1.8935	75.9258	1.7428	2.37655
sample806	3.2	8.5	8.5	8.0	21.0	4.3	64	35.0	101.0	59.0	280.0	6.0	10.0	7.0	9.0	14.0	9.0	133	No	134.0	83.0	No	Female	49	152.0	49.0	No	No	121	81	85.0	5.5	81	4.84	1.48	1.22	4.61	Yes	21.208448753462605	No	112.250936	Non-BSH	1.4015	80.0934	2.28327	3.06814
sample807	3.6	10.6	9.4	9.3	18.6	3.8	71	40.0	54.0	66.0	173.0	6.0	7.0	8.0	7.0	8.0	10.0	134	Mild	76.0	110.0	No	Female	49	155.0	59.0	No	No	145	85	74.0	4.8	56	5.99	4.63	1.15	5.72	Yes	24.557752341311133	No	118.1973764	Non-BSH	1.5478	76.3648	2.32588	2.4551
sample808	3.5	9.2	9.2	9.2	22.3	4.3	57	29.0	78.0	100.0	313.0	5.0	4.0	7.0	6.0	6.0	9.0	140	Mild	127.67	96.67	No	Female	59	162.0	69.0	No	No	112	80	60.0	4.8	67	4.58	1.98	1.69	4.4	Yes	26.291723822588025	No	129.5820526	Non-BSH	1.7185	75.4042	2.03666	2.50218
sample809	4.2	10.2	9.6	9.1	26.1	6.0	74	44.0	105.0	85.0	246.0	7.0	5.0	11.0	7.0	7.0	12.0	149	moderate	173.67	93.33	No	Male	61	165.0	69.0	No	No	131	80	64.0	4.1	67	5.78	1.79	1.25	5.26	Yes	24.977043158861346	Yes	242.6994778	Non-BSH	1.7368	139.739	2.41824	3.45463
sample810	3.6	9.5	9.5	9.2	18.7	4.7	78	46.0	92.0	109.0	267.0	7.0	5.0	9.0	8.0	9.0	10.0	139	Mild	135.0	112.67	No	Female	61	152.0	77.0	No	No	138	95	64.0	4.1	68	5.65	2.99	1.19	5.13	Yes	33.3275623268698	No	153.491303	Non-BSH	1.7599	87.2159	2.04557	2.67061
sample811	3.2	8.9	8.1	8.2	21.7	4.0	73	41.0	52.0	85.0	324.0	7.0	5.0	12.0	7.0	7.0	15.0	111	Mild	147.33	98.33	No	Female	67	161.0	62.0	No	No	136	86	72.0	7.1	80	5.86	2.77	1.28	5.05	Yes	23.918830292041203	No	104.29295	Non-BSH	1.6228	64.2673	1.9719	2.46488
sample812	3.8	17.4	9.0	9.4	20.0	4.0	71	40.0	57.0	69.0	274.0	6.0	6.0	11.0	8.0	6.0	13.0	126	Mild	220.0	110.33	No	Male	71	170.0	71.0	No	Yes	166	94	76.0	6.3	89	4.59	1.58	1.6	5.01	Yes	24.567474048442907	Yes	197.4005898	BSH	1.7929	110.101	2.11947	2.23102
sample813	3.7	19.9	10.5	10.2	16.3	3.8	68	37.0	73.0	85.0	182.0	5.0	3.0	8.0	6.0	6.0	10.0	92	Mild	143.67	95.67	No	Female	68	157.0	57.0	No	No	172	90	74.0	10.6	106	4.48	2.64	0.86	5.06	Yes	23.124670372023207	No	219.4656725	BSH	1.5344	143.03	2.41137	2.47654
sample814	3.4	19.5	10.7	10.8	19.2	3.7	73	42.0	64.0	89.0	162.0	7.0	6.0	10.0	9.0	7.0	13.0	101	Mild	113.33	118.0	No	Male	53	174.0	78.0	No	Yes	126	78	76.0	4.5	69	5.31	2.0	1.19	6.85	Yes	25.76298057867617	Yes	213.6888525	BSH	1.9069	112.061	1.783	1.94032
sample815	3.1	15.8	8.7	9.4	16.5	4.5	75	43.0	79.0	104.0	227.0	5.0	7.0	11.0	6.0	5.0	10.0	92	Mild	132.67	105.33	No	Male	67	168.0	61.0	No	No	184	98	62.0	6.0	75	5.37	0.94	1.41	5.16	Yes	21.61281179138322	No	118.958377	BSH	1.6527	71.9782	1.87572	2.72282
sample816	3.7	17.4	9.6	9.6	19.1	3.1	78	46.0	65.0	113.0	299.0	7.0	4.0	9.0	6.0	7.0	11.0	103	Mild	150.0	115.33	No	Female	69	152.0	74.0	No	No	142	85	82.0	5.3	48	5.36	2.06	1.31	8.55	No	32.029085872576175	No	157.8377436	BSH	1.7215	91.6862	2.14929	1.80076
sample817	3.2	17.9	10.1	9.2	17.5	3.7	77	45.0	72.0	92.0	268.0	6.0	4.0	10.0	10.0	6.0	15.0	107	Mild	163.0	89.0	No	Female	69	157.0	48.0	No	No	180	100	84.0	5.3	72	4.56	2.5	1.09	8.8	Yes	19.473406629072173	No	179.2053679	BSH	1.4192	126.272	2.25479	2.6071
sample818	3.5	14.7	8.3	8.3	20.9	4.5	59	31.0	84.0	66.0	234.0	8.0	9.0	11.0	8.0	14.0	12.0	95	No	126.33	100.67	No	Female	58	155.0	75.0	No	No	156	90	70.0	4.4	73	5.08	1.18	2.04	5.62	Yes	31.21748178980229	No	132.8568	BSH	1.7526	75.8055	1.99703	2.56761
sample819	3.1	18.7	10.6	10.4	18.3	3.5	64	34.0	61.0	94.0	305.0	5.0	5.0	9.0	9.0	6.0	10.0	123	Mild	106.67	105.33	No	Female	74	169.0	72.0	No	No	175	85	80.0	4.6	69	6.03	1.39	1.5	17.72	Yes	25.20920135849585	Yes	185.4277679	BSH	1.7996	103.038	1.72261	1.94488
sample820	2.9	14.8	8.4	8.6	22.1	4.0	62	33.0	59.0	101.0	287.0	5.0	4.0	8.0	8.0	6.0	11.0	113	Mild	128.67	125.0	No	Female	64	151.0	72.0	Yes	No	176	94	88.0	5.3	74	5.23	2.48	1.25	5.21	Yes	31.577562387614577	No	161.4269665	BSH	1.6898	95.5302	1.71618	2.36714
sample821	3.9	17.4	10.1	10.1	19.7	4.4	68	38.0	46.0	98.0	394.0	7.0	4.0	8.0	7.0	5.0	13.0	96	Mild	145.0	117.67	No	Female	72	159.0	78.0	Yes	No	165	82	74.0	6.2	56	4.17	1.61	1.19	5.16	Yes	30.85320992049365	No	106.7471944	BSH	1.8154	58.8009	2.14829	2.42371
sample822	3.1	18.7	10.6	10.4	18.3	3.5	64	34.0	61.0	94.0	305.0	5.0	5.0	9.0	9.0	6.0	10.0	123	Mild	106.67	105.33	No	Female	74	169.0	72.0	No	No	175	85	80.0	4.6	69	6.03	1.39	1.5	17.72	Yes	25.20920135849585	Yes	185.4277679	BSH	1.7996	103.038	1.72261	1.94488
sample823	2.9	14.8	8.4	8.6	22.1	4.0	62	33.0	59.0	101.0	287.0	5.0	4.0	8.0	8.0	6.0	11.0	113	Mild	128.67	125.0	No	Female	64	151.0	72.0	Yes	No	176	94	88.0	5.3	74	5.23	2.48	1.25	5.21	Yes	31.577562387614577	No	161.4269665	BSH	1.6898	95.5302	1.71618	2.36714
sample824	3.9	17.4	10.1	10.1	19.7	4.4	68	38.0	46.0	98.0	394.0	7.0	4.0	8.0	7.0	5.0	13.0	96	Mild	145.0	117.67	No	Female	72	159.0	78.0	Yes	No	165	82	74.0	6.2	56	4.17	1.61	1.19	5.16	Yes	30.85320992049365	No	106.7471944	BSH	1.8154	58.8009	2.14829	2.42371
sample825	3.3	14.2	8.3	9.5	20.8	4.6	72	41.0	81.0	122.0	308.0	5.0	4.0	9.0	7.0	5.0	12.0	109	Mild	118.33	115.33	No	Male	71	170.0	58.0	No	No	129	95	78.0	4.8	88	5.14	0.73	2.4	4.72	Yes	20.06920415224913	Yes	204.4537823	BSH	1.6265	125.702	2.0289	2.82816
sample826	3.0	14.2	8.3	8.6	20.2	4.3	78	47.0	78.0	81.0	231.0	6.0	7.0	10.0	7.0	8.0	7.0	121	Mild	125.67	100.67	No	Male	66	168.0	71.0	No	No	143	75	64.0	5.4	85	5.99	1.76	1.16	6.03	Yes	25.155895691609977	No	168.020712	BSH	1.7807	94.3566	1.68473	2.41478
sample827	3.0	14.3	8.4	8.3	17.1	3.7	67	37.0	66.0	73.0	233.0	10.0	6.0	13.0	12.0	11.0	12.0	105	Mild	126.33	93.67	No	Female	49	153.0	59.0	No	No	189	80	80.0	2.3	50	4.79	2.8	1.22	4.61	Yes	25.20398137468495	No	123.0699878	BSH	1.5356	80.1446	1.95363	2.40948
sample828	3.5	15.0	8.9	9.0	16.2	4.2	81	49.0	71.0	98.0	224.0	8.0	6.0	13.0	10.0	6.0	11.0	116	Mild	144.0	80.67	No	Female	67	153.0	76.0	Yes	No	150	74	86.0	4.7	64	5.92	1.29	1.31	7.16	Yes	32.46614549959418	No	180.526272	BSH	1.7532	102.97	1.99635	2.39562
sample829	3.9	14.1	8.5	8.4	18.9	4.0	68	37.0	105.0	126.0	229.0	4.0	4.0	10.0	6.0	8.0	11.0	113	Mild	113.67	96.0	No	Female	70	152.0	62.0	No	No	130	72	82.0	7.1	41	4.18	2.18	1.18	7.78	No	26.83518005540166	No	152.525	BSH	1.5679	97.2798	2.4874	2.55118
sample830	3.1	17.9	10.8	8.9	15.2	4.2	74	43.0	78.0	84.0	239.0	7.0	5.0	8.0	6.0	7.0	10.0	108	Mild	195.0	90.67	No	Male	53	168.0	86.0	Yes	No	166	75	74.0	4.0	80	5.31	2.65	0.88	5.25	Yes	30.47052154195012	Yes	212.2792791	BSH	1.9727	107.608	1.57145	2.12906
sample831	3.5	14.2	8.7	9.4	22.1	4.4	62	33.0	65.0	84.0	251.0	6.0	5.0	9.0	7.0	7.0	10.0	122	Mild	126.0	105.33	No	Female	52	157.0	68.0	No	No	138	94	67.0	4.0	58	6.08	3.35	1.4	4.92	Yes	27.587326057852245	No	104.0042847	BSH	1.6752	62.0847	2.0893	2.62655
sample832	3.6	14.1	8.7	9.8	18.8	3.8	68	37.0	70.0	85.0	320.0	7.0	7.0	11.0	9.0	11.0	12.0	131	Mild	127.33	81.0	No	Female	69	160.0	70.0	No	No	150	78	72.0	5.3	76	6.49	1.94	1.66	5.45	Yes	27.34375	No	143.9269629	BSH	1.7191	83.7223	2.09412	2.21046
sample833	3.7	14.4	8.9	9.5	17.4	3.2	77	44.0	62.0	82.0	292.0	7.0	5.0	11.0	8.0	8.0	12.0	95	Mild	88.67	105.33	No	Female	66	149.0	61.0	No	No	150	88	62.0	6.6	68	3.46	1.04	1.36	10.65	Yes	27.476239809017613	No	119.7167633	BSH	1.5368	77.9	2.4076	2.08225
sample834	3.6	14.4	8.9	8.8	27.4	4.0	54	28.0	83.0	102.0	241.0	7.0	7.0	10.0	11.0	12.0	16.0	109	Mild	110.33	110.0	No	Male	53	170.0	70.0	No	No	153	86	64.0	3.3	61	5.41	1.8	1.29	14.29	No	24.22145328719723	No	159.4267254	BSH	1.7801	89.5605	2.02236	2.24706
sample835	3.7	15.2	9.4	9.8	20.6	4.1	78	46.0	54.0	71.0	253.0	7.0	5.0	11.0	10.0	9.0	13.0	111	Mild	116.33	103.0	No	Female	68	149.0	71.0	No	No	162	72	84.0	4.2	43	3.48	1.02	1.41	4.22	Yes	31.980541417053285	No	184.659872	BSH	1.6648	110.92	2.22249	2.46276
sample836	3.1	14.2	8.8	8.2	15.7	3.8	71	40.0	47.0	89.0	291.0	8.0	3.0	11.0	6.0	4.0	13.0	97	Mild	121.0	105.33	No	Female	70	154.0	45.0	No	No	135	84	68.0	4.5	55	7.04	1.01	2.0	5.81	Yes	18.974531961544947	No	140.0326548	BSH	1.3625	102.776	2.27523	2.78899
sample837	2.6	14.0	8.7	9.0	17.1	3.2	66	36.0	95.0	114.0	220.0	8.0	7.0	11.0	9.0	7.0	15.0	98	Mild	109.33	77.33	No	Female	72	161.0	52.0	No	No	124	88	100.0	3.8	53	4.33	1.93	1.05	15.28	No	20.06095443848617	No	129.2505521	BSH	1.4948	86.4668	1.73936	2.14075
sample838	3.4	13.5	8.4	8.7	19.4	4.2	72	41.0	88.0	76.0	254.0	8.0	9.0	5.0	9.0	13.0	10.0	128	No	144.67	86.0	No	Male	50	168.0	71.0	No	No	142	90	66.0	8.0	75	5.37	18.43	0.72	11.08	No	25.155895691609977	Yes	161.4845276	BSH	1.7807	90.686	1.90936	2.35862
sample839	3.6	14.6	9.1	8.7	22.6	4.5	67	37.0	65.0	96.0	276.0	9.0	6.0	12.0	11.0	8.0	14.0	118	Mild	121.0	117.67	No	Male	65	173.0	91.0	No	Yes	155	90	104.0	2.8	52	5.91	1.25	1.33	10.09	Yes	30.405292525644025	Yes	134.7581665	BSH	2.0672	65.1887	1.74149	2.17686
sample840	2.9	14.4	9.0	9.2	12.7	2.8	76	43.0	67.0	130.0	402.0	6.0	3.0	10.0	8.0	9.0	14.0	84	Mild	170.33	113.0	No	Female	73	165.0	75.0	No	No	146	80	82.0	12.3	121	5.34	1.58	1.16	12.14	Yes	27.548209366391184	No	205.021536	BSH	1.8136	113.047	1.59903	1.54389
sample841	3.5	15.0	9.4	8.6	13.8	3.4	81	49.0	74.0	102.0	298.0	7.0	6.0	9.0	5.0	6.0	10.0	97	Mild	157.0	110.33	No	Female	78	146.0	60.0	No	No	150	78	78.0	5.5	75	6.89	5.53	1.25	4.79	Yes	28.1478701444924	No	179.800288	BSH	1.5057	119.413	2.3245	2.25809
sample842	3.7	14.2	8.9	8.9	15.7	3.5	72	40.0	92.0	83.0	201.0	7.0	7.0	12.0	9.0	11.0	12.0	119	moderate	130.67	68.33	No	Male	51	164.0	77.0	No	Yes	110	70	82.0	7.5	90	5.19	4.36	1.02	5.09	Yes	28.62879238548483	Yes	129.4742869	BSH	1.8331	70.6313	2.01844	1.90933
sample843	3.7	14.3	9.0	9.0	23.5	4.6	58	30.0	71.0	90.0	256.0	7.0	6.0	10.0	6.0	9.0	10.0	120	Mild	130.0	110.0	No	Male	64	173.0	80.0	No	No	135	94	74.0	5.2	102	4.43	1.09	1.21	7.75	Yes	26.72992749507167	Yes	89.90810182	BSH	1.9264	46.6716	1.92068	2.38787
sample844	41.9	14.4	9.1	9.1	22.6	4.8	77	46.0	108.0	145.0	307.0	7.0	4.0	9.0	7.0	8.0	11.0	98	Mild	132.0	110.33	No	Male	73	169.0	84.0	Yes	No	116	84	66.0	6.2	82	4.33	1.61	1.35	4.92	Yes	29.41073491824516	Yes	107.571	BSH	1.9532	55.0742	21.452	2.45751
sample845	3.3	14.2	9.0	9.4	16.6	3.5	74	42.0	50.0	90.0	385.0	6.0	4.0	10.0	8.0	5.0	14.0	89	Mild	104.33	117.67	No	Female	66	150.0	53.0	No	No	137	85	74.0	4.4	55	7.6	1.69	2.04	9.76	Yes	23.55555555555556	No	123.9911524	BSH	1.4405	86.0751	2.29087	2.42971
sample846	3.9	14.5	9.2	9.6	22.0	4.4	58	31.0	97.0	55.0	242.0	6.0	7.0	9.0	9.0	11.0	8.0	129	moderate	113.0	88.0	No	Male	69	165.0	65.0	Yes	No	136	90	74.0	7.4	110	4.29	0.92	1.32	4.95	Yes	23.87511478420569	No	195.2160725	BSH	1.6856	115.814	2.31372	2.61035
sample847	3.2	15.6	9.9	9.0	15.9	3.8	88	58.0	70.0	83.0	193.0	6.0	5.0	10.0	7.0	6.0	13.0	90	Mild	147.67	94.0	No	Male	63	169.0	67.0	No	No	192	110	84.0	4.8	87	4.8	2.07	1.09	5.84	Yes	23.45856237526697	Yes	160.8039608	BSH	1.7356	92.6504	1.84374	2.18944
sample848	2.7	14.2	9.1	9.1	18.4	3.9	66	36.0	67.0	77.0	296.0	12.0	10.0	15.0	8.0	11.0	17.0	108	Mild	99.0	83.0	No	Male	67	172.0	78.0	No	No	167	76	76.0	5.5	102	4.9	1.9	1.06	4.65	Yes	26.365603028664143	Yes	75.90951475	BSH	1.8947	40.0641	1.42503	2.05837
sample849	3.6	14.2	9.1	9.1	22.9	3.8	53	27.0	66.0	98.0	252.0	8.0	6.0	12.0	10.0	7.0	15.0	104	Mild	100.67	108.0	No	Female	71	156.0	62.0	No	No	136	70	82.0	8.5	38	4.19	2.8	1.24	7.66	No	25.476660092044707	No	115.8093368	BSH	1.5923	72.7309	2.26088	2.38648
sample850	3.2	17.9	10.1	9.2	17.5	3.7	77	45.0	72.0	92.0	268.0	6.0	4.0	10.0	10.0	6.0	15.0	107	Mild	163.0	89.0	No	Female	69	157.0	48.0	No	No	180	100	84.0	5.3	72	4.56	2.5	1.09	8.8	Yes	19.473406629072173	No	179.2053679	BSH	1.4192	126.272	2.25479	2.6071
sample851	3.5	14.7	8.3	8.3	20.9	4.5	59	31.0	84.0	66.0	234.0	8.0	9.0	11.0	8.0	14.0	12.0	95	No	126.33	100.67	No	Female	58	155.0	75.0	No	No	156	90	70.0	4.4	73	5.08	1.18	2.04	5.62	Yes	31.21748178980229	No	132.8568	BSH	1.7526	75.8055	1.99703	2.56761
sample852	3.1	18.7	10.6	10.4	18.3	3.5	64	34.0	61.0	94.0	305.0	5.0	5.0	9.0	9.0	6.0	10.0	123	Mild	106.67	105.33	No	Female	74	169.0	72.0	No	No	175	85	80.0	4.6	69	6.03	1.39	1.5	17.72	Yes	25.20920135849585	Yes	185.4277679	BSH	1.7996	103.038	1.72261	1.94488
sample853	2.9	14.8	8.4	8.6	22.1	4.0	62	33.0	59.0	101.0	287.0	5.0	4.0	8.0	8.0	6.0	11.0	113	Mild	128.67	125.0	No	Female	64	151.0	72.0	Yes	No	176	94	88.0	5.3	74	5.23	2.48	1.25	5.21	Yes	31.577562387614577	No	161.4269665	BSH	1.6898	95.5302	1.71618	2.36714
sample854	4.0	15.6	10.0	10.4	18.1	4.1	70	39.0	60.0	78.0	297.0	7.0	6.0	9.0	8.0	8.0	10.0	104	Mild	153.0	115.33	No	Female	63	164.0	69.0	Yes	No	115	78	63.0	8.9	98	6.39	1.8	2.18	5.63	Yes	25.65437239738251	No	215.0403117	BSH	1.7307	124.25	2.3112	2.36898
sample855	3.0	14.5	9.3	8.8	14.4	2.9	72	40.0	70.0	96.0	276.0	5.0	7.0	10.0	16.0	11.0	18.0	98	Mild	152.33	93.33	No	Female	69	151.0	49.0	No	No	140	66	75.0	7.4	68	5.14	1.43	1.69	9.5	Yes	21.490285513793253	No	88.4363497	BSH	1.3954	63.3771	2.14992	2.07826
sample856	4.0	17.8	11.5	8.0	21.2	4.2	72	41.0	46.0	84.0	346.0	7.0	4.0	9.0	11.0	11.0	12.0	105	Mild	133.0	112.67	No	Male	50	173.0	90.0	No	No	122	88	72.0	4.5	60	5.85	1.98	1.29	5.38	Yes	30.071168431955627	Yes	142.8804991	BSH	2.0544	69.5485	1.94704	2.04439
sample857	3.7	15.3	9.9	9.9	23.7	4.2	69	38.0	76.0	80.0	197.0	9.0	7.0	12.0	9.0	10.0	13.0	109	Mild	125.0	107.67	No	Female	63	169.0	76.0	No	No	115	78	60.0	7.5	85	4.72	3.04	1.08	8.63	No	26.60971254507896	No	193.8120207	BSH	1.8508	104.718	1.99914	2.26929
sample858	4.3	14.6	9.5	9.3	22.2	5.9	81	50.0	92.0	114.0	364.0	9.0	6.0	12.0	13.0	10.0	16.0	126	Mild	182.33	100.67	No	Male	72	161.0	79.0	No	No	172	76	48.0	6.2	97	3.57	0.87	0.91	5.69	Yes	30.47721924308476	Yes	134.311392	BSH	1.8404	72.9795	2.33645	3.20582
sample859	3.7	15.2	9.9	9.6	24.9	4.3	59	31.0	68.0	96.0	259.0	6.0	6.0	9.0	14.0	10.0	15.0	102	Mild	136.33	79.33	No	Male	51	180.0	82.0	No	Yes	170	105	80.0	6.4	88	4.95	1.14	1.67	5.33	Yes	25.30864197530864	Yes	196.3003057	BSH	1.9947	98.4109	1.85492	2.15571
sample860	3.4	15.2	9.9	9.9	17.3	3.7	76	44.0	64.0	75.0	264.0	7.0	7.0	8.0	6.0	11.0	12.0	109	Mild	129.0	83.33	No	Female	71	158.0	75.0	No	No	142	82	85.0	3.3	52	4.89	2.25	1.16	5.42	Yes	30.0432622977087	No	159.3275068	BSH	1.7709	89.9698	1.91993	2.08933
sample861	3.0	14.0	9.2	9.2	14.8	4.0	72	41.0	42.0	62.0	243.0	7.0	4.0	11.0	6.0	5.0	11.0	111	Mild	110.0	98.33	No	Female	63	152.0	50.0	No	No	134	82	74.0	5.8	66	4.67	0.96	1.73	4.65	No	21.641274238227147	No	140.5795068	BSH	1.4143	99.3986	2.12119	2.82825
sample862	3.5	15.1	9.7	9.0	19.2	3.6	76	44.0	109.0	76.0	224.0	7.0	7.0	10.0	7.0	9.0	11.0	110	No	117.67	85.67	No	Male	52	158.0	69.0	No	Yes	145	98	98.0	4.4	68	4.85	1.28	1.31	6.17	Yes	27.639801313892004	Yes	154.4813898	BSH	1.6941	91.1879	2.06599	2.12502
sample863	3.4	14.6	9.6	9.5	16.8	4.8	79	47.0	74.0	59.0	231.0	8.0	10.0	14.0	7.0	13.0	11.0	113	No	163.33	78.33	No	Male	48	169.0	82.0	Yes	No	152	80	64.0	4.8	63	5.78	3.76	1.13	5.28	Yes	28.710479324953607	Yes	126.4870533	BSH	1.9276	65.6189	1.76385	2.49014
sample864	3.4	14.1	9.4	9.3	13.6	2.9	89	51.0	89.0	125.0	304.0	7.0	6.0	8.0	7.0	7.0	11.0	103	Mild	167.0	105.33	No	Female	71	153.0	70.0	No	Yes	152	72	74.0	4.3	65	4.89	2.95	1.04	5.69	Yes	29.903028749626213	No	110.138888	BSH	1.6764	65.6996	2.02816	1.7299
sample865	3.5	15.4	10.3	10.3	18.9	4.0	72	40.0	51.0	94.0	288.0	6.0	3.0	8.0	8.0	6.0	9.0	115	Mild	119.0	130.33	No	Male	75	164.0	67.0	Yes	No	118	58	60.0	6.4	92	5.77	2.09	1.26	4.49	Yes	24.91076740035693	Yes	185.349703	BSH	1.7051	108.703	2.05267	2.3459
sample866	3.5	14.9	10.0	9.3	26.0	4.8	69	39.0	95.0	76.0	140.0	8.0	6.0	12.0	7.0	11.0	13.0	106	moderate	133.33	61.33	No	Male	53	175.0	86.0	No	Yes	139	89	88.0	2.7	66	5.48	2.16	1.02	10.28	Yes	28.081632653061224	Yes	225.2637839	BSH	2.0154	111.771	1.73663	2.38166
sample867	3.5	14.0	9.4	9.4	20.5	4.1	68	38.0	73.0	85.0	206.0	9.0	7.0	11.0	10.0	11.0	9.0	106	Mild	125.67	75.67	No	Male	68	156.0	67.0	No	No	150	76	84.0	9.4	99	5.82	1.44	1.44	5.51	Yes	27.531229454306377	No	167.6820667	BSH	1.6563	101.239	2.11314	2.4754
sample868	2.9	14.5	9.8	9.5	18.8	4.1	69	39.0	66.0	73.0	296.0	7.0	7.0	10.0	8.0	10.0	11.0	128	Mild	119.0	110.0	No	Male	72	167.0	64.0	No	No	171	103	98.0	8.2	80	5.34	1.36	1.46	4.72	Yes	22.948115744558788	No	114.9152637	BSH	1.685	68.199	1.72107	2.43323
sample869	3.9	14.1	9.6	9.8	18.2	4.6	77	46.0	99.0	105.0	287.0	6.0	6.0	9.0	8.0	8.0	11.0	105	Mild	110.67	105.33	No	Female	56	153.0	75.0	Yes	No	148	70	64.0	4.3	58	5.31	1.29	1.38	6.65	Yes	32.038959374599514	No	189.4768207	BSH	1.7404	108.87	2.24086	2.64307
sample870	3.6	14.2	9.7	9.7	14.5	3.4	86	55.0	81.0	73.0	270.0	8.0	5.0	10.0	7.0	8.0	13.0	95	No	124.0	88.0	No	Female	63	152.0	58.0	No	No	154	84	88.0	3.3	103	3.63	1.28	0.74	5.1	Yes	25.10387811634349	No	107.8278052	BSH	1.5167	71.0937	2.37357	2.24171
sample871	3.1	14.5	10.0	9.8	24.3	3.8	55	28.0	99.0	116.0	154.0	6.0	7.0	13.0	13.0	10.0	13.0	106	Mild	114.33	99.0	No	Male	51	166.0	63.0	No	No	142	86	92.0	2.6	62	4.52	2.2	1.25	14.99	Yes	22.8625344752504	Yes	157.8836333	BSH	1.6661	94.7624	1.86063	2.28078
sample872	3.8	14.2	9.8	9.5	9.6	3.0	68	36.0	47.0	116.0	306.0	7.0	5.0	11.0	14.0	8.0	15.0	100	Mild	103.33	127.67	No	Female	69	159.0	60.0	No	No	145	85	68.0	5.0	61	4.12	1.22	1.2	5.28	Yes	23.733238400379733	No	118.5283878	BSH	1.585	74.7813	2.39748	1.89274
sample873	3.0	14.9	10.3	10.3	19.9	3.5	58	29.0	80.0	110.0	354.0	5.0	6.0	10.0	8.0	5.0	12.0	102	Mild	115.33	110.0	No	Male	80	161.0	82.0	No	No	124	84	78.0	6.1	90	6.08	2.06	1.28	6.24	No	31.634581999151266	No	147.8151171	BSH	1.8788	78.6753	1.59676	1.86289
sample874	3.2	15.3	10.6	9.8	22.3	4.1	66	36.0	60.0	76.0	266.0	11.0	6.0	12.0	8.0	5.0	12.0	103	Mild	126.0	83.0	No	Male	75	169.0	62.0	No	Yes	155	85	76.0	4.4	90	4.93	1.23	1.57	5.2	Yes	21.707923392038094	Yes	185.7487778	BSH	1.6716	111.12	1.91433	2.45274
sample875	3.2	15.7	10.9	8.9	22.1	3.6	60	31.0	82.0	75.0	250.0	7.0	9.0	8.0	9.0	14.0	11.0	121	No	109.0	95.67	No	Male	51	174.0	76.0	No	Yes	105	68	62.0	4.7	70	6.8	6.41	1.24	15.79	No	25.102391333069097	Yes	172.7320353	BSH	1.8813	91.8153	1.70095	1.91357
sample876	3.7	15.2	9.9	9.6	24.9	4.3	59	31.0	68.0	96.0	259.0	6.0	6.0	9.0	14.0	10.0	15.0	102	Mild	136.33	79.33	No	Male	51	180.0	82.0	No	Yes	170	105	80.0	6.4	88	4.95	1.14	1.67	5.33	Yes	25.30864197530864	Yes	196.3003057	BSH	1.9947	98.4109	1.85492	2.15571
sample877	3.4	15.2	9.9	9.9	17.3	3.7	76	44.0	64.0	75.0	264.0	7.0	7.0	8.0	6.0	11.0	12.0	109	Mild	129.0	83.33	No	Female	71	158.0	75.0	No	No	142	82	85.0	3.3	52	4.89	2.25	1.16	5.42	Yes	30.0432622977087	No	159.3275068	BSH	1.7709	89.9698	1.91993	2.08933
sample878	3.0	14.0	9.2	9.2	14.8	4.0	72	41.0	42.0	62.0	243.0	7.0	4.0	11.0	6.0	5.0	11.0	111	Mild	110.0	98.33	No	Female	63	152.0	50.0	No	No	134	82	74.0	5.8	66	4.67	0.96	1.73	4.65	No	21.641274238227147	No	140.5795068	BSH	1.4143	99.3986	2.12119	2.82825
sample879	3.5	15.1	9.7	9.0	19.2	3.6	76	44.0	109.0	76.0	224.0	7.0	7.0	10.0	7.0	9.0	11.0	110	No	117.67	85.67	No	Male	52	158.0	69.0	No	Yes	145	98	98.0	4.4	68	4.85	1.28	1.31	6.17	Yes	27.639801313892004	Yes	154.4813898	BSH	1.6941	91.1879	2.06599	2.12502
sample880	3.6	14.0	9.8	9.3	19.9	4.4	65	36.0	89.0	106.0	251.0	7.0	7.0	9.0	9.0	9.0	11.0	130	Mild	144.33	88.33	No	Female	69	145.0	59.0	No	No	146	84	82.0	5.3	58	5.4	1.08	1.58	5.77	Yes	28.061831153388823	No	157.8377436	BSH	1.4868	106.159	2.42131	2.95938
sample881	3.9	14.0	9.8	9.8	22.9	4.7	64	35.0	103.0	82.0	223.0	7.0	6.0	9.0	7.0	9.0	10.0	112	moderate	135.0	83.33	No	Male	64	162.0	83.0	No	Yes	116	76	66.0	3.7	76	5.55	1.2	1.47	5.21	Yes	31.62627648224356	No	212.8141668	BSH	1.8977	112.143	2.05512	2.47668
sample882	3.4	14.8	10.4	9.8	20.3	4.2	72	40.0	85.0	76.0	273.0	7.0	6.0	9.0	6.0	11.0	9.0	134	No	144.0	98.33	No	Male	72	172.0	68.0	Yes	No	168	75	70.0	5.6	70	4.97	1.04	0.93	6.19	Yes	22.98539751216874	Yes	120.719736	BSH	1.7667	68.3306	1.92449	2.37731
sample883	3.7	14.9	10.5	10.9	20.4	4.5	65	36.0	62.0	82.0	319.0	7.0	7.0	9.0	7.0	7.0	13.0	124	Mild	148.0	103.0	No	Male	72	171.0	83.0	No	No	122	56	64.0	6.2	65	4.66	3.12	0.81	5.55	Yes	28.38480216134879	Yes	204.646368	BSH	1.9526	104.807	1.89491	2.30462
sample884	3.8	14.6	10.3	9.8	19.1	4.1	73	41.0	61.0	78.0	267.0	7.0	6.0	12.0	10.0	8.0	12.0	107	Mild	97.0	110.33	No	Male	67	180.0	85.0	Yes	No	132	76	66.0	6.2	78	4.91	1.99	0.96	5.24	Yes	26.234567901234566	Yes	178.1954516	BSH	2.0331	87.6472	1.86907	2.01662
sample885	3.4	14.3	10.1	10.1	16.5	4.0	74	43.0	80.0	106.0	278.0	7.0	7.0	10.0	8.0	8.0	12.0	120	Mild	150.33	85.67	No	Male	65	175.0	74.0	No	No	140	85	84.0	4.5	75	4.66	1.69	1.09	4.91	Yes	24.163265306122447	Yes	178.7004795	BSH	1.8618	95.9826	1.82619	2.14846
sample886	3.4	14.3	10.1	9.9	18.2	4.4	68	38.0	52.0	103.0	364.0	10.0	4.0	9.0	8.0	5.0	11.0	128	Mild	158.33	98.33	No	Male	78	158.0	63.0	No	Yes	142	68	96.0	13.3	177	5.28	1.18	1.6	6.16	Yes	25.236340330075308	Yes	167.798688	BSH	1.6173	103.752	2.10227	2.72058
sample887	3.1	14.0	9.9	10.2	20.7	3.8	57	29.0	63.0	82.0	271.0	6.0	5.0	8.0	7.0	5.0	14.0	138	Mild	116.67	125.33	No	Male	74	159.0	60.0	No	Yes	168	88	76.0	7.2	74	5.33	0.98	1.95	14.27	Yes	23.733238400379733	No	199.6228853	BSH	1.585	125.945	1.95584	2.39748
sample888	3.7	14.0	9.9	9.8	22.2	3.9	60	32.0	67.0	83.0	247.0	8.0	7.0	12.0	13.0	11.0	12.0	96	Mild	84.0	100.67	No	Male	55	174.0	76.0	No	Yes	153	80	88.0	5.7	68	5.53	9.72	0.74	6.58	Yes	25.102391333069097	Yes	143.8872584	BSH	1.8813	76.4829	1.96673	2.07303
sample889	2.9	17.4	12.4	11.7	21.3	3.0	62	32.0	51.0	98.0	386.0	7.0	5.0	10.0	11.0	8.0	12.0	87	Mild	92.33	125.33	No	Male	74	166.0	64.0	No	No	146	62	84.0	8.2	81	5.64	2.54	1.65	17.22	No	23.22543184787342	No	96.64197786	BSH	1.6789	57.5627	1.72732	1.78688
sample890	3.0	14.7	10.5	11.5	17.0	3.7	60	31.0	50.0	112.0	206.0	9.0	4.0	10.0	12.0	7.0	14.0	111	Mild	157.67	100.67	Yes	Male	77	158.0	71.0	No	No	142	78	82.0	5.5	69	4.87	2.57	1.25	4.28	Yes	28.440954975164235	Yes	200.6355057	BSH	1.7197	116.669	1.74449	2.15154
sample891	2.9	14.5	10.4	10.7	15.9	3.4	52	26.0	58.0	95.0	262.0	5.0	4.0	8.0	7.0	7.0	12.0	107	Mild	136.67	81.0	No	Female	64	150.0	63.0	No	No	156	96	72.0	6.1	82	4.14	1.63	1.08	4.94	Yes	28.0	No	160.0148935	BSH	1.5685	102.018	1.8489	2.16768
sample892	3.7	14.2	10.2	9.6	19.6	3.9	62	33.0	67.0	74.0	277.0	7.0	6.0	9.0	11.0	12.0	14.0	127	Mild	151.33	88.33	No	Male	63	169.0	66.0	No	Yes	142	82	80.0	6.4	81	5.89	1.72	1.41	4.98	Yes	23.1084345786212	No	159.2088625	BSH	1.7228	92.4129	2.14767	2.26376
sample893	3.4	14.3	10.3	10.3	18.5	3.9	74	43.0	107.0	90.0	204.0	7.0	9.0	8.0	9.0	12.0	10.0	105	No	121.33	79.0	No	Male	67	165.0	90.0	No	No	110	60	62.0	6.6	90	6.13	2.84	1.17	8.2	Yes	33.05785123966942	Yes	167.1846674	BSH	2.0056	83.3589	1.69525	1.94456
sample894	3.5	14.0	10.1	9.9	20.4	3.8	64	34.0	61.0	79.0	198.0	7.0	6.0	10.0	11.0	12.0	16.0	103	Mild	106.33	117.67	No	Female	50	156.0	65.0	No	No	132	92	88.0	5.1	49	5.4	2.65	1.39	11.93	Yes	26.70940170940171	No	125.5416684	BSH	1.6307	76.9864	2.14632	2.33029
sample895	2.9	14.5	10.4	10.7	15.9	3.4	52	26.0	58.0	95.0	262.0	5.0	4.0	8.0	7.0	7.0	12.0	107	Mild	136.67	81.0	No	Female	64	150.0	63.0	No	No	156	96	72.0	6.1	82	4.14	1.63	1.08	4.94	Yes	28.0	No	160.0148935	BSH	1.5685	102.018	1.8489	2.16768
sample896	3.7	14.2	10.2	9.6	19.6	3.9	62	33.0	67.0	74.0	277.0	7.0	6.0	9.0	11.0	12.0	14.0	127	Mild	151.33	88.33	No	Male	63	169.0	66.0	No	Yes	142	82	80.0	6.4	81	5.89	1.72	1.41	4.98	Yes	23.1084345786212	No	159.2088625	BSH	1.7228	92.4129	2.14767	2.26376
sample897	3.4	14.3	10.3	10.3	18.5	3.9	74	43.0	107.0	90.0	204.0	7.0	9.0	8.0	9.0	12.0	10.0	105	No	121.33	79.0	No	Male	67	165.0	90.0	No	No	110	60	62.0	6.6	90	6.13	2.84	1.17	8.2	Yes	33.05785123966942	Yes	167.1846674	BSH	2.0056	83.3589	1.69525	1.94456
sample898	3.5	14.0	10.1	9.9	20.4	3.8	64	34.0	61.0	79.0	198.0	7.0	6.0	10.0	11.0	12.0	16.0	103	Mild	106.33	117.67	No	Female	50	156.0	65.0	No	No	132	92	88.0	5.1	49	5.4	2.65	1.39	11.93	Yes	26.70940170940171	No	125.5416684	BSH	1.6307	76.9864	2.14632	2.33029
sample899	3.3	15.2	11.0	10.9	21.9	3.9	69	38.0	84.0	120.0	344.0	6.0	3.0	10.0	8.0	7.0	10.0	99	Mild	170.33	111.0	No	Male	71	169.0	74.0	Yes	No	110	76	68.0	9.9	121	4.71	2.58	1.05	6.36	Yes	25.9094569517874	No	182.6889832	BSH	1.8252	100.093	1.80802	2.13675
sample900	3.4	13.6	9.9	9.5	22.5	4.3	67	37.0	70.0	111.0	237.0	6.0	5.0	11.0	6.0	5.0	11.0	125	Mild	96.33	100.67	No	Male	75	168.0	88.0	Yes	No	108	64	84.0	6.0	84	5.8	3.11	1.21	12.02	Yes	31.179138321995463	No	113.9485404	BSH	1.9983	57.0227	1.70145	2.15183
sample901	2.8	14.1	10.3	9.3	15.7	3.5	76	44.0	49.0	91.0	289.0	7.0	4.0	11.0	10.0	8.0	10.0	109	Mild	114.0	115.33	No	Male	69	165.0	70.0	No	No	170	80	65.0	7.0	103	5.36	3.3	1.06	4.87	No	25.71166207529844	No	132.0150177	BSH	1.7496	75.4544	1.60037	2.00046
sample902	3.8	14.1	10.3	9.8	18.7	3.9	59	31.0	69.0	108.0	303.0	4.0	4.0	8.0	7.0	4.0	11.0	104	Mild	139.33	100.33	No	Male	74	171.0	62.0	No	No	158	74	94.0	6.3	86	5.72	1.88	1.43	11.06	No	21.203105228959338	Yes	160.1948132	BSH	1.6838	95.1389	2.2568	2.31619
