# Supplementary material for: Interpretable machine learning for predicting isolated basal septal hypertrophy
Source: PLoS One. 2025 Jun 30;20(6):e0325992. doi: 10.1371/journal.pone.0325992 (PMC12208500; doi:10.1371/journal.pone.0325992)
Supplement: S2 File — (XLSX) [file pone.0325992.s002.xlsx]

## Sheet: 2yuanG
Sex	Age	ID	Group	BSA(m2)	Height(cm)	Weight(Kg)	IVSB(mm)	IVSd(mm)	IVS-AO Angle(°)	LVIDd(cm)	LVIDdmm	LVIDDI	MVCP_Sd（mm）	SBP(mmHg)	DBP(mmHg)	GLU(mmol/L)	Urea(mmol/L)	Smoke	LAD(cm)	LADmm	LADI(cm/m2)	RA(mm)	AO(mm)	MV_E(cm/s)	MV_A(cm/s)	AV(cm/s)	TR(cm/s)	PA(mm)	PV(cm/s)	LVIDs(mm)	LVIDsI(mm/m2)	LVPWd(mm)	EDV(ml)	ESV(ml)	EF(%)	LVM(g)	LVMI(g/m2)	TVI e(cm/s)
Male	74	sample1	BSH	2.0137	170	90	18	12	106.7	5.49	54.9	2.72632	29	149	93	5.03	5.07	Yes	5.1	51	2.53265	39	40	81	118	123	240	25	120	30.73	15.2605	13	147	37	74.8	318.83	158.33
Male	70	sample2	Non-BSH	1.71658	173	60	11	9	112.2	4.7	47	2.738	31	145	92	4.6	5.7	Yes	4	40	2.33021	35	32	79	89	144	160	26	113	31.38	18.2805	12	158	39	75.3	254.03	147.986	6
Female	67	sample3	Non-BSH	1.54215	153	57.5	13	11	121.7	4	40	2.59378	25	146	68	10.1	6.4	No	3.5	35	2.26956	30	26	93	84	123	NA	22	105	30	19.4534	9	146	36	75.3	194.98	126.434	7
Female	41	sample4	Non-BSH	1.69337	162	65	10	9	131.4	4.2	42	2.48026	29	102	70	4.9	2.3	No	3.2	32	1.88972	28	32	72	102	153	NA	23	88	23.6	13.9367	9	71	19	73.2	119.03	70.2916	11
Male	47	sample5	BSH	1.97924	166	90	14	10	116.9	5.1	51	2.57675	28	166	114	NA	NA	Yes	3.9	39	1.97046	33	39	119	87	130	254	23	127	34	17.1783	8	125	48	61.9	175.8	88.8221	7
Female	31	sample6	Non-BSH	1.83799	163	78	12	10	133.8	4.7	47	2.55714	24	122	77	5.1	2.35	No	3.5	35	1.90426	37	29	112	83	199	171	21	157	32	17.4103	9	103	43	58.3	152.9	83.1888	10
Female	37	sample7	Non-BSH	1.84764	168	75	12	9	145.5	4.6	46	2.48967	25	135	84	5.4	5	No	3.6	36	1.94843	37	28	60	73	118	141	21	80	27	14.6133	8	123	29	76.4	140.43	76.0052	8
Female	66	sample8	BSH	1.4325	150	50	20	15	122.6	4.4	44	3.07155	15	126	69	4.5	5.4	No	3.6	36	2.51309	31	32	84	99	118	239	29	87	36	25.1309	10	127	56	55.9	261.43	182.499	6
Female	74	sample9	Non-BSH	1.76317	164	70	11	9	119.7	4.5	45	2.55222	27	NA	NA	5.8	2.7	No	4	40	2.26864	36	38	73	95	134	213	23	116	33	18.7163	10	123	44	64.2	151.45	85.8963	5
Male	68	sample10	BSH	1.87437	165	80	15	11	101	5.5	55	2.93432	31	117	79	NA	NA	No	6	60	3.20107	43	40	77	NA	135	145	25	78	44	23.4745	13	283	92	67.5	320.05	170.751	6
Male	61	sample11	BSH	2.17956	186	93	15.4	9.6	109.8	4.4	44	2.01876	24	160	100	6.71	7.1	Yes	3.6	36	1.65171	35	32	91	118	173	252	24	121	26	11.929	12	125	26	79.2	252.65	115.918	5
Female	49	sample12	Non-BSH	1.87437	165	80	12	8	132.9	4.88	48.8	2.60354	26.7	120	70	4.5	4	No	3.3	33	1.76059	34	31	55	66	145	215	19	113	30	16.0054	9	130	37	71.5	192.57	102.738	7
Male	49	sample13	BSH	1.99456	170	88	14.6	10.3	101.7	4.9	49	2.45668	22.4	153	108	5.23	6.2	No	3.8	38	1.90518	38	46	63	80	97	NA	29	66	38	19.0518	9	167	62	62.9	195.84	98.1871	5
Male	68	sample14	Non-BSH	1.56317	160	55	12	8	125.5	4.55	45.5	2.91074	27	147	82	7.04	3	No	NA	NA	NA	35	31	69	104	104	258	25	95	31.7	20.2792	9	121	40	66.9	155.67	99.5858	9
Male	42	sample15	Non-BSH	1.88237	178	71	9.6	8.8	130.8	4.9	49	2.6031	27	125	90	3.98	3.85	Yes	3	30	1.59373	34	29	83	76	135	241	21	90	32	16.9998	8	137	42	69.3	128.39	68.2065	10
Male	91	sample16	Non-BSH	1.99642	180	80	16	13	134	4.64	46.4	2.32416	22.6	139	68	4.3	7.48	No	4.4	44	2.20394	38	36	60	121	168	NA	29	119	32	16.0287	14	166	41	75.3	256.87	128.665	5
Female	55	sample17	Non-BSH	1.74756	162	70	11.7	10.2	122.3	4.1	41	2.34613	21.8	132	83	8.3	2.72	No	3	30	1.71668	32	33	103	59	145	172	25	87	27	15.4501	8	85	83	67.1	120.63	69.0278	7
Male	16	sample18	Non-BSH	1.73811	176	60	10	9	156.3	4.6	46	2.64655	27	130	85	8.3	4.72	No	3.6	36	2.07122	29	26	71	51	127	248	18	115	20	11.5068	9	50	13	74	82.53	47.4826	10
Female	45	sample19	Non-BSH	1.94017	167	85	11	8	136.3	6	60	3.09252	37	95	76	5.67	5.44	No	3.5	35	1.80397	30	34	85	NA	126	275	25	62	49	25.2556	8	208	115	44.7	220.61	113.707	4
Male	17	sample20	Non-BSH	1.76115	168	67	11	8	131.3	4.6	46	2.61192	27.4	125	71	4.77	4.6	No	3.4	34	1.93055	32	30	93	77	132	230	21	117	24	13.6274	9	74	20	73	143.1	81.2535	9
Female	68	sample21	BSH	1.53474	156	55	15	8	97.5	4.53	45.3	2.95163	17.4	134	78	5.85	5.45	No	3.4	34	2.21535	35	33	64	110	125	NA	25	87	40	26.063	8	158	70	55.7	150.3	97.9317	5
Female	70	sample22	BSH	1.72133	160	69	15.3	11.2	109.6	4.2	42	2.43997	25	150	90	5.73	4.05	No	3.5	35	2.03331	30	35	62	123	146	258	22	92	26	15.1046	9	90	25	72.2	139.173	80.8519	7
Male	73	sample23	Non-BSH	1.91538	170	80	13.6	10	120.4	5.26	52.6	2.74619	26.8	157	103	5.49	4.7	No	4	40	2.08836	36	39	53	77	141	291	37	258	28	14.6185	11	112	32	71.4	195	101.807	4
Male	56	sample24	Non-BSH	1.90473	178	73	11	8	116.1	4.82	48.2	2.53054	29	110	80	NA	4.8	No	3.8	38	1.99504	32	33	49	82	99	146	25	98	30	15.7503	10	112	37	67	148.81	78.1268	6
Male	64	sample25	Non-BSH	1.87408	170	76	14	12	103.6	5.12	51.2	2.73201	26	142	82	5.31	5.72	No	4	40	2.13438	36	37	43	78	110	NA	24	80	37	19.743	8	148	62	58.1	231.36	123.453	5
Male	56	sample26	Non-BSH	1.87943	172	75	12	8	126	4.1	41	2.18152	29	122	78	5.18	8.08	No	3.3	33	1.75585	38	28	72	86	129	295	21	79	30	15.9623	9	102	36	64.7	158.34	84.2491	7
Male	67	sample27	BSH	1.77096	165	70	14	9.5	112	4	40	2.25866	27	157	83	7.5	NA	Yes	4.8	48	2.71039	34	36	74	99	350	286	23	101	29	16.3753	11	94	33	64.9	163.09	92.0913	6
Male	71	sample28	Non-BSH	1.96582	183	75	13	10	137.2	5	50	2.54346	27	140	103	4.97	9.32	No	3.6	36	1.83129	47	42	60	90	110	261	28	79	40	20.3477	12	166	69	58.4	271.39	138.054	7
Male	63	sample29	BSH	1.87943	172	75	14	10	109.7	5.7	57	3.03284	29.2	124	91	5.4	309	Yes	4.6	46	2.44755	36	36	58	86	138	293	27	104	40	21.2831	11	215	71	67	314.8	167.498	5
Female	69	sample30	BSH	1.65605	160	63	14	8	108.3	5	50	3.01924	18.3	146	95	13.26	3.78	No	3.5	35	2.11346	30	37	80	106	114	212	21	83	35	21.1346	10	121	49	59.4	130.1	78.5605	6
Male	46	sample31	Non-BSH	1.77598	173	65	11	9	122.7	4.3	43	2.4212	29.7	108	76	NA	2.76	No	3.4	34	1.91444	34	30	83	65	107	NA	20	107	32	18.0182	10	116	40	65.5	185.94	104.697	8
Female	61	sample32	BSH	1.59233	153	62	15	11	120.3	4.23	42.3	2.65648	21	150	90	4.99	2.37	No	3	30	1.88403	30	28	53	89	124	206	20	110	26	16.3282	8	92	25	72.8	116.35	73.0689	8
Female	61	sample33	Non-BSH	1.73065	164	67	12	11	134.1	3.8	38	2.1957	27	160	90	6.6	NA	No	3.9	39	2.25349	33	36	71	103	120	NA	22	78	26	15.0232	11	87	27	69	175.22	101.245	5
Female	28	sample34	Non-BSH	2.06107	168	97	9.8	9	124.3	4.7	47	2.28036	30	110	72	6.74	NA	No	3.3	33	1.60111	33	29	105	53	146	240	24	124	33	16.0111	9	121	45	62.8	186.74	90.6033	7
Female	54	sample35	Non-BSH	1.65068	155	66	11	8	114	4.6	46	2.78673	25	101	76	6.44	4.1	No	4	40	2.42324	34	31	101	120	140	178	22	103	25	15.1453	10	81	23	71.6	135.17	81.8874	5
Male	85	sample36	BSH	1.82841	171	71	15.7	10.5	109.1	5.09	50.9	2.78384	25.9	147	62	5.72	8.1	Yes	3.6	36	1.96893	36	37	89	142	153	255	23	84	33	18.0485	9	134	45	66.4	233.34	127.619	6
Female	30	sample37	Non-BSH	1.78441	164	72	9	9	140.3	4.75	47.5	2.66195	29	117	82	4.57	4.5	No	3	30	1.68123	34	31	65	44	128	241	24	68	22	12.329	8	63	16	74.6	134.56	75.4087	9
Male	81	sample38	Non-BSH	1.56857	170	50	13	11	116.7	5.5	55	3.50638	44.5	145	80	4.4	7.53	No	5.3	53	3.37887	46	45	110	NA	145	284	27	96	46.8	29.8361	12	136	81	40.4	434.71	277.138	4
Female	55	sample39	Non-BSH	1.57519	160	56	11	9	132.3	5.598	55.98	3.55385	32.4	118	72	5.8	4.39	No	3.6	36	2.28544	34	36	44	66	114	204	24	81	38	24.1241	10	156	62	60.3	228.93	145.335	5
Female	89	sample40	Non-BSH	1.80198	169	70	13	8.9	116	5.69	56.9	3.15763	33.1	130	70	9.3	22.62	No	4.2	42	2.33076	35	37	101	53	98	330	24	72	48	26.6373	7	130	86	33.8	190.77	105.867	4
Male	53	sample41	BSH	1.80198	169	70	15	11	108.3	5.531	55.31	3.0694	23.1	136	76	6.2	6.9	Yes	3.9	39	2.16428	32	34	74	112	100	217	23	72	39	21.6428	10	158	67	57.6	229.538	127.381	5
Female	50	sample42	BSH	1.50611	152	55	14.3	10.4	104.4	3.789	37.89	2.51575	20	144	58	5.1	5.7	No	3.8	38	2.52305	25	28	81	139	135	240	20	104	28	18.5909	9	36	10	72.2	80.34	53.3427	6
Female	67	sample43	Non-BSH	1.53474	156	55	11	10	128.6	4.06	40.6	2.64539	20.4	91	75	NA	3.2	No	3.2	32	2.08504	30	30	76	86	115	278	23	87	28.9	18.8305	8	92	32	65.2	105.26	68.5848	9
Female	77	sample44	BSH	1.50374	155	53	14	10	108.9	5.53	55.3	3.67749	22	140	67	5.1	NA	No	3.6	36	2.39402	32	36	53	111	145	286	21	80	42	27.9303	9	181	82	54.7	270.26	179.725	3
Female	67	sample45	Non-BSH	1.66717	160	64	12	10	135.6	4.9	49	2.93911	27	140	74	6.4	NA	No	3.5	35	2.09937	36	29	62	42	146	162	20	87	26	15.5953	7	107	25	76.6	141.913	85.1219	8
Female	67	sample46	Non-BSH	1.73189	160	70	11	9	113.2	5.4	54	3.11798	29	127	84	5.26	5.62	No	3.4	34	1.96317	39	35	39	108	119	211	21	102	44.7	25.81	7	94	56	40.4	168.36	97.2118	5
Male	59	sample47	Non-BSH	1.91538	170	80	12	11	131.9	5.39	53.9	2.81406	30	140	90	5.53	5.86	Yes	4.1	41	2.14057	36	38	46	60	119	173	26	163	39	20.3615	10	127	63	50.4	219.914	114.815	5
Male	73	sample48	BSH	1.86343	177	70	16	12	111.2	3.7	37	1.98558	24.2	130	80	5.33	6.23	No	3.8	38	2.03925	34	34	55	65	106	NA	22	120	27.5	14.7577	9	93	28	69.9	143.5	77.0084	7
Male	14	sample49	Non-BSH	1.67501	176	55	12	7	126.9	3.4	34	2.02984	24	122	69	4.54	4.18	No	3.4	34	2.02984	28	27	104	54	149	232	21	117	28.9	17.2536	8	83	32	61.4	107.47	64.1608	11
Male	71	sample50	BSH	1.96416	176	80	16	9	99.6	4.9	49	2.49471	23	135	64	6.22	NA	Yes	3.7	37	1.88376	36	28	113	80	142	368	26	132	39	19.8558	10	201	68	66.2	205.99	104.874	11
Male	35	sample51	Non-BSH	1.99046	173	85	12	11	138.9	4.9	49	2.46175	30	160	100	6.32	NA	Yes	3.8	38	1.90911	37	32	93	104	128	275	21	121	32	16.0767	10	153	44	71.2	212.66	106.84	6
Male	62	sample52	BSH	1.93169	172	80	15	10	115	4.47	44.7	2.31403	25	146	71	7.02	7.05	Yes	4.1	41	2.12249	30	35	55	99	120	NA	19	84	31	16.0481	9	128	62	52.3	149.47	77.3778	4
Female	50	sample53	Non-BSH	1.77096	165	70	13.8	10.4	122.5	4.9	49	2.76686	26.4	138	94	5.42	NA	No	3.8	38	2.14573	34	37	95	83	130	246	23	92	26.6	15.0201	11	102	26	74.5	184.26	104.045	7
Male	62	sample54	Non-BSH	2.00511	169	90	14	11	132.9	4.6	46	2.29414	29	121	75	5.71	NA	Yes	3.9	39	1.94503	32	38	50	91	97	286	25	86	28.8	14.3633	10	73	32	56.2	146.27	72.9488	3
Female	73	sample55	Non-BSH	1.60734	158	60	13	11	126.4	3.73	37.3	2.32061	21.3	179	97	5.98	5.8	No	3.7	37	2.30194	37	34	103	91	145	245	21	97	25	15.5537	10	79	23	70.9	115.64	71.9451	7
Female	65	sample56	BSH	1.64483	160	62	21	12	115.9	4	40	2.43187	21	110	78	8.49	8.3	No	4.1	41	2.49267	32	42	86	129	205	246	24	81	25	15.1992	12	118	23	80.5	231.65	140.836	4
Female	41	sample57	BSH	1.86842	168	77	17.8	10.3	99	3.6	36	1.92676	22.4	150	110	4.67	NA	No	3.4	34	1.81972	36	39	50	118	120	183	24	85	39.8	21.3014	11	94	43	54.3	175.36	93.8548	6
Female	23	sample58	Non-BSH	1.46777	165	45	9	7	145.3	4	40	2.72523	25	122	63	5.53	NA	No	2.7	27	1.83953	26	22	109	124	147	NA	20	88	20.6	14.0349	7	64	14	78.1	83.81	57.1003	14
Female	70	sample59	Non-BSH	1.71605	165	65	13	8.8	93.2	3.9	39	2.27266	19	130	70	8.73	5.02	No	3.3	33	1.92302	26	31	84	127	153	284	22	117	24.7	14.3935	10	87	22	74.7	180.63	105.259	5
Male	61	sample60	Non-BSH	1.80971	170	70	12	10	125.2	5.52	55.2	3.05022	28.7	117	81	5.98	NA	No	3.9	39	2.15504	38	36	57	98	110	295	22	83	43	23.7607	9	161	87	46	240.62	132.961	6
Male	61	sample61	Non-BSH	1.81328	165	74	11.9	9.5	124.4	4.46	44.6	2.45963	25.5	115	72	6.62	NA	Yes	3.4	34	1.87505	33	32	66	84	104	271	22	93	31.8	17.5372	9	96	46	52.1	165.61	91.3316	7
Female	71	sample62	BSH	1.59844	165	55	14.2	9.9	107.8	4.21	42.1	2.63382	21.8	147	83	5.27	6.2	No	3.3	33	2.06451	33	31	80	93	160	205	20	113	22.78	14.2514	7	60	18	70	74.41	46.5516	7
Male	61	sample63	Non-BSH	1.91538	170	80	16.8	13.7	127.1	5.23	52.3	2.73053	28	140	84	8.56	5.16	No	4.3	43	2.24498	37	33	15	52	132	326	27	93	48.8	25.478	11	150	72	52	311.9	162.84	5
Female	38	sample64	Non-BSH	1.45321	153	50	12.2	8.7	144.8	3.27	32.7	2.25018	21.5	117	78	4.8	NA	No	2.8	28	1.92676	30	29	86	114	124	214	20	93	27.66	19.0337	7	80	29	64	88.62	60.982	13
Female	66	sample65	Non-BSH	1.79956	162	75	11.9	9.2	136.6	4.71	47.1	2.61731	23.6	184	96	5.47	4.16	No	3.2	32	1.77821	33	27	68	99	154	NA	22	107	27	15.0037	11	94	27	71	163.39	90.7945	5
Male	80	sample66	BSH	2.0137	170	90	14	10	104.7	5.04	50.4	2.50285	33	157	88	5.66	NA	Yes	3.6	36	1.78775	37	34	84	NA	119	258	26	77	33.8	16.785	11	111	47	58	227.9	113.175	8
Male	55	sample67	Non-BSH	1.86701	176	71	13	11	121.8	5.1	51	2.73163	36	107	66	6.5	NA	Yes	2.5	25	1.33904	38	35	49	76	90	205	28	84	NA	NA	10	120	49	60	200.777	107.539	4
Male	33	sample68	Non-BSH	2.07322	183	85	14	12	144.7	5.1	51	2.45994	35	120	80	5.1	5.11	No	3.7	37	1.78466	35	28	50	74	98	203	25	78	36.5	17.6054	11	138	68	61	243.5	117.45	6
Male	70	sample69	BSH	2.00711	175	85	14.3	10.5	107.5	4.13	41.3	2.05768	23.9	156	78	7.51	NA	No	3	30	1.49468	32	31	62	103	153	NA	23	115	27.7	13.8009	10	89	29	67	176.6	87.987	5
Female	34	sample70	BSH	1.61837	155	63	15.8	10.5	107.6	3.36	33.6	2.07617	22.6	127	90	5.77	7.7	No	3.1	31	1.91551	29	25	72	51	146	331	19	284	23.7	14.6444	9	77	20	74	107.6	66.4868	7
Female	56	sample71	Non-BSH	1.64767	156	65	15	12.7	128.1	2.93	29.3	1.77827	20.5	135	80	5.19	3.8	No	3.1	31	1.88145	33	32	56	86	116	232	24	92	NA	NA	8	80	20	75	128.08	77.7341	5
Female	20	sample72	Non-BSH	1.67166	171	57.5	8.6	6	133.5	4.52	45.2	2.7039	31	114	80	4.6	3.2	No	2.8	28	1.67498	35	26	90	37	112	223	24	79	25.3	15.1347	8	66	23	65	94.3	56.4111	10
Male	42	sample73	Non-BSH	2.24083	178	107	13.1	11.7	116.6	4.84	48.4	2.15991	28.1	140	90	5.79	4.76	No	3.5	35	1.56192	37	30	70	86	146	219	23	96	29.2	13.0309	10	94	33	65	179.7	80.1935	6
Female	60	sample74	BSH	1.4753	160	48	14.9	10.7	114.7	4.38	43.8	2.96888	21.5	134	86	7.77	NA	Yes	2.9	29	1.9657	31	34	57	84	134	218	22	145	24.7	16.7423	9	76	22	71	123.3	83.5761	6
Female	31	sample75	Non-BSH	1.59141	164	55	10	9	147	4.3	43	2.70201	26.5	116	70	4.52	3.37	No	3	30	1.88512	30	20	106	51	130	163	19	6	24.3	15.2695	6	92	20	78.3	105.77	66.463	12
Male	56	sample76	BSH	2.01712	175	86	15	10.6	119.2	4.43	44.3	2.19621	20.4	150	90	7.7	4.57	Yes	3.9	39	1.93345	32	32	68	110	132	NA	25	96	36.6	18.1447	11	157	56	64.3	269.08	133.398	4
Male	62	sample77	Non-BSH	1.84814	175	70	13.8	11.3	144.4	5.14	51.4	2.78117	31.2	150	82	5.4	4.83	No	3.9	39	2.11023	29	39	65	98	121	NA	25	100	36.4	19.6954	12	180	55	69.4	219.46	118.746	6
Female	61	sample78	BSH	1.71963	164	66	15	11	119.8	3.5	35	2.03532	23	130	80	4.7	4.88	No	3.6	36	2.09348	30	36	46	83	114	222	25	94	35.4	20.5859	9	127	52	59.1	173.95	101.156	4
Female	70	sample79	BSH	1.67819	160	65	15.6	11.8	104.4	4.13	41.3	2.46098	19.9	130	91	3.1	2.3	No	4.2	42	2.50269	32	32	68	105	144	NA	24	95	29.7	17.6976	9	101	34	66.3	141.78	84.4838	4
Male	33	sample80	Non-BSH	1.91076	167	82	12	9	131.9	5.16	51.6	2.70049	27	138	95	5.16	6.6	Yes	3.7	37	1.9364	34	29	64	87	149	266	21	117	NA	NA	10	145	44	69.5	198.61	103.943	8
Male	53	sample81	BSH	2.24101	180	105	16.4	11.5	118.2	4.62	46.2	2.06157	22.4	157	107	5.73	5.28	Yes	4.1	41	1.82953	39	34	49	60	133	181	23	108	31.5	14.0561	12	130	39	70	264.26	117.92	4
Female	66	sample82	Non-BSH	1.60734	158	60	13.9	9	102.5	4.19	41.9	2.6068	21.3	110	70	5.59	3.77	No	3.4	34	2.1153	28	28	56	92	91	198	25	97	31.2	19.411	9	94	38	59.6	130.1	80.9413	5
Female	51	sample83	BSH	1.56317	160	55	14	9.6	105.4	4.01	40.1	2.56529	22	154	95	5.1	4.93	No	4.4	44	2.81478	38	42	166	NA	116	244	23	98	31.9	20.4072	9	97	40	58.8	159.16	101.818	4
Male	61	sample84	BSH	1.91538	170	80	15.4	10.3	105.4	3.89	38.9	2.03093	23	126	86	5.71	8.76	Yes	4.1	41	2.14057	39	33	72	88	98	249	23	91	32.6	17.0201	9	130	42	67.7	197.5	103.113	6
Male	68	sample85	BSH	1.83302	160	80	16.3	11.5	109.5	3.55	35.5	1.9367	21.5	144	80	7.31	15.1	Yes	3.4	34	1.85487	36	36	48	77	104	221	27	86	25.1	13.6933	9	87.2	22.5	74.2	139.3	75.9949	4
Female	73	sample86	Non-BSH	1.67819	160	65	12.2	9	130.3	4.6	46	2.74105	27	140	82	6.05	NA	No	3.4	34	2.02599	32	29	76	120	121	NA	29	80	31.2	18.5914	9	121	39	67.8	220.34	131.296	3
Male	53	sample87	BSH	1.85296	170	74	13.8	10.1	111	5.4	54	2.91426	25.3	133	68	7.14	3.99	No	3.7	37	1.99681	37	32	77	86	109	187	23	79	NA	NA	9	164	56	65.9	181.37	97.8814	4
Female	51	sample88	Non-BSH	1.66296	158	65	10.9	9	133	4.4	44	2.64589	26.4	130	98	5.09	NA	No	3.6	36	2.16482	33	30	108	69	119	240	20	89	27.3	16.4165	9	80	28	65	150.15	90.291	7
Male	54	sample89	BSH	2.0137	170	90	15	11	107.3	4.9	49	2.43333	21.7	149	80	5.8	NA	Yes	3.7	37	1.83741	34	33	76	66	90	NA	23	89	27.1	13.4578	12	108	27	75	139.68	69.3648	5
Female	68	sample90	Non-BSH	1.94519	160	92	12.9	11.2	120.9	5.3	53	2.72466	27.4	170	86	7	NA	Yes	4	40	2.05635	48	35	112	132	172	332	26	108	32	16.4508	10	181	41	77.3	265.4	136.439	5
Male	61	sample91	BSH	1.61246	167	55	13.3	8.9	100.9	4	40	2.48068	20.5	97	61	5.85	4.99	No	2.6	26	1.61244	28	34	55	74	104	239	25	97	25.4	15.7523	10	72	23	68.1	90.77	56.2927	7
Male	44	sample92	Non-BSH	2.05647	175	90	12.4	12	125.2	5.5	55	2.67449	31.7	135	91	5.65	NA	No	3.8	38	1.84783	40	32	93	73	123	219	23	76	37.4	18.1865	12	166	60	63.9	270.86	131.711	7
Male	73	sample93	Non-BSH	1.84448	176	69	12.5	10.7	124	4.9	49	2.65658	28.9	145	86	4.86	NA	Yes	3.8	38	2.0602	32	35	57	85	88	210	25	85	29.6	16.0479	10	109	34	69	159.15	86.2845
Female	51	sample94	BSH	1.94017	167	85	15.9	10.4	100.3	4	40	2.06168	26.1	138	88	17.5	NA	No	4.6	46	2.37093	30	38	67	115	104	NA	26	77	34.97	18.0242	9	113	47	58.4	179.72	92.6313	7
Male	72	sample95	Non-BSH	1.68771	169	60	9.5	8	128.8	5.4	54	3.1996	35.8	155	98	3.57	6.24	Yes	3.9	39	2.31082	39	32	103	NA	76	357	23	66	NA	NA	8	215	126	41.4	207.52	122.959	5
Male	52	sample96	Non-BSH	1.91656	174	77	12.3	10.5	120	4.4	44	2.29578	27	120	78	4.95	NA	No	3.3	33	1.72183	35	28	67	85	124	183	21	87	23.2	12.105	9	90	19	78.9	149.44	77.9729	6
Male	48	sample97	BSH	1.909	180	72	13.4	10	121.3	5.3	53	2.77633	26.3	119	70	6.08	NA	No	4	40	2.09534	35	33	97	71	147	248	24	114	27.01	14.1488	9	97	71	79.5	198.83	104.154	7
Male	43	sample98	Non-BSH	1.86356	170	75	11.3	8.5	125.5	5	50	2.68304	30.4	127	87	8.96	NA	No	3.5	35	1.87813	34	31	93	103	149	293	24	94	32.86	17.6329	9	141	44	68.8	191.63	102.83	10
Male	30	sample99	Non-BSH	1.96029	173	82	12.5	11.3	139.5	4.7	47	2.3976	30.1	154	102	5.51	4.2	Yes	3.2	32	1.63241	32	34	77	56	78	176	23	102	28.6	14.5897	10	110	31	71.8	167.45	85.421	9
Male	58	sample100	BSH	1.69337	162	65	14	10	119.6	4.2	42	2.48026	27	144	88	6.68	NA	No	3.3	33	1.94877	34	33	65	90	123	233	21	71	26.8	15.8264	10	99	26	73.7	147.85	87.3109	8
