# Supplementary material for: Interpretable machine learning for predicting isolated basal septal hypertrophy
Source: PLoS One. 2025 Jun 30;20(6):e0325992. doi: 10.1371/journal.pone.0325992 (PMC12208500; doi:10.1371/journal.pone.0325992)
Supplement: S3 File — (SASLN) [file pone.0325992.s003.sasln]

{"Solution":{"SolutionSetting":{"AutoDrawResltPicture":true,"DecimalPlace":4,"CaculateUniqueValues":true,"TitleSize":0.0,"TitleColor":null,"TitleFont":null},"WorkingPath":"","Name":"BSH","FileName":"BSH.dlproj","SourceDataFrame":{"DataSourceId":null,"Vectors":[],"DomainId":"eeb0d519-e4fc-46b6-95b7-916765d9be99","Id":"StatsDataFrame/eeb0d519-e4fc-46b6-95b7-916765d9be99"},"StatsStreamPlan":{"Name":null,"StatsStreamNodes":[{"Index":0,"ParentIds":[],"ParentIndexs":[],"IsRoot":true,"IsRunning":false,"Level":0,"SubLevel":0,"StatsProcessingUnit":{"UnitType":"DataSource","IndexOfPlan":1,"IdOfPlan":"ImportExcelData_Py_Plus_1","ModuleInfo":{"Category":"数据处理","CategoryColor":"#DAE0C1","CanBeIndependent":false,"UnitType":"DataSource","ProgrammingLanguage":"Python","Name":"导入Excel数据_Plus","ForeignName":"Import Excel DataSource Plus","Code":"ImportExcelData_Py_Plus","Description":"导入Excel数据：选中文件夹里的一个Excel格式数据，进行读取。注意：可以选择一个索引变量，通常是ID，主要防止开头零的丢失。","IsHidden":false,"AvailableUpstreamModules":[],"InvalidUpstreamModule":[],"Version":"1.0"},"Language":"Python","Code":"ImportExcelData_Py_Plus","WorkingPath":"E:\\Study\\shou yi shu ju ku\\BSH8.0\\BSH8.0","NeedSourceData":false,"IsSource":true,"Parameters":[{"IsVirtual":false,"Name":"选取Excel文件","Binding":"FileName","ParaType":"Custom","Editor":{"AllowEdit":false,"CustomEditorName":"OpenDataFile","CustomEditorParameter":"所有excel文件|*.xls;*.xlsx","SingleSelected":false,"ExcludedVarialbleParameterNames":[],"SourceValiableParameterNames":[],"IsPassword":false,"TextValue":"E:\\Study\\shou yi shu ju ku\\BSH8.0\\BSH8.0\\bsh8.0.xlsx","EditorType":"Custom","Id":"183f37e8-ddbd-4a56-a690-3e64a1ef71aa","ParentId":null,"DisplayName":"选取Excel文件","PlaceHolder":null,"ForeignName":"Chose File","Description":"浏览选择文件。所有数据的变量名必须是英文，不可以数字开头，不能用中文变量名","Binding":"FileName","MaskExpression":null,"CanBeNull":false,"VisibilityExpression":"true","ValueChangedAction":null,"ValueChangedParameter":null,"Value":"E:\\Study\\shou yi shu ju ku\\BSH8.0\\BSH8.0\\bsh8.0.xlsx","IsVirtual":false,"Disable":false},"Value":"E:\\Study\\shou yi shu ju ku\\BSH8.0\\BSH8.0\\bsh8.0.xlsx","DisplayText":"E:\\Study\\shou yi shu ju ku\\BSH8.0\\BSH8.0\\bsh8.0.xlsx","Description":"浏览选择文件。所有数据的变量名必须是英文，不可以数字开头，不能用中文变量名","CanBeNull":false,"HasSeriesStructures":false},{"IsVirtual":false,"Name":"Excel表单名称","Binding":"SheetName","ParaType":"Single","Editor":{"Editable":false,"UseIndex":false,"MultiSelect":false,"Items":["Sheet"],"IsPassword":false,"TextValue":"Sheet","EditorType":"ComboEdit","Id":"6c5f4981-fc72-449f-b661-d68f3fc2c1ec","ParentId":null,"DisplayName":"Excel表单名称","PlaceHolder":null,"ForeignName":"Sheet Name","Description":"选择需要读入的Excel表单名称。","Binding":"SheetName","MaskExpression":null,"CanBeNull":false,"VisibilityExpression":"true","ValueChangedAction":null,"ValueChangedParameter":null,"Value":"Sheet","IsVirtual":false,"Disable":false},"Value":"Sheet","DisplayText":"Sheet","Description":"选择需要读入的Excel表单名称。","CanBeNull":false,"HasSeriesStructures":false},{"IsVirtual":false,"Name":"查看Excel文档","Binding":null,"ParaType":"Custom","Editor":{"DataSourceParameterName":"选取Excel文件","HasButton":true,"Options":["内置Excel编辑器","系统Excel编辑器"],"AllowEdit":false,"CustomEditorName":"ExcelOperator","CustomEditorParameter":null,"SingleSelected":false,"ExcludedVarialbleParameterNames":[],"SourceValiableParameterNames":[],"IsPassword":false,"TextValue":null,"EditorType":"CustomOption","Id":"8c30433b-2d2f-45a8-9044-cf4df53b8e00","ParentId":null,"DisplayName":"查看Excel文档","PlaceHolder":null,"ForeignName":"Excel Operator","Description":"打开Excel编辑器。","Binding":null,"MaskExpression":null,"CanBeNull":true,"VisibilityExpression":"true","ValueChangedAction":null,"ValueChangedParameter":null,"Value":null,"IsVirtual":false,"Disable":false},"Value":null,"DisplayText":null,"Description":"打开Excel编辑器。","CanBeNull":true,"HasSeriesStructures":false},{"IsVirtual":false,"Name":"选择一个索引变量","Binding":"var_key","ParaType":"Custom","Editor":{"AllowEdit":false,"CustomEditorName":"VariableSelector","CustomEditorParameter":"SingleSelect","SingleSelected":false,"ExcludedVarialbleParameterNames":[],"SourceValiableParameterNames":[],"IsPassword":false,"TextValue":null,"EditorType":"Custom","Id":"71cbbfbe-71a7-4779-9dc9-fc898633e15c","ParentId":null,"DisplayName":"选择一个索引变量","PlaceHolder":null,"ForeignName":"Select Key Variable","Description":"选择需要在导入时作为文本导入的变量。当变量是顺序号Id并且以0开始时需要使用此功能，否则导入后会被识别为数字，顺序号前的零将丢失。","Binding":"var_key","MaskExpression":null,"CanBeNull":true,"VisibilityExpression":"true","ValueChangedAction":null,"ValueChangedParameter":null,"Value":null,"IsVirtual":false,"Disable":false},"Value":null,"DisplayText":null,"Description":"选择需要在导入时作为文本导入的变量。当变量是顺序号Id并且以0开始时需要使用此功能，否则导入后会被识别为数字，顺序号前的零将丢失。","CanBeNull":true,"HasSeriesStructures":false}],"UpStreamStatsDataStreams":[],"UnitResult":null,"InterfaceScriptFile":null,"FunctionScriptFile":null,"IsValid":false,"Status":"None","HasResult":false,"Ports":{"InPorts":[],"OutPorts":[{"ClassType":"OutputPort","Id":"StatsStreamPorts/1df60f19-8de5-460d-8178-51f51f8b84ad","PortType":"FLOW","PortColor":"#000000","PortShape":"Flow","Name":"流程","Code":"FlowOut","Description":"流程走向的出口。","Disable":false,"UnitId":0,"Value":null,"LinkParameter":null},{"ClassType":"OutputPort","Id":"StatsStreamPorts/24004231-8fb1-4c70-9ebe-9de4e6adf4db","PortType":"TSVURI","PortColor":"#0265C0","PortShape":"Square","Name":"输出数据集","Code":"URIResult","Description":"数据","Disable":false,"UnitId":0,"Value":"E:\\Study\\shou yi shu ju ku\\BSH8.0\\BSH8.0\\ImportExcelData_Py_Plus_1\\DM_ImportExcelData_Py.tsv","LinkParameter":null}]},"UnitState":{"KeyValues":[],"ClassType":"UnitState"},"Content":null,"Result":{"SpuResultLocation":"E:\\Study\\shou yi shu ju ku\\BSH8.0\\BSH8.0\\ImportExcelData_Py_Plus_1","ResultFiles":[],"JsonResultForDownstream":null},"NeedUpdate":false,"NeedUpdateInfo":null,"NeedRepeat":false,"LoopIndex":0,"LoopElement":null,"DomainId":"945cd729-a3be-44a5-9449-a23ce13f6b7a","Id":"StatsProcessingUnits/945cd729-a3be-44a5-9449-a23ce13f6b7a"},"StatsModuleInfoFlow":null,"IndexOfPlan":1,"IsReadyToRun":false,"InPorts":[],"OutPorts":[{"ClassType":"StatsStreamOutPort","Id":"StatsStreamPorts/1df60f19-8de5-460d-8178-51f51f8b84ad","Name":"流程","Code":"FlowOut","Description":"流程走向的出口。","BelongingNodeIndex":1,"BelongingNodeId":"StatsStreamNodes/b216c3fc-c5e9-47d3-a47b-b3f10cadf397","PortType":"FLOW","PortColor":"#000000","PortShape":"Flow","Value":null,"Disable":false,"LinkParameter":null},{"ClassType":"StatsStreamOutPort","Id":"StatsStreamPorts/24004231-8fb1-4c70-9ebe-9de4e6adf4db","Name":"输出数据集","Code":"URIResult","Description":"数据","BelongingNodeIndex":1,"BelongingNodeId":"StatsStreamNodes/b216c3fc-c5e9-47d3-a47b-b3f10cadf397","PortType":"TSVURI","PortColor":"#0265C0","PortShape":"Square","Value":"E:\\Study\\shou yi shu ju ku\\BSH8.0\\BSH8.0\\ImportExcelData_Py_Plus_1\\DM_ImportExcelData_Py.tsv","Disable":false,"LinkParameter":null}],"Disable":false,"LogContents":[],"DomainId":"b216c3fc-c5e9-47d3-a47b-b3f10cadf397","Id":"StatsStreamNodes/b216c3fc-c5e9-47d3-a47b-b3f10cadf397"},{"Index":1,"ParentIds":["StatsStreamNodes/b216c3fc-c5e9-47d3-a47b-b3f10cadf397"],"ParentIndexs":[1],"IsRoot":false,"IsRunning":false,"Level":0,"SubLevel":0,"StatsProcessingUnit":{"UnitType":"DataManipulation","IndexOfPlan":2,"IdOfPlan":"DM_StandardizeSymbol_py_Port_2","ModuleInfo":{"Category":"数据处理","CategoryColor":"#DAE0C1","CanBeIndependent":false,"UnitType":"DataManipulation","ProgrammingLanguage":"Python","Name":"标准化变量名_Plus","ForeignName":"Standardize Symbol Plus","Code":"DM_StandardizeSymbol_py_Port","Description":"标准化变量名：以数据的所有列名为对象，按照指定的方法将各个变量名里的非法字符（如，。？*+[]|$&^%#@等非法字符）进行标准化。","IsHidden":false,"AvailableUpstreamModules":[],"InvalidUpstreamModule":[],"Version":"1.0"},"Language":"Python","Code":"DM_StandardizeSymbol_py_Port","WorkingPath":"E:\\Study\\shou yi shu ju ku\\BSH8.0\\BSH8.0","NeedSourceData":false,"IsSource":false,"Parameters":[{"IsVirtual":false,"Name":"转换方法","Binding":"Method","ParaType":"Single","Editor":{"Editable":false,"UseIndex":true,"MultiSelect":false,"Items":["自定义字符串替换","自定义字符串删除","特殊符号转为下划线"],"IsPassword":false,"TextValue":"特殊符号转为下划线","EditorType":"ComboEdit","Id":"f25966df-c8cf-4b0f-b1c6-ceb48be5ceab","ParentId":null,"DisplayName":"转换方法","PlaceHolder":null,"ForeignName":"ComboBox","Description":"将所有变量名转换成没有非法字符的变量名，非法字符比如有!#$%&'()*+,-./:;<=>?@[^_`{|}~等等","Binding":"Method","MaskExpression":null,"CanBeNull":false,"VisibilityExpression":"true","ValueChangedAction":null,"ValueChangedParameter":null,"Value":null,"IsVirtual":false,"Disable":false},"Value":"3","DisplayText":"特殊符号转为下划线","Description":"将所有变量名转换成没有非法字符的变量名，非法字符比如有!#$%&'()*+,-./:;<=>?@[^_`{|}~等等","CanBeNull":false,"HasSeriesStructures":false},{"IsVirtual":false,"Name":"替换符号","Binding":"ReplaceCharactor","ParaType":"Single","Editor":{"IsPassword":false,"TextValue":"_","EditorType":"TextEdit","Id":"e3ed0a97-b23b-428c-8df4-b3328b96c2d8","ParentId":null,"DisplayName":"替换符号","PlaceHolder":null,"ForeignName":"InputText","Description":"输入字符串，替换变量名里的非法字符，通常建议转换成 _ 或者 .","Binding":"ReplaceCharactor","MaskExpression":null,"CanBeNull":false,"VisibilityExpression":" OR([转换方法]=\"自定义字符串替换\",[转换方法]=\"自定义字符串删除\")","ValueChangedAction":null,"ValueChangedParameter":null,"Value":"_","IsVirtual":false,"Disable":false},"Value":"_","DisplayText":"_","Description":"输入字符串，替换变量名里的非法字符，通常建议转换成 _ 或者 .","CanBeNull":false,"HasSeriesStructures":false}],"UpStreamStatsDataStreams":[],"UnitResult":null,"InterfaceScriptFile":null,"FunctionScriptFile":null,"IsValid":false,"Status":"None","HasResult":false,"Ports":{"InPorts":[{"AllowMultiInput":true,"ClassType":"InputPort","ParentOutputPortIds":[],"ParentUnitIds":[],"Id":"StatsStreamPorts/098e8297-c684-471a-82f1-9f1e907eb391","PortType":"FLOW","PortColor":"#000000","PortShape":"Flow","Name":"流程","Code":"FlowIn","Description":"流程走向，仅传递上个节点的Id。","Disable":false,"UnitId":2,"Value":null,"LinkParameter":null},{"AllowMultiInput":false,"ClassType":"InputPort","ParentOutputPortIds":["StatsStreamPorts/24004231-8fb1-4c70-9ebe-9de4e6adf4db"],"ParentUnitIds":[1],"Id":"StatsStreamPorts/854f25c9-2eff-4f14-8b19-1e686add4608","PortType":"TSVURI","PortColor":"#0265C0","PortShape":"Square","Name":"数据集","Code":"data_table_uri","Description":"数据集URI","Disable":false,"UnitId":2,"Value":"E:\\Study\\shou yi shu ju ku\\BSH8.0\\BSH8.0\\ImportExcelData_Py_Plus_1\\DM_ImportExcelData_Py.tsv","LinkParameter":null}],"OutPorts":[{"ClassType":"OutputPort","Id":"StatsStreamPorts/39f13362-a519-4c8b-b672-b21066214389","PortType":"FLOW","PortColor":"#000000","PortShape":"Flow","Name":"流程","Code":"FlowOut","Description":"流程走向的出口。","Disable":false,"UnitId":0,"Value":null,"LinkParameter":null},{"ClassType":"OutputPort","Id":"StatsStreamPorts/8b21f972-81c0-4195-98e0-fe92e65afc2c","PortType":"TSVURI","PortColor":"#0265C0","PortShape":"Square","Name":"输出数据集","Code":"URIResult","Description":"数据","Disable":false,"UnitId":0,"Value":"E:\\Study\\shou yi shu ju ku\\BSH8.0\\BSH8.0\\DM_StandardizeSymbol_py_Port_2\\DM_StandardizeSymbol_py.tsv","LinkParameter":null}]},"UnitState":{"KeyValues":[],"ClassType":"UnitState"},"Content":null,"Result":{"SpuResultLocation":"E:\\Study\\shou yi shu ju ku\\BSH8.0\\BSH8.0\\DM_StandardizeSymbol_py_Port_2","ResultFiles":[],"JsonResultForDownstream":null},"NeedUpdate":false,"NeedUpdateInfo":null,"NeedRepeat":false,"LoopIndex":0,"LoopElement":null,"DomainId":"d719a3db-443d-47d5-a9ea-8f37ea038b4c","Id":"StatsProcessingUnits/d719a3db-443d-47d5-a9ea-8f37ea038b4c"},"StatsModuleInfoFlow":null,"IndexOfPlan":2,"IsReadyToRun":false,"InPorts":[{"AllowMultiInput":true,"ParentNodeIndexs":[],"ParentNodeIds":[],"ParentOutPortIds":[],"ClassType":"StatsStreamInPort","Id":"StatsStreamPorts/098e8297-c684-471a-82f1-9f1e907eb391","Name":"流程","Code":"FlowIn","Description":"流程走向，仅传递上个节点的Id。","BelongingNodeIndex":2,"BelongingNodeId":"StatsStreamNodes/59cdc2c8-bc8d-4759-80d1-e0cc54e0c1f3","PortType":"FLOW","PortColor":"#000000","PortShape":"Flow","Value":null,"Disable":false,"LinkParameter":null},{"AllowMultiInput":false,"ParentNodeIndexs":[1],"ParentNodeIds":["StatsStreamNodes/b216c3fc-c5e9-47d3-a47b-b3f10cadf397"],"ParentOutPortIds":["StatsStreamPorts/24004231-8fb1-4c70-9ebe-9de4e6adf4db"],"ClassType":"StatsStreamInPort","Id":"StatsStreamPorts/854f25c9-2eff-4f14-8b19-1e686add4608","Name":"数据集","Code":"data_table_uri","Description":"数据集URI","BelongingNodeIndex":2,"BelongingNodeId":"StatsStreamNodes/59cdc2c8-bc8d-4759-80d1-e0cc54e0c1f3","PortType":"TSVURI","PortColor":"#0265C0","PortShape":"Square","Value":"E:\\Study\\shou yi shu ju ku\\BSH8.0\\BSH8.0\\ImportExcelData_Py_Plus_1\\DM_ImportExcelData_Py.tsv","Disable":false,"LinkParameter":null}],"OutPorts":[{"ClassType":"StatsStreamOutPort","Id":"StatsStreamPorts/39f13362-a519-4c8b-b672-b21066214389","Name":"流程","Code":"FlowOut","Description":"流程走向的出口。","BelongingNodeIndex":2,"BelongingNodeId":"StatsStreamNodes/59cdc2c8-bc8d-4759-80d1-e0cc54e0c1f3","PortType":"FLOW","PortColor":"#000000","PortShape":"Flow","Value":null,"Disable":false,"LinkParameter":null},{"ClassType":"StatsStreamOutPort","Id":"StatsStreamPorts/8b21f972-81c0-4195-98e0-fe92e65afc2c","Name":"输出数据集","Code":"URIResult","Description":"数据","BelongingNodeIndex":2,"BelongingNodeId":"StatsStreamNodes/59cdc2c8-bc8d-4759-80d1-e0cc54e0c1f3","PortType":"TSVURI","PortColor":"#0265C0","PortShape":"Square","Value":"E:\\Study\\shou yi shu ju ku\\BSH8.0\\BSH8.0\\DM_StandardizeSymbol_py_Port_2\\DM_StandardizeSymbol_py.tsv","Disable":false,"LinkParameter":null}],"Disable":false,"LogContents":[],"DomainId":"59cdc2c8-bc8d-4759-80d1-e0cc54e0c1f3","Id":"StatsStreamNodes/59cdc2c8-bc8d-4759-80d1-e0cc54e0c1f3"},{"Index":4,"ParentIds":["StatsStreamNodes/60e64dfe-4a74-4572-9806-43d378f9fe38"],"ParentIndexs":[57],"IsRoot":false,"IsRunning":false,"Level":0,"SubLevel":0,"StatsProcessingUnit":{"UnitType":"DataManipulation","IndexOfPlan":5,"IdOfPlan":"ML_TrainTestSplit_py_Plus_5","ModuleInfo":{"Category":"机器学习","CategoryColor":"#00BFFF","CanBeIndependent":false,"UnitType":"DataManipulation","ProgrammingLanguage":"Python","Name":"拆分训练测试集_Plus","ForeignName":"Split Training Test Datasets","Code":"ML_TrainTestSplit_py_Plus","Description":"拆分训练集和测试集是在机器学习和统计建模中常用的一种技术，用于评估模型的性能和泛化能力。该过程将可用的数据集划分为两个互斥的子集：训练集和测试集。","IsHidden":false,"AvailableUpstreamModules":[],"InvalidUpstreamModule":[],"Version":"1.0"},"Language":"Python","Code":"ML_TrainTestSplit_py_Plus","WorkingPath":"E:\\Study\\shou yi shu ju ku\\BSH8.0\\BSH8.0","NeedSourceData":false,"IsSource":false,"Parameters":[{"IsVirtual":false,"Name":"选择目标变量","Binding":"labels","ParaType":"FlowVariables","Editor":{"AllowEdit":false,"Source":"FromInPort:data_table_uri","ExcludedVarialbleParameterNames":[],"SourceValiableParameterNames":[],"SingleSelected":true,"IsPassword":false,"TextValue":"Group","EditorType":"FlowVariableSelector","Id":"ab20e027-2598-451e-ae38-ea9180f4630a","ParentId":null,"DisplayName":"选择目标变量","PlaceHolder":null,"ForeignName":"Select Target Variable","Description":"选择只有0和1的二分类变量","Binding":"labels","MaskExpression":null,"CanBeNull":false,"VisibilityExpression":"true","ValueChangedAction":null,"ValueChangedParameter":null,"Value":"Group","IsVirtual":false,"Disable":false},"Value":"Group","DisplayText":"Group","Description":"选择只有0和1的二分类变量","CanBeNull":false,"HasSeriesStructures":false},{"IsVirtual":false,"Name":"设置测试集比例","Binding":"test_size","ParaType":"Single","Editor":{"IsPassword":false,"TextValue":"0.3","EditorType":"TextEdit","Id":"67aeda06-89e1-44d0-b554-cd8b75efb445","ParentId":null,"DisplayName":"设置测试集比例","PlaceHolder":null,"ForeignName":"Test Size","Description":null,"Binding":"test_size","MaskExpression":null,"CanBeNull":true,"VisibilityExpression":"true","ValueChangedAction":null,"ValueChangedParameter":null,"Value":"0.3","IsVirtual":false,"Disable":false},"Value":"0.3","DisplayText":"0.3","Description":null,"CanBeNull":true,"HasSeriesStructures":false},{"IsVirtual":false,"Name":"设置随机数","Binding":"random_state","ParaType":"Single","Editor":{"IsPassword":false,"TextValue":"1","EditorType":"TextEdit","Id":"3b66767f-cbdb-4eb9-8f6b-4495d4bba0bc","ParentId":null,"DisplayName":"设置随机数","PlaceHolder":null,"ForeignName":"Random State","Description":null,"Binding":"random_state","MaskExpression":null,"CanBeNull":true,"VisibilityExpression":"true","ValueChangedAction":null,"ValueChangedParameter":null,"Value":"1","IsVirtual":false,"Disable":false},"Value":"1","DisplayText":"1","Description":null,"CanBeNull":true,"HasSeriesStructures":false}],"UpStreamStatsDataStreams":[],"UnitResult":null,"InterfaceScriptFile":null,"FunctionScriptFile":null,"IsValid":false,"Status":"None","HasResult":false,"Ports":{"InPorts":[{"AllowMultiInput":true,"ClassType":"InputPort","ParentOutputPortIds":[],"ParentUnitIds":[],"Id":"StatsStreamPorts/a7e68268-895d-4059-9e95-c2433fb553ab","PortType":"FLOW","PortColor":"#000000","PortShape":"Flow","Name":"流程","Code":"FlowIn","Description":"流程走向，仅传递上个节点的Id。","Disable":false,"UnitId":5,"Value":null,"LinkParameter":null},{"AllowMultiInput":false,"ClassType":"InputPort","ParentOutputPortIds":["StatsStreamPorts/0ee804ad-5c5c-4ce5-a21e-4c2af8327d38"],"ParentUnitIds":[57],"Id":"StatsStreamPorts/d7084182-0087-4190-98fc-0e21598d905e","PortType":"TSVURI","PortColor":"#0265C0","PortShape":"Square","Name":"数据集","Code":"data_table_uri","Description":"数据集URI","Disable":false,"UnitId":5,"Value":"E:\\Study\\shou yi shu ju ku\\BSH8.0\\BSH8.0\\ML_Sampler_py_Plus_57/MLSamplingData.tsv","LinkParameter":null}],"OutPorts":[{"ClassType":"OutputPort","Id":"StatsStreamPorts/4192216f-df65-462d-8aac-b8cfc9e9fb3f","PortType":"FLOW","PortColor":"#000000","PortShape":"Flow","Name":"流程","Code":"FlowOut","Description":"流程走向的出口。","Disable":false,"UnitId":0,"Value":null,"LinkParameter":null},{"ClassType":"OutputPort","Id":"StatsStreamPorts/523838d7-71f4-4ed6-b05c-88ca4a014adb","PortType":"TRAINDATA","PortColor":"#706FD3","PortShape":"Square","Name":"训练集","Code":"Train","Description":"输出训练集。","Disable":false,"UnitId":0,"Value":"E:\\Study\\shou yi shu ju ku\\BSH8.0\\BSH8.0\\ML_TrainTestSplit_py_Plus_5/train_data.tsv","LinkParameter":null},{"ClassType":"OutputPort","Id":"StatsStreamPorts/a87b7d03-b874-4366-bd1e-be5f830aafa1","PortType":"TESTDATA","PortColor":"#0ABFBC","PortShape":"Square","Name":"测试集","Code":"Test","Description":"输出测试集。","Disable":false,"UnitId":0,"Value":"E:\\Study\\shou yi shu ju ku\\BSH8.0\\BSH8.0\\ML_TrainTestSplit_py_Plus_5/test_data.tsv","LinkParameter":null}]},"UnitState":{"KeyValues":[],"ClassType":"UnitState"},"Content":null,"Result":{"SpuResultLocation":"E:\\Study\\shou yi shu ju ku\\BSH8.0\\BSH8.0\\ML_TrainTestSplit_py_Plus_5","ResultFiles":[],"JsonResultForDownstream":null},"NeedUpdate":false,"NeedUpdateInfo":null,"NeedRepeat":false,"LoopIndex":0,"LoopElement":null,"DomainId":"95f166a8-5f1d-459a-857c-d5d1503fb6d6","Id":"StatsProcessingUnits/95f166a8-5f1d-459a-857c-d5d1503fb6d6"},"StatsModuleInfoFlow":null,"IndexOfPlan":5,"IsReadyToRun":false,"InPorts":[{"AllowMultiInput":true,"ParentNodeIndexs":[],"ParentNodeIds":[],"ParentOutPortIds":[],"ClassType":"StatsStreamInPort","Id":"StatsStreamPorts/a7e68268-895d-4059-9e95-c2433fb553ab","Name":"流程","Code":"FlowIn","Description":"流程走向，仅传递上个节点的Id。","BelongingNodeIndex":5,"BelongingNodeId":"StatsStreamNodes/bf9123c6-118a-4b35-9406-86808efea5ce","PortType":"FLOW","PortColor":"#000000","PortShape":"Flow","Value":null,"Disable":false,"LinkParameter":null},{"AllowMultiInput":false,"ParentNodeIndexs":[57],"ParentNodeIds":["StatsStreamNodes/60e64dfe-4a74-4572-9806-43d378f9fe38"],"ParentOutPortIds":["StatsStreamPorts/0ee804ad-5c5c-4ce5-a21e-4c2af8327d38"],"ClassType":"StatsStreamInPort","Id":"StatsStreamPorts/d7084182-0087-4190-98fc-0e21598d905e","Name":"数据集","Code":"data_table_uri","Description":"数据集URI","BelongingNodeIndex":5,"BelongingNodeId":"StatsStreamNodes/bf9123c6-118a-4b35-9406-86808efea5ce","PortType":"TSVURI","PortColor":"#0265C0","PortShape":"Square","Value":"E:\\Study\\shou yi shu ju ku\\BSH8.0\\BSH8.0\\ML_Sampler_py_Plus_57/MLSamplingData.tsv","Disable":false,"LinkParameter":null}],"OutPorts":[{"ClassType":"StatsStreamOutPort","Id":"StatsStreamPorts/4192216f-df65-462d-8aac-b8cfc9e9fb3f","Name":"流程","Code":"FlowOut","Description":"流程走向的出口。","BelongingNodeIndex":5,"BelongingNodeId":"StatsStreamNodes/bf9123c6-118a-4b35-9406-86808efea5ce","PortType":"FLOW","PortColor":"#000000","PortShape":"Flow","Value":null,"Disable":false,"LinkParameter":null},{"ClassType":"StatsStreamOutPort","Id":"StatsStreamPorts/523838d7-71f4-4ed6-b05c-88ca4a014adb","Name":"训练集","Code":"Train","Description":"输出训练集。","BelongingNodeIndex":5,"BelongingNodeId":"StatsStreamNodes/bf9123c6-118a-4b35-9406-86808efea5ce","PortType":"TRAINDATA","PortColor":"#706FD3","PortShape":"Square","Value":"E:\\Study\\shou yi shu ju ku\\BSH8.0\\BSH8.0\\ML_TrainTestSplit_py_Plus_5/train_data.tsv","Disable":false,"LinkParameter":null},{"ClassType":"StatsStreamOutPort","Id":"StatsStreamPorts/a87b7d03-b874-4366-bd1e-be5f830aafa1","Name":"测试集","Code":"Test","Description":"输出测试集。","BelongingNodeIndex":5,"BelongingNodeId":"StatsStreamNodes/bf9123c6-118a-4b35-9406-86808efea5ce","PortType":"TESTDATA","PortColor":"#0ABFBC","PortShape":"Square","Value":"E:\\Study\\shou yi shu ju ku\\BSH8.0\\BSH8.0\\ML_TrainTestSplit_py_Plus_5/test_data.tsv","Disable":false,"LinkParameter":null}],"Disable":false,"LogContents":[],"DomainId":"bf9123c6-118a-4b35-9406-86808efea5ce","Id":"StatsStreamNodes/bf9123c6-118a-4b35-9406-86808efea5ce"},{"Index":5,"ParentIds":["StatsStreamNodes/bf9123c6-118a-4b35-9406-86808efea5ce"],"ParentIndexs":[5],"IsRoot":false,"IsRunning":false,"Level":0,"SubLevel":0,"StatsProcessingUnit":{"UnitType":"DataManipulation","IndexOfPlan":6,"IdOfPlan":"ML_DesicionTreeL_py_Plus_6","ModuleInfo":{"Category":"机器学习","CategoryColor":"#00BFFF","CanBeIndependent":false,"UnitType":"DataManipulation","ProgrammingLanguage":"Python","Name":"决策树_Plus","ForeignName":"Desicion Tree Learner Plus","Code":"ML_DesicionTreeL_py_Plus","Description":"决策树（Decision Tree）是一种基本的机器学习算法，用于分类和回归问题。它通过构建树形结构的决策规则来对数据进行预测和决策。","IsHidden":false,"AvailableUpstreamModules":[],"InvalidUpstreamModule":[],"Version":"1.0"},"Language":"Python","Code":"ML_DesicionTreeL_py_Plus","WorkingPath":"E:\\Study\\shou yi shu ju ku\\BSH8.0\\BSH8.0","NeedSourceData":false,"IsSource":false,"Parameters":[{"IsVirtual":false,"Name":"选择特征变量","Binding":"feature_space","ParaType":"FlowVariables","Editor":{"AllowEdit":false,"Source":"FromInPort:Train","ExcludedVarialbleParameterNames":[],"SourceValiableParameterNames":[],"SingleSelected":false,"IsPassword":false,"TextValue":"SBP,DBP,GLU,LVMI,LVIDDI,IVS-AO Angle,MVCP_Sd,MV_A","EditorType":"FlowVariableSelector","Id":"74e3006c-ad3a-4e3b-a0b2-90ad1de28585","ParentId":null,"DisplayName":"选择特征变量","PlaceHolder":null,"ForeignName":"Select Feature Variable","Description":"选择可以作为特征进行学习的变量","Binding":"feature_space","MaskExpression":null,"CanBeNull":false,"VisibilityExpression":"true","ValueChangedAction":null,"ValueChangedParameter":null,"Value":"SBP,DBP,GLU,LVMI,LVIDDI,IVS-AO Angle,MVCP_Sd,MV_A","IsVirtual":false,"Disable":false},"Value":"SBP,DBP,GLU,LVMI,LVIDDI,IVS-AO Angle,MVCP_Sd,MV_A","DisplayText":"SBP,DBP,GLU,LVMI,LVIDDI,IVS-AO Angle,MVCP_Sd,MV_A","Description":"选择可以作为特征进行学习的变量","CanBeNull":false,"HasSeriesStructures":false},{"IsVirtual":false,"Name":"选择目标变量","Binding":"labels","ParaType":"FlowVariables","Editor":{"AllowEdit":false,"Source":"FromInPort:Train","ExcludedVarialbleParameterNames":["选择特征变量"],"SourceValiableParameterNames":[],"SingleSelected":true,"IsPassword":false,"TextValue":"Group","EditorType":"FlowVariableSelector","Id":"899b1ad4-bb84-492c-b959-7cc272f70db6","ParentId":null,"DisplayName":"选择目标变量","PlaceHolder":null,"ForeignName":"Select Target Variable","Description":"选择只有0和1的二分类变量","Binding":"labels","MaskExpression":null,"CanBeNull":false,"VisibilityExpression":"true","ValueChangedAction":null,"ValueChangedParameter":null,"Value":"Group","IsVirtual":false,"Disable":false},"Value":"Group","DisplayText":"Group","Description":"选择只有0和1的二分类变量","CanBeNull":false,"HasSeriesStructures":false},{"IsVirtual":false,"Name":"设置随机数","Binding":"random_state","ParaType":"Single","Editor":{"IsPassword":false,"TextValue":"1","EditorType":"TextEdit","Id":"ae988e57-1a1d-42b4-aad9-d19880601384","ParentId":null,"DisplayName":"设置随机数","PlaceHolder":null,"ForeignName":"Random State","Description":null,"Binding":"random_state","MaskExpression":null,"CanBeNull":true,"VisibilityExpression":"true","ValueChangedAction":null,"ValueChangedParameter":null,"Value":"1","IsVirtual":false,"Disable":false},"Value":"1","DisplayText":"1","Description":null,"CanBeNull":true,"HasSeriesStructures":false},{"IsVirtual":false,"Name":"拆分策略","Binding":"splitter","ParaType":"Single","Editor":{"Editable":false,"UseIndex":false,"MultiSelect":false,"Items":["best","random"],"IsPassword":false,"TextValue":"best","EditorType":"ComboEdit","Id":"0df91965-68e1-4ce8-9ea9-eab795cc7be8","ParentId":null,"DisplayName":"拆分策略","PlaceHolder":null,"ForeignName":"Split Selection","Description":"用于在每个节点选择拆分的策略。支持的策略是“best”选择最佳拆分和“random”选择随机拆分。","Binding":"splitter","MaskExpression":null,"CanBeNull":false,"VisibilityExpression":"true","ValueChangedAction":null,"ValueChangedParameter":null,"Value":null,"IsVirtual":false,"Disable":false},"Value":"best","DisplayText":"best","Description":"用于在每个节点选择拆分的策略。支持的策略是“best”选择最佳拆分和“random”选择随机拆分。","CanBeNull":false,"HasSeriesStructures":false},{"IsVirtual":false,"Name":"损失函数算法选择","Binding":"criterion","ParaType":"Single","Editor":{"Editable":false,"UseIndex":false,"MultiSelect":false,"Items":["gini","entropy","log_loss"],"IsPassword":false,"TextValue":"gini","EditorType":"ComboEdit","Id":"69ba1028-bb4d-41a2-84c3-c5996b8b8934","ParentId":null,"DisplayName":"损失函数算法选择","PlaceHolder":null,"ForeignName":"Loss Function Selection","Description":"用于衡量决策树分裂质量的标准。决策树算法根据该标准来选择最佳的分裂点。常见的选择有两种：基尼系数（gini）：基尼系数衡量了节点的不纯度，即在该节点上随机选择一个样本，错误地分类它的概率。基尼系数越小，节点的纯度越高。信息增益（entropy）：信息增益使用信息熵来度量节点的不确定性。节点的信息熵越小，意味着节点的纯度越高。","Binding":"criterion","MaskExpression":null,"CanBeNull":false,"VisibilityExpression":"true","ValueChangedAction":null,"ValueChangedParameter":null,"Value":"gini","IsVirtual":false,"Disable":false},"Value":"gini","DisplayText":"gini","Description":"用于衡量决策树分裂质量的标准。决策树算法根据该标准来选择最佳的分裂点。常见的选择有两种：基尼系数（gini）：基尼系数衡量了节点的不纯度，即在该节点上随机选择一个样本，错误地分类它的概率。基尼系数越小，节点的纯度越高。信息增益（entropy）：信息增益使用信息熵来度量节点的不确定性。节点的信息熵越小，意味着节点的纯度越高。","CanBeNull":false,"HasSeriesStructures":false},{"IsVirtual":false,"Name":"最大深度","Binding":"max_depth","ParaType":"Single","Editor":{"IsPassword":false,"TextValue":"3","EditorType":"TextEdit","Id":"a2dfc0f9-beb7-43f5-abd8-2f4ce48b5091","ParentId":null,"DisplayName":"最大深度","PlaceHolder":null,"ForeignName":"Maximum splits for all trees","Description":"限制决策树的最大深度，用于控制决策树的复杂度。较小的max_depth值可防止过拟合，但可能损失一些模型性能。默认情况下，决策树没有最大深度限制。","Binding":"max_depth","MaskExpression":null,"CanBeNull":true,"VisibilityExpression":"true","ValueChangedAction":null,"ValueChangedParameter":null,"Value":"3","IsVirtual":false,"Disable":false},"Value":"3","DisplayText":"3","Description":"限制决策树的最大深度，用于控制决策树的复杂度。较小的max_depth值可防止过拟合，但可能损失一些模型性能。默认情况下，决策树没有最大深度限制。","CanBeNull":true,"HasSeriesStructures":false},{"IsVirtual":false,"Name":"最小拆分样本数","Binding":"min_sample_split","ParaType":"Single","Editor":{"IsPassword":false,"TextValue":"2","EditorType":"TextEdit","Id":"c84af34c-f84a-4d89-9dc2-ec254609356c","ParentId":null,"DisplayName":"最小拆分样本数","PlaceHolder":null,"ForeignName":"Minimum number of samples","Description":"指定进行节点分裂所需的最小样本数。如果一个节点的样本数量少于min_samples_split，则不会再进行进一步的分裂。这有助于避免过度拟合。默认值为2。","Binding":"min_sample_split","MaskExpression":null,"CanBeNull":true,"VisibilityExpression":"true","ValueChangedAction":null,"ValueChangedParameter":null,"Value":"2","IsVirtual":false,"Disable":false},"Value":"2","DisplayText":"2","Description":"指定进行节点分裂所需的最小样本数。如果一个节点的样本数量少于min_samples_split，则不会再进行进一步的分裂。这有助于避免过度拟合。默认值为2。","CanBeNull":true,"HasSeriesStructures":false},{"IsVirtual":false,"Name":"叶节点最小样本数","Binding":"min_sample_leaf","ParaType":"Single","Editor":{"IsPassword":false,"TextValue":"1","EditorType":"TextEdit","Id":"24d3662f-8163-4086-aa5c-c52d0c62da66","ParentId":null,"DisplayName":"叶节点最小样本数","PlaceHolder":null,"ForeignName":"Minimum number of leafs","Description":"叶节点上所需的最小样本数。只有在左分支和右分支中的每一个中留下叶节点最小样本数训练样本的情况下，考虑任何深度的分割点。这可能是在回归中具有平滑的效果。","Binding":"min_sample_leaf","MaskExpression":null,"CanBeNull":true,"VisibilityExpression":"true","ValueChangedAction":null,"ValueChangedParameter":null,"Value":"1","IsVirtual":false,"Disable":false},"Value":"1","DisplayText":"1","Description":"叶节点上所需的最小样本数。只有在左分支和右分支中的每一个中留下叶节点最小样本数训练样本的情况下，考虑任何深度的分割点。这可能是在回归中具有平滑的效果。","CanBeNull":true,"HasSeriesStructures":false},{"IsVirtual":false,"Name":"最大特征数","Binding":"max_features","ParaType":"Single","Editor":{"IsPassword":false,"TextValue":null,"EditorType":"TextEdit","Id":"25ad5898-b6f5-4c9b-9654-1eacd8fdfb13","ParentId":null,"DisplayName":"最大特征数","PlaceHolder":null,"ForeignName":"Max feature","Description":"在寻找最佳分割时要考虑的特征数量。","Binding":"max_features","MaskExpression":null,"CanBeNull":true,"VisibilityExpression":"true","ValueChangedAction":null,"ValueChangedParameter":null,"Value":null,"IsVirtual":false,"Disable":false},"Value":null,"DisplayText":null,"Description":"在寻找最佳分割时要考虑的特征数量。","CanBeNull":true,"HasSeriesStructures":false},{"IsVirtual":false,"Name":"最大叶节点数","Binding":"max_leaf_nodes","ParaType":"Single","Editor":{"IsPassword":false,"TextValue":null,"EditorType":"TextEdit","Id":"e83bb440-eb57-4569-b96b-b8c4831fa950","ParentId":null,"DisplayName":"最大叶节点数","PlaceHolder":null,"ForeignName":"Max leaf nodes","Description":"优先以最大叶节点的方式构建树。","Binding":"max_leaf_nodes","MaskExpression":null,"CanBeNull":true,"VisibilityExpression":"true","ValueChangedAction":null,"ValueChangedParameter":null,"Value":null,"IsVirtual":false,"Disable":false},"Value":null,"DisplayText":null,"Description":"优先以最大叶节点的方式构建树。","CanBeNull":true,"HasSeriesStructures":false},{"IsVirtual":false,"Name":"最小不纯度衰减阈值","Binding":"min_impurity_decrease","ParaType":"Single","Editor":{"IsPassword":false,"TextValue":"0.0","EditorType":"TextEdit","Id":"f3afb744-aad8-44fe-8ee4-cc71e8face7c","ParentId":null,"DisplayName":"最小不纯度衰减阈值","PlaceHolder":null,"ForeignName":"Min impurity decrease","Description":"如果该分裂导致节点纯度减少大于或等于该值，则节点将被分裂。","Binding":"min_impurity_decrease","MaskExpression":null,"CanBeNull":true,"VisibilityExpression":"true","ValueChangedAction":null,"ValueChangedParameter":null,"Value":"0.0","IsVirtual":false,"Disable":false},"Value":"0.0","DisplayText":"0.0","Description":"如果该分裂导致节点纯度减少大于或等于该值，则节点将被分裂。","CanBeNull":true,"HasSeriesStructures":false},{"IsVirtual":false,"Name":"模型名","Binding":"modelname","ParaType":"Single","Editor":{"IsPassword":false,"TextValue":"DesicionTree","EditorType":"TextEdit","Id":"455a1c97-ad63-4a68-9462-ba87d4bb0122","ParentId":null,"DisplayName":"模型名","PlaceHolder":null,"ForeignName":"Model Name","Description":"自定义模型名。","Binding":"modelname","MaskExpression":null,"CanBeNull":false,"VisibilityExpression":"true","ValueChangedAction":null,"ValueChangedParameter":null,"Value":"DesicionTree","IsVirtual":false,"Disable":false},"Value":"DesicionTree","DisplayText":"DesicionTree","Description":"自定义模型名。","CanBeNull":false,"HasSeriesStructures":false}],"UpStreamStatsDataStreams":[],"UnitResult":null,"InterfaceScriptFile":null,"FunctionScriptFile":null,"IsValid":false,"Status":"None","HasResult":false,"Ports":{"InPorts":[{"AllowMultiInput":true,"ClassType":"InputPort","ParentOutputPortIds":[],"ParentUnitIds":[],"Id":"StatsStreamPorts/e9b3d183-69de-42f2-9816-d620ced263a2","PortType":"FLOW","PortColor":"#000000","PortShape":"Flow","Name":"流程","Code":"FlowIn","Description":"流程走向，仅传递上个节点的Id。","Disable":false,"UnitId":6,"Value":null,"LinkParameter":null},{"AllowMultiInput":false,"ClassType":"InputPort","ParentOutputPortIds":["StatsStreamPorts/523838d7-71f4-4ed6-b05c-88ca4a014adb"],"ParentUnitIds":[5],"Id":"StatsStreamPorts/e4f8d51b-8ace-40aa-b87d-0ec72f30c375","PortType":"TRAINDATA","PortColor":"#706FD3","PortShape":"Square","Name":"训练集","Code":"Train","Description":"训练集输入。","Disable":false,"UnitId":6,"Value":"E:\\Study\\shou yi shu ju ku\\BSH8.0\\BSH8.0\\ML_TrainTestSplit_py_Plus_5/train_data.tsv","LinkParameter":null}],"OutPorts":[{"ClassType":"OutputPort","Id":"StatsStreamPorts/e1101ed9-914e-457e-8cb4-24b064a40296","PortType":"FLOW","PortColor":"#000000","PortShape":"Flow","Name":"流程","Code":"FlowOut","Description":"流程走向的出口。","Disable":false,"UnitId":0,"Value":null,"LinkParameter":null},{"ClassType":"OutputPort","Id":"StatsStreamPorts/c8b8c6a3-b800-4d17-9ed4-d49eea3fe773","PortType":"MODEL","PortColor":"#83a4d4","PortShape":"Triangle","Name":"模型","Code":"Model","Description":"传输模型文件。","Disable":false,"UnitId":0,"Value":"E:\\Study\\shou yi shu ju ku\\BSH8.0\\BSH8.0\\ML_DesicionTreeL_py_Plus_6\\DesicionTreemodel.dat","LinkParameter":null},{"ClassType":"OutputPort","Id":"StatsStreamPorts/820756fe-56e9-4f68-a0de-13b5601819a2","PortType":"TSVURI","PortColor":"#0265C0","PortShape":"Square","Name":"输出数据集","Code":"URIResult","Description":"数据","Disable":false,"UnitId":0,"Value":"E:\\Study\\shou yi shu ju ku\\BSH8.0\\BSH8.0\\ML_DesicionTreeL_py_Plus_6\\DesicionTreetrainres.tsv","LinkParameter":null}]},"UnitState":{"KeyValues":[],"ClassType":"UnitState"},"Content":null,"Result":{"SpuResultLocation":"E:\\Study\\shou yi shu ju ku\\BSH8.0\\BSH8.0\\ML_DesicionTreeL_py_Plus_6","ResultFiles":[],"JsonResultForDownstream":null},"NeedUpdate":false,"NeedUpdateInfo":null,"NeedRepeat":false,"LoopIndex":0,"LoopElement":null,"DomainId":"17a18532-5129-4daf-bf63-38318f4714a1","Id":"StatsProcessingUnits/17a18532-5129-4daf-bf63-38318f4714a1"},"StatsModuleInfoFlow":null,"IndexOfPlan":6,"IsReadyToRun":false,"InPorts":[{"AllowMultiInput":true,"ParentNodeIndexs":[],"ParentNodeIds":[],"ParentOutPortIds":[],"ClassType":"StatsStreamInPort","Id":"StatsStreamPorts/e9b3d183-69de-42f2-9816-d620ced263a2","Name":"流程","Code":"FlowIn","Description":"流程走向，仅传递上个节点的Id。","BelongingNodeIndex":6,"BelongingNodeId":"StatsStreamNodes/c729c4cf-d10b-4991-af2a-29802a929ad4","PortType":"FLOW","PortColor":"#000000","PortShape":"Flow","Value":null,"Disable":false,"LinkParameter":null},{"AllowMultiInput":false,"ParentNodeIndexs":[5],"ParentNodeIds":["StatsStreamNodes/bf9123c6-118a-4b35-9406-86808efea5ce"],"ParentOutPortIds":["StatsStreamPorts/523838d7-71f4-4ed6-b05c-88ca4a014adb"],"ClassType":"StatsStreamInPort","Id":"StatsStreamPorts/e4f8d51b-8ace-40aa-b87d-0ec72f30c375","Name":"训练集","Code":"Train","Description":"训练集输入。","BelongingNodeIndex":6,"BelongingNodeId":"StatsStreamNodes/c729c4cf-d10b-4991-af2a-29802a929ad4","PortType":"TRAINDATA","PortColor":"#706FD3","PortShape":"Square","Value":"E:\\Study\\shou yi shu ju ku\\BSH8.0\\BSH8.0\\ML_TrainTestSplit_py_Plus_5/train_data.tsv","Disable":false,"LinkParameter":null}],"OutPorts":[{"ClassType":"StatsStreamOutPort","Id":"StatsStreamPorts/e1101ed9-914e-457e-8cb4-24b064a40296","Name":"流程","Code":"FlowOut","Description":"流程走向的出口。","BelongingNodeIndex":6,"BelongingNodeId":"StatsStreamNodes/c729c4cf-d10b-4991-af2a-29802a929ad4","PortType":"FLOW","PortColor":"#000000","PortShape":"Flow","Value":null,"Disable":false,"LinkParameter":null},{"ClassType":"StatsStreamOutPort","Id":"StatsStreamPorts/c8b8c6a3-b800-4d17-9ed4-d49eea3fe773","Name":"模型","Code":"Model","Description":"传输模型文件。","BelongingNodeIndex":6,"BelongingNodeId":"StatsStreamNodes/c729c4cf-d10b-4991-af2a-29802a929ad4","PortType":"MODEL","PortColor":"#83a4d4","PortShape":"Triangle","Value":"E:\\Study\\shou yi shu ju ku\\BSH8.0\\BSH8.0\\ML_DesicionTreeL_py_Plus_6\\DesicionTreemodel.dat","Disable":false,"LinkParameter":null},{"ClassType":"StatsStreamOutPort","Id":"StatsStreamPorts/820756fe-56e9-4f68-a0de-13b5601819a2","Name":"输出数据集","Code":"URIResult","Description":"数据","BelongingNodeIndex":6,"BelongingNodeId":"StatsStreamNodes/c729c4cf-d10b-4991-af2a-29802a929ad4","PortType":"TSVURI","PortColor":"#0265C0","PortShape":"Square","Value":"E:\\Study\\shou yi shu ju ku\\BSH8.0\\BSH8.0\\ML_DesicionTreeL_py_Plus_6\\DesicionTreetrainres.tsv","Disable":false,"LinkParameter":null}],"Disable":false,"LogContents":[],"DomainId":"c729c4cf-d10b-4991-af2a-29802a929ad4","Id":"StatsStreamNodes/c729c4cf-d10b-4991-af2a-29802a929ad4"},{"Index":6,"ParentIds":["StatsStreamNodes/bf9123c6-118a-4b35-9406-86808efea5ce"],"ParentIndexs":[5],"IsRoot":false,"IsRunning":false,"Level":0,"SubLevel":0,"StatsProcessingUnit":{"UnitType":"DataManipulation","IndexOfPlan":7,"IdOfPlan":"ML_RandomForestL_py_Plus_7","ModuleInfo":{"Category":"机器学习","CategoryColor":"#00BFFF","CanBeIndependent":false,"UnitType":"DataManipulation","ProgrammingLanguage":"Python","Name":"随机森林_Plus","ForeignName":"Random Forest Learner Plus","Code":"ML_RandomForestL_py_Plus","Description":"随机森林（Random Forest）是一种集成学习（Ensemble Learning）方法，通过组合多个决策树模型来进行分类和回归任务，以提高单个决策树模型的性能和稳定性。","IsHidden":false,"AvailableUpstreamModules":[],"InvalidUpstreamModule":[],"Version":"1.0"},"Language":"Python","Code":"ML_RandomForestL_py_Plus","WorkingPath":"E:\\Study\\shou yi shu ju ku\\BSH8.0\\BSH8.0","NeedSourceData":false,"IsSource":false,"Parameters":[{"IsVirtual":false,"Name":"选择特征变量","Binding":"feature_space","ParaType":"FlowVariables","Editor":{"AllowEdit":false,"Source":"FromInPort:Train","ExcludedVarialbleParameterNames":[],"SourceValiableParameterNames":[],"SingleSelected":false,"IsPassword":false,"TextValue":"SBP,DBP,GLU,LVMI,LVIDDI,MVCP_Sd,IVS-AO Angle,MV_A","EditorType":"FlowVariableSelector","Id":"66a54e4b-aa7c-48ce-af3f-66848f5a8b0b","ParentId":null,"DisplayName":"选择特征变量","PlaceHolder":null,"ForeignName":"Select Feature Variable","Description":"选择可以作为特征进行学习的变量","Binding":"feature_space","MaskExpression":null,"CanBeNull":false,"VisibilityExpression":"true","ValueChangedAction":null,"ValueChangedParameter":null,"Value":"SBP,DBP,GLU,LVMI,LVIDDI,MVCP_Sd,IVS-AO Angle,MV_A","IsVirtual":false,"Disable":false},"Value":"SBP,DBP,GLU,LVMI,LVIDDI,MVCP_Sd,IVS-AO Angle,MV_A","DisplayText":"SBP,DBP,GLU,LVMI,LVIDDI,MVCP_Sd,IVS-AO Angle,MV_A","Description":"选择可以作为特征进行学习的变量","CanBeNull":false,"HasSeriesStructures":false},{"IsVirtual":false,"Name":"选择目标变量","Binding":"labels","ParaType":"FlowVariables","Editor":{"AllowEdit":false,"Source":"FromInPort:Train","ExcludedVarialbleParameterNames":["选择特征变量"],"SourceValiableParameterNames":[],"SingleSelected":true,"IsPassword":false,"TextValue":"Group","EditorType":"FlowVariableSelector","Id":"4cd31288-3ed5-4f96-b7f4-f8eaa8a1c6c5","ParentId":null,"DisplayName":"选择目标变量","PlaceHolder":null,"ForeignName":"Select Target Variable","Description":"选择只有0和1的二分类变量","Binding":"labels","MaskExpression":null,"CanBeNull":false,"VisibilityExpression":"true","ValueChangedAction":null,"ValueChangedParameter":null,"Value":"Group","IsVirtual":false,"Disable":false},"Value":"Group","DisplayText":"Group","Description":"选择只有0和1的二分类变量","CanBeNull":false,"HasSeriesStructures":false},{"IsVirtual":false,"Name":"模型名","Binding":"modelname","ParaType":"Single","Editor":{"IsPassword":false,"TextValue":"RF","EditorType":"TextEdit","Id":"1ca696eb-4a43-4df1-b4b7-ed290d688946","ParentId":null,"DisplayName":"模型名","PlaceHolder":null,"ForeignName":"Model Name","Description":"自定义模型名。","Binding":"modelname","MaskExpression":null,"CanBeNull":false,"VisibilityExpression":"true","ValueChangedAction":null,"ValueChangedParameter":null,"Value":"RF","IsVirtual":false,"Disable":false},"Value":"RF","DisplayText":"RF","Description":"自定义模型名。","CanBeNull":false,"HasSeriesStructures":false},{"IsVirtual":false,"Name":"设置随机数","Binding":"random_state","ParaType":"Single","Editor":{"IsPassword":false,"TextValue":"1","EditorType":"TextEdit","Id":"59482561-1c74-4da4-a3b3-856f127dad84","ParentId":null,"DisplayName":"设置随机数","PlaceHolder":null,"ForeignName":"Random State","Description":null,"Binding":"random_state","MaskExpression":null,"CanBeNull":true,"VisibilityExpression":"true","ValueChangedAction":null,"ValueChangedParameter":null,"Value":"1","IsVirtual":false,"Disable":false},"Value":"1","DisplayText":"1","Description":null,"CanBeNull":true,"HasSeriesStructures":false},{"IsVirtual":false,"Name":"树数量","Binding":"n_estimators","ParaType":"Single","Editor":{"IsPassword":false,"TextValue":"100","EditorType":"TextEdit","Id":"f10254c9-a3ff-4b7b-8904-966126efc88b","ParentId":null,"DisplayName":"树数量","PlaceHolder":null,"ForeignName":"Tree Number","Description":null,"Binding":"n_estimators","MaskExpression":null,"CanBeNull":true,"VisibilityExpression":"true","ValueChangedAction":null,"ValueChangedParameter":null,"Value":"100","IsVirtual":false,"Disable":false},"Value":"100","DisplayText":"100","Description":null,"CanBeNull":true,"HasSeriesStructures":false},{"IsVirtual":false,"Name":"损失函数算法选择","Binding":"criterion","ParaType":"Single","Editor":{"Editable":false,"UseIndex":false,"MultiSelect":false,"Items":["gini","entropy","log_loss"],"IsPassword":false,"TextValue":"gini","EditorType":"ComboEdit","Id":"5cacbfde-241b-4c88-9348-817309385ebf","ParentId":null,"DisplayName":"损失函数算法选择","PlaceHolder":null,"ForeignName":"Loss Function Selection","Description":"用于衡量决策树分裂质量的标准。决策树算法根据该标准来选择最佳的分裂点。常见的选择有两种：基尼系数（gini）：基尼系数衡量了节点的不纯度，即在该节点上随机选择一个样本，错误地分类它的概率。基尼系数越小，节点的纯度越高。信息增益（entropy）：信息增益使用信息熵来度量节点的不确定性。节点的信息熵越小，意味着节点的纯度越高。","Binding":"criterion","MaskExpression":null,"CanBeNull":false,"VisibilityExpression":"true","ValueChangedAction":null,"ValueChangedParameter":null,"Value":"gini","IsVirtual":false,"Disable":false},"Value":"gini","DisplayText":"gini","Description":"用于衡量决策树分裂质量的标准。决策树算法根据该标准来选择最佳的分裂点。常见的选择有两种：基尼系数（gini）：基尼系数衡量了节点的不纯度，即在该节点上随机选择一个样本，错误地分类它的概率。基尼系数越小，节点的纯度越高。信息增益（entropy）：信息增益使用信息熵来度量节点的不确定性。节点的信息熵越小，意味着节点的纯度越高。","CanBeNull":false,"HasSeriesStructures":false},{"IsVirtual":false,"Name":"最大深度","Binding":"max_depth","ParaType":"Single","Editor":{"IsPassword":false,"TextValue":"3","EditorType":"TextEdit","Id":"eb76dffc-0e12-4a73-a378-12249c5cd5fa","ParentId":null,"DisplayName":"最大深度","PlaceHolder":null,"ForeignName":"Maximum splits for all trees","Description":"限制决策树的最大深度，用于控制决策树的复杂度。较小的max_depth值可防止过拟合，但可能损失一些模型性能。默认情况下，决策树没有最大深度限制。","Binding":"max_depth","MaskExpression":null,"CanBeNull":true,"VisibilityExpression":"true","ValueChangedAction":null,"ValueChangedParameter":null,"Value":"3","IsVirtual":false,"Disable":false},"Value":"3","DisplayText":"3","Description":"限制决策树的最大深度，用于控制决策树的复杂度。较小的max_depth值可防止过拟合，但可能损失一些模型性能。默认情况下，决策树没有最大深度限制。","CanBeNull":true,"HasSeriesStructures":false},{"IsVirtual":false,"Name":"最小拆分样本数","Binding":"min_sample_split","ParaType":"Single","Editor":{"IsPassword":false,"TextValue":"2","EditorType":"TextEdit","Id":"daf8b4e9-a59b-4016-9f11-5fff86614e7a","ParentId":null,"DisplayName":"最小拆分样本数","PlaceHolder":null,"ForeignName":"Minimum number of samples","Description":"拆分内部树节点所需的最小样本数。","Binding":"min_sample_split","MaskExpression":null,"CanBeNull":true,"VisibilityExpression":"true","ValueChangedAction":null,"ValueChangedParameter":null,"Value":"2","IsVirtual":false,"Disable":false},"Value":"2","DisplayText":"2","Description":"拆分内部树节点所需的最小样本数。","CanBeNull":true,"HasSeriesStructures":false},{"IsVirtual":false,"Name":"叶节点最小样本数","Binding":"min_sample_leaf","ParaType":"Single","Editor":{"IsPassword":false,"TextValue":"1","EditorType":"TextEdit","Id":"61a7ed5b-8944-4086-a887-80dd4af59da1","ParentId":null,"DisplayName":"叶节点最小样本数","PlaceHolder":null,"ForeignName":"Minimum number of leafs","Description":"叶节点上所需的最小样本数。只有在左分支和右分支中的每一个中留下叶节点最小样本数训练样本的情况下，考虑任何深度的分割点。这可能是在回归中具有平滑的效果。","Binding":"min_sample_leaf","MaskExpression":null,"CanBeNull":true,"VisibilityExpression":"true","ValueChangedAction":null,"ValueChangedParameter":null,"Value":"1","IsVirtual":false,"Disable":false},"Value":"1","DisplayText":"1","Description":"叶节点上所需的最小样本数。只有在左分支和右分支中的每一个中留下叶节点最小样本数训练样本的情况下，考虑任何深度的分割点。这可能是在回归中具有平滑的效果。","CanBeNull":true,"HasSeriesStructures":false},{"IsVirtual":false,"Name":"最大特征数","Binding":"max_features","ParaType":"Single","Editor":{"IsPassword":false,"TextValue":null,"EditorType":"TextEdit","Id":"aa881d71-6e97-4b7b-abf0-d1199d452a91","ParentId":null,"DisplayName":"最大特征数","PlaceHolder":null,"ForeignName":"Max feature","Description":"在寻找最佳分割时要考虑的特征数量。","Binding":"max_features","MaskExpression":null,"CanBeNull":true,"VisibilityExpression":"true","ValueChangedAction":null,"ValueChangedParameter":null,"Value":null,"IsVirtual":false,"Disable":false},"Value":null,"DisplayText":null,"Description":"在寻找最佳分割时要考虑的特征数量。","CanBeNull":true,"HasSeriesStructures":false},{"IsVirtual":false,"Name":"最大叶节点数","Binding":"max_leaf_nodes","ParaType":"Single","Editor":{"IsPassword":false,"TextValue":null,"EditorType":"TextEdit","Id":"8c71e918-e6a3-4e82-b942-dd1c73624ca3","ParentId":null,"DisplayName":"最大叶节点数","PlaceHolder":null,"ForeignName":"Max leaf nodes","Description":"优先以最大叶节点的方式构建树。","Binding":"max_leaf_nodes","MaskExpression":null,"CanBeNull":true,"VisibilityExpression":"true","ValueChangedAction":null,"ValueChangedParameter":null,"Value":null,"IsVirtual":false,"Disable":false},"Value":null,"DisplayText":null,"Description":"优先以最大叶节点的方式构建树。","CanBeNull":true,"HasSeriesStructures":false},{"IsVirtual":false,"Name":"最小不纯度衰减阈值","Binding":"min_impurity_decrease","ParaType":"Single","Editor":{"IsPassword":false,"TextValue":"0.0","EditorType":"TextEdit","Id":"a11027d5-975a-4c0e-8cae-a7b5e2391748","ParentId":null,"DisplayName":"最小不纯度衰减阈值","PlaceHolder":null,"ForeignName":"Min impurity decrease","Description":"如果该分裂导致节点纯度减少大于或等于该值，则节点将被分裂。","Binding":"min_impurity_decrease","MaskExpression":null,"CanBeNull":true,"VisibilityExpression":"true","ValueChangedAction":null,"ValueChangedParameter":null,"Value":"0.0","IsVirtual":false,"Disable":false},"Value":"0.0","DisplayText":"0.0","Description":"如果该分裂导致节点纯度减少大于或等于该值，则节点将被分裂。","CanBeNull":true,"HasSeriesStructures":false}],"UpStreamStatsDataStreams":[],"UnitResult":null,"InterfaceScriptFile":null,"FunctionScriptFile":null,"IsValid":false,"Status":"None","HasResult":false,"Ports":{"InPorts":[{"AllowMultiInput":true,"ClassType":"InputPort","ParentOutputPortIds":[],"ParentUnitIds":[],"Id":"StatsStreamPorts/0695a577-ca09-4142-a862-d1c2bb7d1cbe","PortType":"FLOW","PortColor":"#000000","PortShape":"Flow","Name":"流程","Code":"FlowIn","Description":"流程走向，仅传递上个节点的Id。","Disable":false,"UnitId":7,"Value":null,"LinkParameter":null},{"AllowMultiInput":false,"ClassType":"InputPort","ParentOutputPortIds":["StatsStreamPorts/523838d7-71f4-4ed6-b05c-88ca4a014adb"],"ParentUnitIds":[5],"Id":"StatsStreamPorts/e95481bd-3195-422e-8247-d9296d454b80","PortType":"TRAINDATA","PortColor":"#706FD3","PortShape":"Square","Name":"训练集","Code":"Train","Description":"训练集输入。","Disable":false,"UnitId":7,"Value":"E:\\Study\\shou yi shu ju ku\\BSH8.0\\BSH8.0\\ML_TrainTestSplit_py_Plus_5/train_data.tsv","LinkParameter":null}],"OutPorts":[{"ClassType":"OutputPort","Id":"StatsStreamPorts/712d34d5-1c3c-4227-818b-9ec1c9d8d9e8","PortType":"FLOW","PortColor":"#000000","PortShape":"Flow","Name":"流程","Code":"FlowOut","Description":"流程走向的出口。","Disable":false,"UnitId":0,"Value":null,"LinkParameter":null},{"ClassType":"OutputPort","Id":"StatsStreamPorts/79248380-1790-48c8-abe6-af15ec244b05","PortType":"MODEL","PortColor":"#83a4d4","PortShape":"Triangle","Name":"模型","Code":"Model","Description":"传输模型文件。","Disable":false,"UnitId":0,"Value":"E:\\Study\\shou yi shu ju ku\\BSH8.0\\BSH8.0\\ML_RandomForestL_py_Plus_7\\RFmodel.dat","LinkParameter":null},{"ClassType":"OutputPort","Id":"StatsStreamPorts/31ac4be2-83c4-440c-b79e-8710602d5b06","PortType":"TSVURI","PortColor":"#0265C0","PortShape":"Square","Name":"输出数据集","Code":"URIResult","Description":"数据","Disable":false,"UnitId":0,"Value":"E:\\Study\\shou yi shu ju ku\\BSH8.0\\BSH8.0\\ML_RandomForestL_py_Plus_7\\RFtrainres.tsv","LinkParameter":null}]},"UnitState":{"KeyValues":[],"ClassType":"UnitState"},"Content":null,"Result":{"SpuResultLocation":"E:\\Study\\shou yi shu ju ku\\BSH8.0\\BSH8.0\\ML_RandomForestL_py_Plus_7","ResultFiles":[],"JsonResultForDownstream":null},"NeedUpdate":false,"NeedUpdateInfo":null,"NeedRepeat":false,"LoopIndex":0,"LoopElement":null,"DomainId":"673bb9d7-2f7b-410d-a0e8-b04e7a0e2836","Id":"StatsProcessingUnits/673bb9d7-2f7b-410d-a0e8-b04e7a0e2836"},"StatsModuleInfoFlow":null,"IndexOfPlan":7,"IsReadyToRun":false,"InPorts":[{"AllowMultiInput":true,"ParentNodeIndexs":[],"ParentNodeIds":[],"ParentOutPortIds":[],"ClassType":"StatsStreamInPort","Id":"StatsStreamPorts/0695a577-ca09-4142-a862-d1c2bb7d1cbe","Name":"流程","Code":"FlowIn","Description":"流程走向，仅传递上个节点的Id。","BelongingNodeIndex":7,"BelongingNodeId":"StatsStreamNodes/df680945-680f-4977-afeb-582b0b6c1d3e","PortType":"FLOW","PortColor":"#000000","PortShape":"Flow","Value":null,"Disable":false,"LinkParameter":null},{"AllowMultiInput":false,"ParentNodeIndexs":[5],"ParentNodeIds":["StatsStreamNodes/bf9123c6-118a-4b35-9406-86808efea5ce"],"ParentOutPortIds":["StatsStreamPorts/523838d7-71f4-4ed6-b05c-88ca4a014adb"],"ClassType":"StatsStreamInPort","Id":"StatsStreamPorts/e95481bd-3195-422e-8247-d9296d454b80","Name":"训练集","Code":"Train","Description":"训练集输入。","BelongingNodeIndex":7,"BelongingNodeId":"StatsStreamNodes/df680945-680f-4977-afeb-582b0b6c1d3e","PortType":"TRAINDATA","PortColor":"#706FD3","PortShape":"Square","Value":"E:\\Study\\shou yi shu ju ku\\BSH8.0\\BSH8.0\\ML_TrainTestSplit_py_Plus_5/train_data.tsv","Disable":false,"LinkParameter":null}],"OutPorts":[{"ClassType":"StatsStreamOutPort","Id":"StatsStreamPorts/712d34d5-1c3c-4227-818b-9ec1c9d8d9e8","Name":"流程","Code":"FlowOut","Description":"流程走向的出口。","BelongingNodeIndex":7,"BelongingNodeId":"StatsStreamNodes/df680945-680f-4977-afeb-582b0b6c1d3e","PortType":"FLOW","PortColor":"#000000","PortShape":"Flow","Value":null,"Disable":false,"LinkParameter":null},{"ClassType":"StatsStreamOutPort","Id":"StatsStreamPorts/79248380-1790-48c8-abe6-af15ec244b05","Name":"模型","Code":"Model","Description":"传输模型文件。","BelongingNodeIndex":7,"BelongingNodeId":"StatsStreamNodes/df680945-680f-4977-afeb-582b0b6c1d3e","PortType":"MODEL","PortColor":"#83a4d4","PortShape":"Triangle","Value":"E:\\Study\\shou yi shu ju ku\\BSH8.0\\BSH8.0\\ML_RandomForestL_py_Plus_7\\RFmodel.dat","Disable":false,"LinkParameter":null},{"ClassType":"StatsStreamOutPort","Id":"StatsStreamPorts/31ac4be2-83c4-440c-b79e-8710602d5b06","Name":"输出数据集","Code":"URIResult","Description":"数据","BelongingNodeIndex":7,"BelongingNodeId":"StatsStreamNodes/df680945-680f-4977-afeb-582b0b6c1d3e","PortType":"TSVURI","PortColor":"#0265C0","PortShape":"Square","Value":"E:\\Study\\shou yi shu ju ku\\BSH8.0\\BSH8.0\\ML_RandomForestL_py_Plus_7\\RFtrainres.tsv","Disable":false,"LinkParameter":null}],"Disable":false,"LogContents":[],"DomainId":"df680945-680f-4977-afeb-582b0b6c1d3e","Id":"StatsStreamNodes/df680945-680f-4977-afeb-582b0b6c1d3e"},{"Index":7,"ParentIds":["StatsStreamNodes/bf9123c6-118a-4b35-9406-86808efea5ce"],"ParentIndexs":[5],"IsRoot":false,"IsRunning":false,"Level":0,"SubLevel":0,"StatsProcessingUnit":{"UnitType":"DataManipulation","IndexOfPlan":8,"IdOfPlan":"ML_XGBoostL_py_Plus_8","ModuleInfo":{"Category":"机器学习","CategoryColor":"#00BFFF","CanBeIndependent":false,"UnitType":"DataManipulation","ProgrammingLanguage":"Python","Name":"XGBoost_Plus","ForeignName":"XGBoost Learner Plus","Code":"ML_XGBoostL_py_Plus","Description":"XGBoost（eXtreme Gradient Boosting）是一种梯度提升树算法，它在机器学习竞赛和实际应用中广泛使用，因其高性能和可扩展性而受到青睐。XGBoost结合了梯度提升算法和正则化技术，能够处理各种类型的问题，包括分类、回归和排序任务。","IsHidden":false,"AvailableUpstreamModules":[],"InvalidUpstreamModule":[],"Version":"1.0"},"Language":"Python","Code":"ML_XGBoostL_py_Plus","WorkingPath":"E:\\Study\\shou yi shu ju ku\\BSH8.0\\BSH8.0","NeedSourceData":false,"IsSource":false,"Parameters":[{"IsVirtual":false,"Name":"选择特征变量","Binding":"feature_space","ParaType":"FlowVariables","Editor":{"AllowEdit":false,"Source":"FromInPort:Train","ExcludedVarialbleParameterNames":[],"SourceValiableParameterNames":[],"SingleSelected":false,"IsPassword":false,"TextValue":"SBP,DBP,GLU,LVMI,LVIDDI,MVCP_Sd,MV_A,IVS-AO Angle","EditorType":"FlowVariableSelector","Id":"4fdfc837-22fb-488f-a809-28b1d01e0bef","ParentId":null,"DisplayName":"选择特征变量","PlaceHolder":null,"ForeignName":"Select Feature Variable","Description":"选择可以作为特征进行学习的变量","Binding":"feature_space","MaskExpression":null,"CanBeNull":false,"VisibilityExpression":"true","ValueChangedAction":null,"ValueChangedParameter":null,"Value":"SBP,DBP,GLU,LVMI,LVIDDI,MVCP_Sd,MV_A,IVS-AO Angle","IsVirtual":false,"Disable":false},"Value":"SBP,DBP,GLU,LVMI,LVIDDI,MVCP_Sd,MV_A,IVS-AO Angle","DisplayText":"SBP,DBP,GLU,LVMI,LVIDDI,MVCP_Sd,MV_A,IVS-AO Angle","Description":"选择可以作为特征进行学习的变量","CanBeNull":false,"HasSeriesStructures":false},{"IsVirtual":false,"Name":"选择目标变量","Binding":"labels","ParaType":"FlowVariables","Editor":{"AllowEdit":false,"Source":"FromInPort:Train","ExcludedVarialbleParameterNames":["选择特征变量"],"SourceValiableParameterNames":[],"SingleSelected":true,"IsPassword":false,"TextValue":"Group","EditorType":"FlowVariableSelector","Id":"b0c5aeec-a9a4-4c4c-bafa-3036de9d10c8","ParentId":null,"DisplayName":"选择目标变量","PlaceHolder":null,"ForeignName":"Select Target Variable","Description":"选择只有0和1的二分类变量","Binding":"labels","MaskExpression":null,"CanBeNull":false,"VisibilityExpression":"true","ValueChangedAction":null,"ValueChangedParameter":null,"Value":"Group","IsVirtual":false,"Disable":false},"Value":"Group","DisplayText":"Group","Description":"选择只有0和1的二分类变量","CanBeNull":false,"HasSeriesStructures":false},{"IsVirtual":false,"Name":"模型名","Binding":"modelname","ParaType":"Single","Editor":{"IsPassword":false,"TextValue":"XGB","EditorType":"TextEdit","Id":"f1abdc58-02fe-4673-ae93-76f9dee396b1","ParentId":null,"DisplayName":"模型名","PlaceHolder":null,"ForeignName":"Model Name","Description":"自定义模型名。","Binding":"modelname","MaskExpression":null,"CanBeNull":false,"VisibilityExpression":"true","ValueChangedAction":null,"ValueChangedParameter":null,"Value":"XGB","IsVirtual":false,"Disable":false},"Value":"XGB","DisplayText":"XGB","Description":"自定义模型名。","CanBeNull":false,"HasSeriesStructures":false},{"IsVirtual":false,"Name":"设置随机数","Binding":"random_state","ParaType":"Single","Editor":{"IsPassword":false,"TextValue":"1","EditorType":"TextEdit","Id":"639896e9-084b-45be-9b7c-46b8ea664907","ParentId":null,"DisplayName":"设置随机数","PlaceHolder":null,"ForeignName":"Random State","Description":null,"Binding":"random_state","MaskExpression":null,"CanBeNull":true,"VisibilityExpression":"true","ValueChangedAction":null,"ValueChangedParameter":null,"Value":"1","IsVirtual":false,"Disable":false},"Value":"1","DisplayText":"1","Description":null,"CanBeNull":true,"HasSeriesStructures":false},{"IsVirtual":false,"Name":"弱学习器类型","Binding":"booster","ParaType":"Single","Editor":{"Editable":false,"UseIndex":false,"MultiSelect":false,"Items":["gbtree","gblinear","dart"],"IsPassword":false,"TextValue":"gbtree","EditorType":"ComboEdit","Id":"5252012b-5e1a-4ace-9757-6592cdf626ec","ParentId":null,"DisplayName":"弱学习器类型","PlaceHolder":null,"ForeignName":"Booster","Description":null,"Binding":"booster","MaskExpression":null,"CanBeNull":false,"VisibilityExpression":"true","ValueChangedAction":null,"ValueChangedParameter":null,"Value":null,"IsVirtual":false,"Disable":false},"Value":"gbtree","DisplayText":"gbtree","Description":null,"CanBeNull":false,"HasSeriesStructures":false}],"UpStreamStatsDataStreams":[],"UnitResult":null,"InterfaceScriptFile":null,"FunctionScriptFile":null,"IsValid":false,"Status":"None","HasResult":false,"Ports":{"InPorts":[{"AllowMultiInput":true,"ClassType":"InputPort","ParentOutputPortIds":[],"ParentUnitIds":[],"Id":"StatsStreamPorts/18790c53-f553-401f-954b-cb8598d9fcac","PortType":"FLOW","PortColor":"#000000","PortShape":"Flow","Name":"流程","Code":"FlowIn","Description":"流程走向，仅传递上个节点的Id。","Disable":false,"UnitId":8,"Value":null,"LinkParameter":null},{"AllowMultiInput":false,"ClassType":"InputPort","ParentOutputPortIds":["StatsStreamPorts/523838d7-71f4-4ed6-b05c-88ca4a014adb"],"ParentUnitIds":[5],"Id":"StatsStreamPorts/2d0eba41-955b-46af-b90c-393f172c594b","PortType":"TRAINDATA","PortColor":"#706FD3","PortShape":"Square","Name":"训练集","Code":"Train","Description":"训练集输入。","Disable":false,"UnitId":8,"Value":"E:\\Study\\shou yi shu ju ku\\BSH8.0\\BSH8.0\\ML_TrainTestSplit_py_Plus_5/train_data.tsv","LinkParameter":null}],"OutPorts":[{"ClassType":"OutputPort","Id":"StatsStreamPorts/6c3b6c79-a6de-45b6-b5fc-143e05e725c2","PortType":"FLOW","PortColor":"#000000","PortShape":"Flow","Name":"流程","Code":"FlowOut","Description":"流程走向的出口。","Disable":false,"UnitId":0,"Value":null,"LinkParameter":null},{"ClassType":"OutputPort","Id":"StatsStreamPorts/de51d3d3-6ba4-4abf-b99f-17b6a5ed760e","PortType":"MODEL","PortColor":"#83a4d4","PortShape":"Triangle","Name":"模型","Code":"Model","Description":"传输模型文件。","Disable":false,"UnitId":0,"Value":"E:\\Study\\shou yi shu ju ku\\BSH8.0\\BSH8.0\\ML_XGBoostL_py_Plus_8\\XGBmodel.dat","LinkParameter":null},{"ClassType":"OutputPort","Id":"StatsStreamPorts/5f032e78-a29c-40ba-b9da-50a63da2b751","PortType":"TSVURI","PortColor":"#0265C0","PortShape":"Square","Name":"输出数据集","Code":"URIResult","Description":"数据","Disable":false,"UnitId":0,"Value":"E:\\Study\\shou yi shu ju ku\\BSH8.0\\BSH8.0\\ML_XGBoostL_py_Plus_8\\XGBtrainres.tsv","LinkParameter":null}]},"UnitState":{"KeyValues":[],"ClassType":"UnitState"},"Content":null,"Result":{"SpuResultLocation":"E:\\Study\\shou yi shu ju ku\\BSH8.0\\BSH8.0\\ML_XGBoostL_py_Plus_8","ResultFiles":[],"JsonResultForDownstream":null},"NeedUpdate":false,"NeedUpdateInfo":null,"NeedRepeat":false,"LoopIndex":0,"LoopElement":null,"DomainId":"b5c2767f-6452-44f1-8aa7-af333fbff0a9","Id":"StatsProcessingUnits/b5c2767f-6452-44f1-8aa7-af333fbff0a9"},"StatsModuleInfoFlow":null,"IndexOfPlan":8,"IsReadyToRun":false,"InPorts":[{"AllowMultiInput":true,"ParentNodeIndexs":[],"ParentNodeIds":[],"ParentOutPortIds":[],"ClassType":"StatsStreamInPort","Id":"StatsStreamPorts/18790c53-f553-401f-954b-cb8598d9fcac","Name":"流程","Code":"FlowIn","Description":"流程走向，仅传递上个节点的Id。","BelongingNodeIndex":8,"BelongingNodeId":"StatsStreamNodes/ba469577-7f31-4f54-941e-cab71090f433","PortType":"FLOW","PortColor":"#000000","PortShape":"Flow","Value":null,"Disable":false,"LinkParameter":null},{"AllowMultiInput":false,"ParentNodeIndexs":[5],"ParentNodeIds":["StatsStreamNodes/bf9123c6-118a-4b35-9406-86808efea5ce"],"ParentOutPortIds":["StatsStreamPorts/523838d7-71f4-4ed6-b05c-88ca4a014adb"],"ClassType":"StatsStreamInPort","Id":"StatsStreamPorts/2d0eba41-955b-46af-b90c-393f172c594b","Name":"训练集","Code":"Train","Description":"训练集输入。","BelongingNodeIndex":8,"BelongingNodeId":"StatsStreamNodes/ba469577-7f31-4f54-941e-cab71090f433","PortType":"TRAINDATA","PortColor":"#706FD3","PortShape":"Square","Value":"E:\\Study\\shou yi shu ju ku\\BSH8.0\\BSH8.0\\ML_TrainTestSplit_py_Plus_5/train_data.tsv","Disable":false,"LinkParameter":null}],"OutPorts":[{"ClassType":"StatsStreamOutPort","Id":"StatsStreamPorts/6c3b6c79-a6de-45b6-b5fc-143e05e725c2","Name":"流程","Code":"FlowOut","Description":"流程走向的出口。","BelongingNodeIndex":8,"BelongingNodeId":"StatsStreamNodes/ba469577-7f31-4f54-941e-cab71090f433","PortType":"FLOW","PortColor":"#000000","PortShape":"Flow","Value":null,"Disable":false,"LinkParameter":null},{"ClassType":"StatsStreamOutPort","Id":"StatsStreamPorts/de51d3d3-6ba4-4abf-b99f-17b6a5ed760e","Name":"模型","Code":"Model","Description":"传输模型文件。","BelongingNodeIndex":8,"BelongingNodeId":"StatsStreamNodes/ba469577-7f31-4f54-941e-cab71090f433","PortType":"MODEL","PortColor":"#83a4d4","PortShape":"Triangle","Value":"E:\\Study\\shou yi shu ju ku\\BSH8.0\\BSH8.0\\ML_XGBoostL_py_Plus_8\\XGBmodel.dat","Disable":false,"LinkParameter":null},{"ClassType":"StatsStreamOutPort","Id":"StatsStreamPorts/5f032e78-a29c-40ba-b9da-50a63da2b751","Name":"输出数据集","Code":"URIResult","Description":"数据","BelongingNodeIndex":8,"BelongingNodeId":"StatsStreamNodes/ba469577-7f31-4f54-941e-cab71090f433","PortType":"TSVURI","PortColor":"#0265C0","PortShape":"Square","Value":"E:\\Study\\shou yi shu ju ku\\BSH8.0\\BSH8.0\\ML_XGBoostL_py_Plus_8\\XGBtrainres.tsv","Disable":false,"LinkParameter":null}],"Disable":false,"LogContents":[],"DomainId":"ba469577-7f31-4f54-941e-cab71090f433","Id":"StatsStreamNodes/ba469577-7f31-4f54-941e-cab71090f433"},{"Index":9,"ParentIds":["StatsStreamNodes/c729c4cf-d10b-4991-af2a-29802a929ad4","StatsStreamNodes/bf9123c6-118a-4b35-9406-86808efea5ce"],"ParentIndexs":[6,5],"IsRoot":false,"IsRunning":false,"Level":0,"SubLevel":0,"StatsProcessingUnit":{"UnitType":"DataManipulation","IndexOfPlan":10,"IdOfPlan":"ML_CommonP_py_Plus_10","ModuleInfo":{"Category":"机器学习","CategoryColor":"#00BFFF","CanBeIndependent":false,"UnitType":"DataManipulation","ProgrammingLanguage":"Python","Name":"分类预测_Plus","ForeignName":"Common Predictor Plus","Code":"ML_CommonP_py_Plus","Description":"分类预测模块，用于分类模型的预测任务，导入模型和测试数据集即可进行预测，可接在所有的分类模型后。","IsHidden":false,"AvailableUpstreamModules":[],"InvalidUpstreamModule":[],"Version":"1.0"},"Language":"Python","Code":"ML_CommonP_py_Plus","WorkingPath":"E:\\Study\\shou yi shu ju ku\\BSH8.0\\BSH8.0","NeedSourceData":false,"IsSource":false,"Parameters":[],"UpStreamStatsDataStreams":[],"UnitResult":null,"InterfaceScriptFile":null,"FunctionScriptFile":null,"IsValid":false,"Status":"None","HasResult":false,"Ports":{"InPorts":[{"AllowMultiInput":true,"ClassType":"InputPort","ParentOutputPortIds":[],"ParentUnitIds":[],"Id":"StatsStreamPorts/30d70a9b-2a15-471e-b647-1f9311122dce","PortType":"FLOW","PortColor":"#000000","PortShape":"Flow","Name":"流程","Code":"FlowIn","Description":"流程走向，仅传递上个节点的Id。","Disable":false,"UnitId":10,"Value":null,"LinkParameter":null},{"AllowMultiInput":false,"ClassType":"InputPort","ParentOutputPortIds":["StatsStreamPorts/c8b8c6a3-b800-4d17-9ed4-d49eea3fe773"],"ParentUnitIds":[6],"Id":"StatsStreamPorts/66f21057-2962-48cc-9399-07d9b0914990","PortType":"MODEL","PortColor":"#83a4d4","PortShape":"Triangle","Name":"模型","Code":"Model","Description":"传输模型文件。","Disable":false,"UnitId":10,"Value":"E:\\Study\\shou yi shu ju ku\\BSH8.0\\BSH8.0\\ML_DesicionTreeL_py_Plus_6\\DesicionTreemodel.dat","LinkParameter":null},{"AllowMultiInput":false,"ClassType":"InputPort","ParentOutputPortIds":["StatsStreamPorts/a87b7d03-b874-4366-bd1e-be5f830aafa1"],"ParentUnitIds":[5],"Id":"StatsStreamPorts/f21873ba-2662-4e9d-9b12-58cae0061975","PortType":"TESTDATA","PortColor":"#0ABFBC","PortShape":"Square","Name":"测试集","Code":"Test","Description":"测试集输入。","Disable":false,"UnitId":10,"Value":"E:\\Study\\shou yi shu ju ku\\BSH8.0\\BSH8.0\\ML_TrainTestSplit_py_Plus_5/test_data.tsv","LinkParameter":null}],"OutPorts":[{"ClassType":"OutputPort","Id":"StatsStreamPorts/2e97a553-0e75-49d6-9b35-0cbe06c1c77a","PortType":"FLOW","PortColor":"#000000","PortShape":"Flow","Name":"流程","Code":"FlowOut","Description":"流程走向的出口。","Disable":false,"UnitId":0,"Value":null,"LinkParameter":null},{"ClassType":"OutputPort","Id":"StatsStreamPorts/44c86910-accb-4580-ad94-1b8b2aa7506d","PortType":"TSVURI","PortColor":"#0265C0","PortShape":"Square","Name":"输出数据集","Code":"URIResult","Description":"数据","Disable":false,"UnitId":0,"Value":"E:\\Study\\shou yi shu ju ku\\BSH8.0\\BSH8.0\\ML_CommonP_py_Plus_10\\DesicionTree_ML_predres.tsv","LinkParameter":null}]},"UnitState":{"KeyValues":[],"ClassType":"UnitState"},"Content":null,"Result":{"SpuResultLocation":"E:\\Study\\shou yi shu ju ku\\BSH8.0\\BSH8.0\\ML_CommonP_py_Plus_10","ResultFiles":[],"JsonResultForDownstream":null},"NeedUpdate":false,"NeedUpdateInfo":null,"NeedRepeat":false,"LoopIndex":0,"LoopElement":null,"DomainId":"d4a50280-6eeb-42c3-96f0-b2406e7121c3","Id":"StatsProcessingUnits/d4a50280-6eeb-42c3-96f0-b2406e7121c3"},"StatsModuleInfoFlow":null,"IndexOfPlan":10,"IsReadyToRun":false,"InPorts":[{"AllowMultiInput":true,"ParentNodeIndexs":[],"ParentNodeIds":[],"ParentOutPortIds":[],"ClassType":"StatsStreamInPort","Id":"StatsStreamPorts/30d70a9b-2a15-471e-b647-1f9311122dce","Name":"流程","Code":"FlowIn","Description":"流程走向，仅传递上个节点的Id。","BelongingNodeIndex":10,"BelongingNodeId":"StatsStreamNodes/52871e1f-9aee-438e-81f0-8fb22320ee99","PortType":"FLOW","PortColor":"#000000","PortShape":"Flow","Value":null,"Disable":false,"LinkParameter":null},{"AllowMultiInput":false,"ParentNodeIndexs":[6],"ParentNodeIds":["StatsStreamNodes/c729c4cf-d10b-4991-af2a-29802a929ad4"],"ParentOutPortIds":["StatsStreamPorts/c8b8c6a3-b800-4d17-9ed4-d49eea3fe773"],"ClassType":"StatsStreamInPort","Id":"StatsStreamPorts/66f21057-2962-48cc-9399-07d9b0914990","Name":"模型","Code":"Model","Description":"传输模型文件。","BelongingNodeIndex":10,"BelongingNodeId":"StatsStreamNodes/52871e1f-9aee-438e-81f0-8fb22320ee99","PortType":"MODEL","PortColor":"#83a4d4","PortShape":"Triangle","Value":"E:\\Study\\shou yi shu ju ku\\BSH8.0\\BSH8.0\\ML_DesicionTreeL_py_Plus_6\\DesicionTreemodel.dat","Disable":false,"LinkParameter":null},{"AllowMultiInput":false,"ParentNodeIndexs":[5],"ParentNodeIds":["StatsStreamNodes/bf9123c6-118a-4b35-9406-86808efea5ce"],"ParentOutPortIds":["StatsStreamPorts/a87b7d03-b874-4366-bd1e-be5f830aafa1"],"ClassType":"StatsStreamInPort","Id":"StatsStreamPorts/f21873ba-2662-4e9d-9b12-58cae0061975","Name":"测试集","Code":"Test","Description":"测试集输入。","BelongingNodeIndex":10,"BelongingNodeId":"StatsStreamNodes/52871e1f-9aee-438e-81f0-8fb22320ee99","PortType":"TESTDATA","PortColor":"#0ABFBC","PortShape":"Square","Value":"E:\\Study\\shou yi shu ju ku\\BSH8.0\\BSH8.0\\ML_TrainTestSplit_py_Plus_5/test_data.tsv","Disable":false,"LinkParameter":null}],"OutPorts":[{"ClassType":"StatsStreamOutPort","Id":"StatsStreamPorts/2e97a553-0e75-49d6-9b35-0cbe06c1c77a","Name":"流程","Code":"FlowOut","Description":"流程走向的出口。","BelongingNodeIndex":10,"BelongingNodeId":"StatsStreamNodes/52871e1f-9aee-438e-81f0-8fb22320ee99","PortType":"FLOW","PortColor":"#000000","PortShape":"Flow","Value":null,"Disable":false,"LinkParameter":null},{"ClassType":"StatsStreamOutPort","Id":"StatsStreamPorts/44c86910-accb-4580-ad94-1b8b2aa7506d","Name":"输出数据集","Code":"URIResult","Description":"数据","BelongingNodeIndex":10,"BelongingNodeId":"StatsStreamNodes/52871e1f-9aee-438e-81f0-8fb22320ee99","PortType":"TSVURI","PortColor":"#0265C0","PortShape":"Square","Value":"E:\\Study\\shou yi shu ju ku\\BSH8.0\\BSH8.0\\ML_CommonP_py_Plus_10\\DesicionTree_ML_predres.tsv","Disable":false,"LinkParameter":null}],"Disable":false,"LogContents":[],"DomainId":"52871e1f-9aee-438e-81f0-8fb22320ee99","Id":"StatsStreamNodes/52871e1f-9aee-438e-81f0-8fb22320ee99"},{"Index":10,"ParentIds":["StatsStreamNodes/df680945-680f-4977-afeb-582b0b6c1d3e","StatsStreamNodes/bf9123c6-118a-4b35-9406-86808efea5ce"],"ParentIndexs":[7,5],"IsRoot":false,"IsRunning":false,"Level":0,"SubLevel":0,"StatsProcessingUnit":{"UnitType":"DataManipulation","IndexOfPlan":11,"IdOfPlan":"ML_CommonP_py_Plus_11","ModuleInfo":{"Category":"机器学习","CategoryColor":"#00BFFF","CanBeIndependent":false,"UnitType":"DataManipulation","ProgrammingLanguage":"Python","Name":"分类预测_Plus","ForeignName":"Common Predictor Plus","Code":"ML_CommonP_py_Plus","Description":"分类预测模块，用于分类模型的预测任务，导入模型和测试数据集即可进行预测，可接在所有的分类模型后。","IsHidden":false,"AvailableUpstreamModules":[],"InvalidUpstreamModule":[],"Version":"1.0"},"Language":"Python","Code":"ML_CommonP_py_Plus","WorkingPath":"E:\\Study\\shou yi shu ju ku\\BSH8.0\\BSH8.0","NeedSourceData":false,"IsSource":false,"Parameters":[],"UpStreamStatsDataStreams":[],"UnitResult":null,"InterfaceScriptFile":null,"FunctionScriptFile":null,"IsValid":false,"Status":"None","HasResult":false,"Ports":{"InPorts":[{"AllowMultiInput":true,"ClassType":"InputPort","ParentOutputPortIds":[],"ParentUnitIds":[],"Id":"StatsStreamPorts/57038fdf-bdbf-4974-89f5-f9d2498fe340","PortType":"FLOW","PortColor":"#000000","PortShape":"Flow","Name":"流程","Code":"FlowIn","Description":"流程走向，仅传递上个节点的Id。","Disable":false,"UnitId":11,"Value":null,"LinkParameter":null},{"AllowMultiInput":false,"ClassType":"InputPort","ParentOutputPortIds":["StatsStreamPorts/79248380-1790-48c8-abe6-af15ec244b05"],"ParentUnitIds":[7],"Id":"StatsStreamPorts/b9d33a8f-bfe8-46a5-8bd0-8134be6923d2","PortType":"MODEL","PortColor":"#83a4d4","PortShape":"Triangle","Name":"模型","Code":"Model","Description":"传输模型文件。","Disable":false,"UnitId":11,"Value":"E:\\Study\\shou yi shu ju ku\\BSH8.0\\BSH8.0\\ML_RandomForestL_py_Plus_7\\RFmodel.dat","LinkParameter":null},{"AllowMultiInput":false,"ClassType":"InputPort","ParentOutputPortIds":["StatsStreamPorts/a87b7d03-b874-4366-bd1e-be5f830aafa1"],"ParentUnitIds":[5],"Id":"StatsStreamPorts/f9a824c8-42f7-4231-b63e-d62fd4225125","PortType":"TESTDATA","PortColor":"#0ABFBC","PortShape":"Square","Name":"测试集","Code":"Test","Description":"测试集输入。","Disable":false,"UnitId":11,"Value":"E:\\Study\\shou yi shu ju ku\\BSH8.0\\BSH8.0\\ML_TrainTestSplit_py_Plus_5/test_data.tsv","LinkParameter":null}],"OutPorts":[{"ClassType":"OutputPort","Id":"StatsStreamPorts/46cb0d17-cebb-474f-9371-f6dd57e343b1","PortType":"FLOW","PortColor":"#000000","PortShape":"Flow","Name":"流程","Code":"FlowOut","Description":"流程走向的出口。","Disable":false,"UnitId":0,"Value":null,"LinkParameter":null},{"ClassType":"OutputPort","Id":"StatsStreamPorts/61d5cc92-5e39-4c56-8c34-590588bb9d67","PortType":"TSVURI","PortColor":"#0265C0","PortShape":"Square","Name":"输出数据集","Code":"URIResult","Description":"数据","Disable":false,"UnitId":0,"Value":"E:\\Study\\shou yi shu ju ku\\BSH8.0\\BSH8.0\\ML_CommonP_py_Plus_11\\RF_ML_predres.tsv","LinkParameter":null}]},"UnitState":{"KeyValues":[],"ClassType":"UnitState"},"Content":null,"Result":{"SpuResultLocation":"E:\\Study\\shou yi shu ju ku\\BSH8.0\\BSH8.0\\ML_CommonP_py_Plus_11","ResultFiles":[],"JsonResultForDownstream":null},"NeedUpdate":false,"NeedUpdateInfo":null,"NeedRepeat":false,"LoopIndex":0,"LoopElement":null,"DomainId":"1fc30c64-9a11-4559-a886-13377cd75d3c","Id":"StatsProcessingUnits/1fc30c64-9a11-4559-a886-13377cd75d3c"},"StatsModuleInfoFlow":null,"IndexOfPlan":11,"IsReadyToRun":false,"InPorts":[{"AllowMultiInput":true,"ParentNodeIndexs":[],"ParentNodeIds":[],"ParentOutPortIds":[],"ClassType":"StatsStreamInPort","Id":"StatsStreamPorts/57038fdf-bdbf-4974-89f5-f9d2498fe340","Name":"流程","Code":"FlowIn","Description":"流程走向，仅传递上个节点的Id。","BelongingNodeIndex":11,"BelongingNodeId":"StatsStreamNodes/675d283e-7ddb-48a2-ad3d-1b67c05a06ef","PortType":"FLOW","PortColor":"#000000","PortShape":"Flow","Value":null,"Disable":false,"LinkParameter":null},{"AllowMultiInput":false,"ParentNodeIndexs":[7],"ParentNodeIds":["StatsStreamNodes/df680945-680f-4977-afeb-582b0b6c1d3e"],"ParentOutPortIds":["StatsStreamPorts/79248380-1790-48c8-abe6-af15ec244b05"],"ClassType":"StatsStreamInPort","Id":"StatsStreamPorts/b9d33a8f-bfe8-46a5-8bd0-8134be6923d2","Name":"模型","Code":"Model","Description":"传输模型文件。","BelongingNodeIndex":11,"BelongingNodeId":"StatsStreamNodes/675d283e-7ddb-48a2-ad3d-1b67c05a06ef","PortType":"MODEL","PortColor":"#83a4d4","PortShape":"Triangle","Value":"E:\\Study\\shou yi shu ju ku\\BSH8.0\\BSH8.0\\ML_RandomForestL_py_Plus_7\\RFmodel.dat","Disable":false,"LinkParameter":null},{"AllowMultiInput":false,"ParentNodeIndexs":[5],"ParentNodeIds":["StatsStreamNodes/bf9123c6-118a-4b35-9406-86808efea5ce"],"ParentOutPortIds":["StatsStreamPorts/a87b7d03-b874-4366-bd1e-be5f830aafa1"],"ClassType":"StatsStreamInPort","Id":"StatsStreamPorts/f9a824c8-42f7-4231-b63e-d62fd4225125","Name":"测试集","Code":"Test","Description":"测试集输入。","BelongingNodeIndex":11,"BelongingNodeId":"StatsStreamNodes/675d283e-7ddb-48a2-ad3d-1b67c05a06ef","PortType":"TESTDATA","PortColor":"#0ABFBC","PortShape":"Square","Value":"E:\\Study\\shou yi shu ju ku\\BSH8.0\\BSH8.0\\ML_TrainTestSplit_py_Plus_5/test_data.tsv","Disable":false,"LinkParameter":null}],"OutPorts":[{"ClassType":"StatsStreamOutPort","Id":"StatsStreamPorts/46cb0d17-cebb-474f-9371-f6dd57e343b1","Name":"流程","Code":"FlowOut","Description":"流程走向的出口。","BelongingNodeIndex":11,"BelongingNodeId":"StatsStreamNodes/675d283e-7ddb-48a2-ad3d-1b67c05a06ef","PortType":"FLOW","PortColor":"#000000","PortShape":"Flow","Value":null,"Disable":false,"LinkParameter":null},{"ClassType":"StatsStreamOutPort","Id":"StatsStreamPorts/61d5cc92-5e39-4c56-8c34-590588bb9d67","Name":"输出数据集","Code":"URIResult","Description":"数据","BelongingNodeIndex":11,"BelongingNodeId":"StatsStreamNodes/675d283e-7ddb-48a2-ad3d-1b67c05a06ef","PortType":"TSVURI","PortColor":"#0265C0","PortShape":"Square","Value":"E:\\Study\\shou yi shu ju ku\\BSH8.0\\BSH8.0\\ML_CommonP_py_Plus_11\\RF_ML_predres.tsv","Disable":false,"LinkParameter":null}],"Disable":false,"LogContents":[],"DomainId":"675d283e-7ddb-48a2-ad3d-1b67c05a06ef","Id":"StatsStreamNodes/675d283e-7ddb-48a2-ad3d-1b67c05a06ef"},{"Index":11,"ParentIds":["StatsStreamNodes/ba469577-7f31-4f54-941e-cab71090f433","StatsStreamNodes/bf9123c6-118a-4b35-9406-86808efea5ce"],"ParentIndexs":[8,5],"IsRoot":false,"IsRunning":false,"Level":0,"SubLevel":0,"StatsProcessingUnit":{"UnitType":"DataManipulation","IndexOfPlan":12,"IdOfPlan":"ML_CommonP_py_Plus_12","ModuleInfo":{"Category":"机器学习","CategoryColor":"#00BFFF","CanBeIndependent":false,"UnitType":"DataManipulation","ProgrammingLanguage":"Python","Name":"分类预测_Plus","ForeignName":"Common Predictor Plus","Code":"ML_CommonP_py_Plus","Description":"分类预测模块，用于分类模型的预测任务，导入模型和测试数据集即可进行预测，可接在所有的分类模型后。","IsHidden":false,"AvailableUpstreamModules":[],"InvalidUpstreamModule":[],"Version":"1.0"},"Language":"Python","Code":"ML_CommonP_py_Plus","WorkingPath":"E:\\Study\\shou yi shu ju ku\\BSH8.0\\BSH8.0","NeedSourceData":false,"IsSource":false,"Parameters":[],"UpStreamStatsDataStreams":[],"UnitResult":null,"InterfaceScriptFile":null,"FunctionScriptFile":null,"IsValid":false,"Status":"None","HasResult":false,"Ports":{"InPorts":[{"AllowMultiInput":true,"ClassType":"InputPort","ParentOutputPortIds":[],"ParentUnitIds":[],"Id":"StatsStreamPorts/b8c8ccfc-dcde-4047-bc29-b65ae858f2e8","PortType":"FLOW","PortColor":"#000000","PortShape":"Flow","Name":"流程","Code":"FlowIn","Description":"流程走向，仅传递上个节点的Id。","Disable":false,"UnitId":12,"Value":null,"LinkParameter":null},{"AllowMultiInput":false,"ClassType":"InputPort","ParentOutputPortIds":["StatsStreamPorts/de51d3d3-6ba4-4abf-b99f-17b6a5ed760e"],"ParentUnitIds":[8],"Id":"StatsStreamPorts/50b84b50-041a-49f0-99ec-646306e476e1","PortType":"MODEL","PortColor":"#83a4d4","PortShape":"Triangle","Name":"模型","Code":"Model","Description":"传输模型文件。","Disable":false,"UnitId":12,"Value":"E:\\Study\\shou yi shu ju ku\\BSH8.0\\BSH8.0\\ML_XGBoostL_py_Plus_8\\XGBmodel.dat","LinkParameter":null},{"AllowMultiInput":false,"ClassType":"InputPort","ParentOutputPortIds":["StatsStreamPorts/a87b7d03-b874-4366-bd1e-be5f830aafa1"],"ParentUnitIds":[5],"Id":"StatsStreamPorts/b3c7fe8c-2a5c-425f-82c7-fd0b2830392e","PortType":"TESTDATA","PortColor":"#0ABFBC","PortShape":"Square","Name":"测试集","Code":"Test","Description":"测试集输入。","Disable":false,"UnitId":12,"Value":"E:\\Study\\shou yi shu ju ku\\BSH8.0\\BSH8.0\\ML_TrainTestSplit_py_Plus_5/test_data.tsv","LinkParameter":null}],"OutPorts":[{"ClassType":"OutputPort","Id":"StatsStreamPorts/0f643a7f-e6b3-40ec-8de3-d78436f74780","PortType":"FLOW","PortColor":"#000000","PortShape":"Flow","Name":"流程","Code":"FlowOut","Description":"流程走向的出口。","Disable":false,"UnitId":0,"Value":null,"LinkParameter":null},{"ClassType":"OutputPort","Id":"StatsStreamPorts/d1d4b6f9-77fa-4041-91ee-a666f868981a","PortType":"TSVURI","PortColor":"#0265C0","PortShape":"Square","Name":"输出数据集","Code":"URIResult","Description":"数据","Disable":false,"UnitId":0,"Value":"E:\\Study\\shou yi shu ju ku\\BSH8.0\\BSH8.0\\ML_CommonP_py_Plus_12\\XGB_ML_predres.tsv","LinkParameter":null}]},"UnitState":{"KeyValues":[],"ClassType":"UnitState"},"Content":null,"Result":{"SpuResultLocation":"E:\\Study\\shou yi shu ju ku\\BSH8.0\\BSH8.0\\ML_CommonP_py_Plus_12","ResultFiles":[],"JsonResultForDownstream":null},"NeedUpdate":false,"NeedUpdateInfo":null,"NeedRepeat":false,"LoopIndex":0,"LoopElement":null,"DomainId":"89f67753-c28b-4621-95f3-584ff558dac8","Id":"StatsProcessingUnits/89f67753-c28b-4621-95f3-584ff558dac8"},"StatsModuleInfoFlow":null,"IndexOfPlan":12,"IsReadyToRun":false,"InPorts":[{"AllowMultiInput":true,"ParentNodeIndexs":[],"ParentNodeIds":[],"ParentOutPortIds":[],"ClassType":"StatsStreamInPort","Id":"StatsStreamPorts/b8c8ccfc-dcde-4047-bc29-b65ae858f2e8","Name":"流程","Code":"FlowIn","Description":"流程走向，仅传递上个节点的Id。","BelongingNodeIndex":12,"BelongingNodeId":"StatsStreamNodes/8be555b3-c82b-4b4b-8504-7d58418cd079","PortType":"FLOW","PortColor":"#000000","PortShape":"Flow","Value":null,"Disable":false,"LinkParameter":null},{"AllowMultiInput":false,"ParentNodeIndexs":[8],"ParentNodeIds":["StatsStreamNodes/ba469577-7f31-4f54-941e-cab71090f433"],"ParentOutPortIds":["StatsStreamPorts/de51d3d3-6ba4-4abf-b99f-17b6a5ed760e"],"ClassType":"StatsStreamInPort","Id":"StatsStreamPorts/50b84b50-041a-49f0-99ec-646306e476e1","Name":"模型","Code":"Model","Description":"传输模型文件。","BelongingNodeIndex":12,"BelongingNodeId":"StatsStreamNodes/8be555b3-c82b-4b4b-8504-7d58418cd079","PortType":"MODEL","PortColor":"#83a4d4","PortShape":"Triangle","Value":"E:\\Study\\shou yi shu ju ku\\BSH8.0\\BSH8.0\\ML_XGBoostL_py_Plus_8\\XGBmodel.dat","Disable":false,"LinkParameter":null},{"AllowMultiInput":false,"ParentNodeIndexs":[5],"ParentNodeIds":["StatsStreamNodes/bf9123c6-118a-4b35-9406-86808efea5ce"],"ParentOutPortIds":["StatsStreamPorts/a87b7d03-b874-4366-bd1e-be5f830aafa1"],"ClassType":"StatsStreamInPort","Id":"StatsStreamPorts/b3c7fe8c-2a5c-425f-82c7-fd0b2830392e","Name":"测试集","Code":"Test","Description":"测试集输入。","BelongingNodeIndex":12,"BelongingNodeId":"StatsStreamNodes/8be555b3-c82b-4b4b-8504-7d58418cd079","PortType":"TESTDATA","PortColor":"#0ABFBC","PortShape":"Square","Value":"E:\\Study\\shou yi shu ju ku\\BSH8.0\\BSH8.0\\ML_TrainTestSplit_py_Plus_5/test_data.tsv","Disable":false,"LinkParameter":null}],"OutPorts":[{"ClassType":"StatsStreamOutPort","Id":"StatsStreamPorts/0f643a7f-e6b3-40ec-8de3-d78436f74780","Name":"流程","Code":"FlowOut","Description":"流程走向的出口。","BelongingNodeIndex":12,"BelongingNodeId":"StatsStreamNodes/8be555b3-c82b-4b4b-8504-7d58418cd079","PortType":"FLOW","PortColor":"#000000","PortShape":"Flow","Value":null,"Disable":false,"LinkParameter":null},{"ClassType":"StatsStreamOutPort","Id":"StatsStreamPorts/d1d4b6f9-77fa-4041-91ee-a666f868981a","Name":"输出数据集","Code":"URIResult","Description":"数据","BelongingNodeIndex":12,"BelongingNodeId":"StatsStreamNodes/8be555b3-c82b-4b4b-8504-7d58418cd079","PortType":"TSVURI","PortColor":"#0265C0","PortShape":"Square","Value":"E:\\Study\\shou yi shu ju ku\\BSH8.0\\BSH8.0\\ML_CommonP_py_Plus_12\\XGB_ML_predres.tsv","Disable":false,"LinkParameter":null}],"Disable":false,"LogContents":[],"DomainId":"8be555b3-c82b-4b4b-8504-7d58418cd079","Id":"StatsStreamNodes/8be555b3-c82b-4b4b-8504-7d58418cd079"},{"Index":12,"ParentIds":["StatsStreamNodes/eaf9fbbd-468e-4f1d-a683-6fe2b8776deb","StatsStreamNodes/bf9123c6-118a-4b35-9406-86808efea5ce"],"ParentIndexs":[45,5],"IsRoot":false,"IsRunning":false,"Level":0,"SubLevel":0,"StatsProcessingUnit":{"UnitType":"DataManipulation","IndexOfPlan":13,"IdOfPlan":"ML_CommonP_py_Plus_13","ModuleInfo":{"Category":"机器学习","CategoryColor":"#00BFFF","CanBeIndependent":false,"UnitType":"DataManipulation","ProgrammingLanguage":"Python","Name":"分类预测_Plus","ForeignName":"Common Predictor Plus","Code":"ML_CommonP_py_Plus","Description":"分类预测模块，用于分类模型的预测任务，导入模型和测试数据集即可进行预测，可接在所有的分类模型后。","IsHidden":false,"AvailableUpstreamModules":[],"InvalidUpstreamModule":[],"Version":"1.0"},"Language":"Python","Code":"ML_CommonP_py_Plus","WorkingPath":"E:\\Study\\shou yi shu ju ku\\BSH8.0\\BSH8.0","NeedSourceData":false,"IsSource":false,"Parameters":[],"UpStreamStatsDataStreams":[],"UnitResult":null,"InterfaceScriptFile":null,"FunctionScriptFile":null,"IsValid":false,"Status":"None","HasResult":false,"Ports":{"InPorts":[{"AllowMultiInput":true,"ClassType":"InputPort","ParentOutputPortIds":[],"ParentUnitIds":[],"Id":"StatsStreamPorts/c590c575-80b6-4e87-a4e5-41315d9cc660","PortType":"FLOW","PortColor":"#000000","PortShape":"Flow","Name":"流程","Code":"FlowIn","Description":"流程走向，仅传递上个节点的Id。","Disable":false,"UnitId":13,"Value":null,"LinkParameter":null},{"AllowMultiInput":false,"ClassType":"InputPort","ParentOutputPortIds":["StatsStreamPorts/df99026a-5c52-4162-9651-03ccdaf1ab3b"],"ParentUnitIds":[45],"Id":"StatsStreamPorts/a3cb8f0e-4219-43d1-99cb-6a3172bd2e75","PortType":"MODEL","PortColor":"#83a4d4","PortShape":"Triangle","Name":"模型","Code":"Model","Description":"传输模型文件。","Disable":false,"UnitId":13,"Value":"E:\\Study\\shou yi shu ju ku\\BSH8.0\\BSH8.0\\ML_NaiveBayesL_py_Plus_45\\NBmodel.dat","LinkParameter":null},{"AllowMultiInput":false,"ClassType":"InputPort","ParentOutputPortIds":["StatsStreamPorts/a87b7d03-b874-4366-bd1e-be5f830aafa1"],"ParentUnitIds":[5],"Id":"StatsStreamPorts/7e75016b-3b5c-4eea-b578-ab8669026e88","PortType":"TESTDATA","PortColor":"#0ABFBC","PortShape":"Square","Name":"测试集","Code":"Test","Description":"测试集输入。","Disable":false,"UnitId":13,"Value":"E:\\Study\\shou yi shu ju ku\\BSH8.0\\BSH8.0\\ML_TrainTestSplit_py_Plus_5/test_data.tsv","LinkParameter":null}],"OutPorts":[{"ClassType":"OutputPort","Id":"StatsStreamPorts/b45abdb5-2230-4392-b18a-c97e664b5c22","PortType":"FLOW","PortColor":"#000000","PortShape":"Flow","Name":"流程","Code":"FlowOut","Description":"流程走向的出口。","Disable":false,"UnitId":0,"Value":null,"LinkParameter":null},{"ClassType":"OutputPort","Id":"StatsStreamPorts/ea76fea2-29e0-418b-a969-b706ad2980fa","PortType":"TSVURI","PortColor":"#0265C0","PortShape":"Square","Name":"输出数据集","Code":"URIResult","Description":"数据","Disable":false,"UnitId":0,"Value":"E:\\Study\\shou yi shu ju ku\\BSH8.0\\BSH8.0\\ML_CommonP_py_Plus_13\\NB_ML_predres.tsv","LinkParameter":null}]},"UnitState":{"KeyValues":[],"ClassType":"UnitState"},"Content":null,"Result":{"SpuResultLocation":"E:\\Study\\shou yi shu ju ku\\BSH8.0\\BSH8.0\\ML_CommonP_py_Plus_13","ResultFiles":[],"JsonResultForDownstream":null},"NeedUpdate":false,"NeedUpdateInfo":null,"NeedRepeat":false,"LoopIndex":0,"LoopElement":null,"DomainId":"b68becc3-b17f-4556-9885-ab3b0015fbf7","Id":"StatsProcessingUnits/b68becc3-b17f-4556-9885-ab3b0015fbf7"},"StatsModuleInfoFlow":null,"IndexOfPlan":13,"IsReadyToRun":false,"InPorts":[{"AllowMultiInput":true,"ParentNodeIndexs":[],"ParentNodeIds":[],"ParentOutPortIds":[],"ClassType":"StatsStreamInPort","Id":"StatsStreamPorts/c590c575-80b6-4e87-a4e5-41315d9cc660","Name":"流程","Code":"FlowIn","Description":"流程走向，仅传递上个节点的Id。","BelongingNodeIndex":13,"BelongingNodeId":"StatsStreamNodes/8f4bf70d-0d99-44f8-a31d-e9a168e86655","PortType":"FLOW","PortColor":"#000000","PortShape":"Flow","Value":null,"Disable":false,"LinkParameter":null},{"AllowMultiInput":false,"ParentNodeIndexs":[45],"ParentNodeIds":["StatsStreamNodes/eaf9fbbd-468e-4f1d-a683-6fe2b8776deb"],"ParentOutPortIds":["StatsStreamPorts/df99026a-5c52-4162-9651-03ccdaf1ab3b"],"ClassType":"StatsStreamInPort","Id":"StatsStreamPorts/a3cb8f0e-4219-43d1-99cb-6a3172bd2e75","Name":"模型","Code":"Model","Description":"传输模型文件。","BelongingNodeIndex":13,"BelongingNodeId":"StatsStreamNodes/8f4bf70d-0d99-44f8-a31d-e9a168e86655","PortType":"MODEL","PortColor":"#83a4d4","PortShape":"Triangle","Value":"E:\\Study\\shou yi shu ju ku\\BSH8.0\\BSH8.0\\ML_NaiveBayesL_py_Plus_45\\NBmodel.dat","Disable":false,"LinkParameter":null},{"AllowMultiInput":false,"ParentNodeIndexs":[5],"ParentNodeIds":["StatsStreamNodes/bf9123c6-118a-4b35-9406-86808efea5ce"],"ParentOutPortIds":["StatsStreamPorts/a87b7d03-b874-4366-bd1e-be5f830aafa1"],"ClassType":"StatsStreamInPort","Id":"StatsStreamPorts/7e75016b-3b5c-4eea-b578-ab8669026e88","Name":"测试集","Code":"Test","Description":"测试集输入。","BelongingNodeIndex":13,"BelongingNodeId":"StatsStreamNodes/8f4bf70d-0d99-44f8-a31d-e9a168e86655","PortType":"TESTDATA","PortColor":"#0ABFBC","PortShape":"Square","Value":"E:\\Study\\shou yi shu ju ku\\BSH8.0\\BSH8.0\\ML_TrainTestSplit_py_Plus_5/test_data.tsv","Disable":false,"LinkParameter":null}],"OutPorts":[{"ClassType":"StatsStreamOutPort","Id":"StatsStreamPorts/b45abdb5-2230-4392-b18a-c97e664b5c22","Name":"流程","Code":"FlowOut","Description":"流程走向的出口。","BelongingNodeIndex":13,"BelongingNodeId":"StatsStreamNodes/8f4bf70d-0d99-44f8-a31d-e9a168e86655","PortType":"FLOW","PortColor":"#000000","PortShape":"Flow","Value":null,"Disable":false,"LinkParameter":null},{"ClassType":"StatsStreamOutPort","Id":"StatsStreamPorts/ea76fea2-29e0-418b-a969-b706ad2980fa","Name":"输出数据集","Code":"URIResult","Description":"数据","BelongingNodeIndex":13,"BelongingNodeId":"StatsStreamNodes/8f4bf70d-0d99-44f8-a31d-e9a168e86655","PortType":"TSVURI","PortColor":"#0265C0","PortShape":"Square","Value":"E:\\Study\\shou yi shu ju ku\\BSH8.0\\BSH8.0\\ML_CommonP_py_Plus_13\\NB_ML_predres.tsv","Disable":false,"LinkParameter":null}],"Disable":false,"LogContents":[],"DomainId":"8f4bf70d-0d99-44f8-a31d-e9a168e86655","Id":"StatsStreamNodes/8f4bf70d-0d99-44f8-a31d-e9a168e86655"},{"Index":17,"ParentIds":["StatsStreamNodes/52871e1f-9aee-438e-81f0-8fb22320ee99","StatsStreamNodes/675d283e-7ddb-48a2-ad3d-1b67c05a06ef","StatsStreamNodes/8be555b3-c82b-4b4b-8504-7d58418cd079","StatsStreamNodes/8f4bf70d-0d99-44f8-a31d-e9a168e86655","StatsStreamNodes/a25deb4b-17f9-4ae1-aa11-a9903f7edf56"],"ParentIndexs":[10,11,12,13,47],"IsRoot":false,"IsRunning":false,"Level":0,"SubLevel":0,"StatsProcessingUnit":{"UnitType":"DataManipulation","IndexOfPlan":19,"IdOfPlan":"ML_FileSummary_py_Plus_19","ModuleInfo":{"Category":"机器学习","CategoryColor":"#00BFFF","CanBeIndependent":false,"UnitType":"DataManipulation","ProgrammingLanguage":"Python","Name":"数据集整合_Plus","ForeignName":"Summary Data","Code":"ML_FileSummary_py_Plus","Description":"数据集整合，用于汇总多数据源数据。","IsHidden":false,"AvailableUpstreamModules":[],"InvalidUpstreamModule":[],"Version":"1.0"},"Language":"Python","Code":"ML_FileSummary_py_Plus","WorkingPath":"E:\\Study\\shou yi shu ju ku\\BSH8.0\\BSH8.0","NeedSourceData":false,"IsSource":false,"Parameters":[],"UpStreamStatsDataStreams":[],"UnitResult":null,"InterfaceScriptFile":null,"FunctionScriptFile":null,"IsValid":false,"Status":"None","HasResult":false,"Ports":{"InPorts":[{"AllowMultiInput":true,"ClassType":"InputPort","ParentOutputPortIds":[],"ParentUnitIds":[],"Id":"StatsStreamPorts/f72a98af-adb7-4238-ac12-725cbb3558d1","PortType":"FLOW","PortColor":"#000000","PortShape":"Flow","Name":"流程","Code":"FlowIn","Description":"流程走向，仅传递上个节点的Id。","Disable":false,"UnitId":19,"Value":null,"LinkParameter":null},{"AllowMultiInput":true,"ClassType":"InputPort","ParentOutputPortIds":["StatsStreamPorts/44c86910-accb-4580-ad94-1b8b2aa7506d","StatsStreamPorts/61d5cc92-5e39-4c56-8c34-590588bb9d67","StatsStreamPorts/d1d4b6f9-77fa-4041-91ee-a666f868981a","StatsStreamPorts/ea76fea2-29e0-418b-a969-b706ad2980fa","StatsStreamPorts/7a248da6-d752-4109-b598-ef8305cf70bc"],"ParentUnitIds":[10,11,12,13,47],"Id":"StatsStreamPorts/28895ad3-13c3-42cc-b336-9326e78749ac","PortType":"TSVURI","PortColor":"#0265C0","PortShape":"Square","Name":"数据集","Code":"data_table_uri","Description":"数据集URI","Disable":false,"UnitId":19,"Value":"E:\\Study\\shou yi shu ju ku\\BSH8.0\\BSH8.0\\ML_CommonP_py_Plus_10\\DesicionTree_ML_predres.tsv,E:\\Study\\shou yi shu ju ku\\BSH8.0\\BSH8.0\\ML_CommonP_py_Plus_11\\RF_ML_predres.tsv,E:\\Study\\shou yi shu ju ku\\BSH8.0\\BSH8.0\\ML_CommonP_py_Plus_12\\XGB_ML_predres.tsv,E:\\Study\\shou yi shu ju ku\\BSH8.0\\BSH8.0\\ML_CommonP_py_Plus_13\\NB_ML_predres.tsv,E:\\Study\\shou yi shu ju ku\\BSH8.0\\BSH8.0\\ML_CommonP_py_Plus_47\\KNNC_ML_predres.tsv","LinkParameter":null}],"OutPorts":[{"ClassType":"OutputPort","Id":"StatsStreamPorts/c449646d-a791-44c1-8420-ac8f4d2f1be9","PortType":"FLOW","PortColor":"#000000","PortShape":"Flow","Name":"流程","Code":"FlowOut","Description":"流程走向的出口。","Disable":false,"UnitId":0,"Value":null,"LinkParameter":null},{"ClassType":"OutputPort","Id":"StatsStreamPorts/a330774a-4888-49a5-8dc1-5df2de838fc7","PortType":"TSVURITEXT","PortColor":"#7CB342","PortShape":"Rhombus","Name":"多数据源输出","Code":"DataURIList","Description":"输出的多个数据源，逗号隔开。","Disable":false,"UnitId":0,"Value":["E:\\Study\\shou yi shu ju ku\\BSH8.0\\BSH8.0\\ML_FileSummary_py_Plus_19\\DesicionTree_ML_predres.tsv","E:\\Study\\shou yi shu ju ku\\BSH8.0\\BSH8.0\\ML_FileSummary_py_Plus_19\\RF_ML_predres.tsv","E:\\Study\\shou yi shu ju ku\\BSH8.0\\BSH8.0\\ML_FileSummary_py_Plus_19\\XGB_ML_predres.tsv","E:\\Study\\shou yi shu ju ku\\BSH8.0\\BSH8.0\\ML_FileSummary_py_Plus_19\\NB_ML_predres.tsv","E:\\Study\\shou yi shu ju ku\\BSH8.0\\BSH8.0\\ML_FileSummary_py_Plus_19\\KNNC_ML_predres.tsv"],"LinkParameter":null}]},"UnitState":{"KeyValues":[],"ClassType":"UnitState"},"Content":null,"Result":{"SpuResultLocation":"E:\\Study\\shou yi shu ju ku\\BSH8.0\\BSH8.0\\ML_FileSummary_py_Plus_19","ResultFiles":[],"JsonResultForDownstream":null},"NeedUpdate":false,"NeedUpdateInfo":null,"NeedRepeat":false,"LoopIndex":0,"LoopElement":null,"DomainId":"904beb92-c248-4a78-89dd-de5b496b2c14","Id":"StatsProcessingUnits/904beb92-c248-4a78-89dd-de5b496b2c14"},"StatsModuleInfoFlow":null,"IndexOfPlan":19,"IsReadyToRun":false,"InPorts":[{"AllowMultiInput":true,"ParentNodeIndexs":[],"ParentNodeIds":[],"ParentOutPortIds":[],"ClassType":"StatsStreamInPort","Id":"StatsStreamPorts/f72a98af-adb7-4238-ac12-725cbb3558d1","Name":"流程","Code":"FlowIn","Description":"流程走向，仅传递上个节点的Id。","BelongingNodeIndex":19,"BelongingNodeId":"StatsStreamNodes/bf4cf4bb-b888-4c8c-b08a-07d2ed9320bf","PortType":"FLOW","PortColor":"#000000","PortShape":"Flow","Value":null,"Disable":false,"LinkParameter":null},{"AllowMultiInput":true,"ParentNodeIndexs":[10,11,12,13,47],"ParentNodeIds":["StatsStreamNodes/52871e1f-9aee-438e-81f0-8fb22320ee99","StatsStreamNodes/675d283e-7ddb-48a2-ad3d-1b67c05a06ef","StatsStreamNodes/8be555b3-c82b-4b4b-8504-7d58418cd079","StatsStreamNodes/8f4bf70d-0d99-44f8-a31d-e9a168e86655","StatsStreamNodes/a25deb4b-17f9-4ae1-aa11-a9903f7edf56"],"ParentOutPortIds":["StatsStreamPorts/44c86910-accb-4580-ad94-1b8b2aa7506d","StatsStreamPorts/61d5cc92-5e39-4c56-8c34-590588bb9d67","StatsStreamPorts/d1d4b6f9-77fa-4041-91ee-a666f868981a","StatsStreamPorts/ea76fea2-29e0-418b-a969-b706ad2980fa","StatsStreamPorts/7a248da6-d752-4109-b598-ef8305cf70bc"],"ClassType":"StatsStreamInPort","Id":"StatsStreamPorts/28895ad3-13c3-42cc-b336-9326e78749ac","Name":"数据集","Code":"data_table_uri","Description":"数据集URI","BelongingNodeIndex":19,"BelongingNodeId":"StatsStreamNodes/bf4cf4bb-b888-4c8c-b08a-07d2ed9320bf","PortType":"TSVURI","PortColor":"#0265C0","PortShape":"Square","Value":"E:\\Study\\shou yi shu ju ku\\BSH8.0\\BSH8.0\\ML_CommonP_py_Plus_10\\DesicionTree_ML_predres.tsv,E:\\Study\\shou yi shu ju ku\\BSH8.0\\BSH8.0\\ML_CommonP_py_Plus_11\\RF_ML_predres.tsv,E:\\Study\\shou yi shu ju ku\\BSH8.0\\BSH8.0\\ML_CommonP_py_Plus_12\\XGB_ML_predres.tsv,E:\\Study\\shou yi shu ju ku\\BSH8.0\\BSH8.0\\ML_CommonP_py_Plus_13\\NB_ML_predres.tsv,E:\\Study\\shou yi shu ju ku\\BSH8.0\\BSH8.0\\ML_CommonP_py_Plus_47\\KNNC_ML_predres.tsv","Disable":false,"LinkParameter":null}],"OutPorts":[{"ClassType":"StatsStreamOutPort","Id":"StatsStreamPorts/c449646d-a791-44c1-8420-ac8f4d2f1be9","Name":"流程","Code":"FlowOut","Description":"流程走向的出口。","BelongingNodeIndex":19,"BelongingNodeId":"StatsStreamNodes/bf4cf4bb-b888-4c8c-b08a-07d2ed9320bf","PortType":"FLOW","PortColor":"#000000","PortShape":"Flow","Value":null,"Disable":false,"LinkParameter":null},{"ClassType":"StatsStreamOutPort","Id":"StatsStreamPorts/a330774a-4888-49a5-8dc1-5df2de838fc7","Name":"多数据源输出","Code":"DataURIList","Description":"输出的多个数据源，逗号隔开。","BelongingNodeIndex":19,"BelongingNodeId":"StatsStreamNodes/bf4cf4bb-b888-4c8c-b08a-07d2ed9320bf","PortType":"TSVURITEXT","PortColor":"#7CB342","PortShape":"Rhombus","Value":["E:\\Study\\shou yi shu ju ku\\BSH8.0\\BSH8.0\\ML_FileSummary_py_Plus_19\\DesicionTree_ML_predres.tsv","E:\\Study\\shou yi shu ju ku\\BSH8.0\\BSH8.0\\ML_FileSummary_py_Plus_19\\RF_ML_predres.tsv","E:\\Study\\shou yi shu ju ku\\BSH8.0\\BSH8.0\\ML_FileSummary_py_Plus_19\\XGB_ML_predres.tsv","E:\\Study\\shou yi shu ju ku\\BSH8.0\\BSH8.0\\ML_FileSummary_py_Plus_19\\NB_ML_predres.tsv","E:\\Study\\shou yi shu ju ku\\BSH8.0\\BSH8.0\\ML_FileSummary_py_Plus_19\\KNNC_ML_predres.tsv"],"Disable":false,"LinkParameter":null}],"Disable":false,"LogContents":[],"DomainId":"bf4cf4bb-b888-4c8c-b08a-07d2ed9320bf","Id":"StatsStreamNodes/bf4cf4bb-b888-4c8c-b08a-07d2ed9320bf"},{"Index":18,"ParentIds":["StatsStreamNodes/bf4cf4bb-b888-4c8c-b08a-07d2ed9320bf"],"ParentIndexs":[19],"IsRoot":false,"IsRunning":false,"Level":0,"SubLevel":0,"StatsProcessingUnit":{"UnitType":"DataManipulation","IndexOfPlan":28,"IdOfPlan":"DA_MultiEstimation_py_Plus_28","ModuleInfo":{"Category":"数据分析","CategoryColor":"#00BFFF","CanBeIndependent":false,"UnitType":"DataManipulation","ProgrammingLanguage":"Python","Name":"多模型评估节点_Plus","ForeignName":"Multiple Models Estimation Plus","Code":"DA_MultiEstimation_py_Plus","Description":"可以传入多个数据集，包含准确度（Accuracy），F1-Score，Matthews Correlation Coefficient（MCC）等评估算法，为基础评估节点的多数据集版。","IsHidden":false,"AvailableUpstreamModules":[],"InvalidUpstreamModule":[],"Version":"1.0"},"Language":"Python","Code":"DA_MultiEstimation_py_Plus","WorkingPath":"E:\\Study\\shou yi shu ju ku\\BSH8.0\\BSH8.0","NeedSourceData":false,"IsSource":false,"Parameters":[{"IsVirtual":false,"Name":"选择预测标签值","Binding":"predvalue","ParaType":"FlowVariables","Editor":{"AllowEdit":false,"Source":"FromInPort:DataURIList","ExcludedVarialbleParameterNames":[],"SourceValiableParameterNames":[],"SingleSelected":true,"IsPassword":false,"TextValue":"Group_pred","EditorType":"FlowVariableSelector","Id":"676d11d8-cef8-4227-aabd-f8d774b462d4","ParentId":null,"DisplayName":"选择预测标签值","PlaceHolder":null,"ForeignName":"Select Predicted Value","Description":"选择分类预测标签变量，只含有0和1","Binding":"predvalue","MaskExpression":null,"CanBeNull":true,"VisibilityExpression":"true","ValueChangedAction":null,"ValueChangedParameter":null,"Value":"Group_pred","IsVirtual":false,"Disable":false},"Value":"Group_pred","DisplayText":"Group_pred","Description":"选择分类预测标签变量，只含有0和1","CanBeNull":true,"HasSeriesStructures":false},{"IsVirtual":false,"Name":"选择真值","Binding":"truevalue","ParaType":"FlowVariables","Editor":{"AllowEdit":false,"Source":"FromInPort:DataURIList","ExcludedVarialbleParameterNames":["选择预测标签值"],"SourceValiableParameterNames":[],"SingleSelected":true,"IsPassword":false,"TextValue":"Group","EditorType":"FlowVariableSelector","Id":"a1953eb9-3019-4632-88f1-4b6cb3508239","ParentId":null,"DisplayName":"选择真值","PlaceHolder":null,"ForeignName":"Select True Value","Description":"选择二分类变量，只能0和1","Binding":"truevalue","MaskExpression":null,"CanBeNull":true,"VisibilityExpression":"true","ValueChangedAction":null,"ValueChangedParameter":null,"Value":"Group","IsVirtual":false,"Disable":false},"Value":"Group","DisplayText":"Group","Description":"选择二分类变量，只能0和1","CanBeNull":true,"HasSeriesStructures":false},{"IsVirtual":false,"Name":"评估变量类型","Binding":"method","ParaType":"Single","Editor":{"Editable":false,"UseIndex":false,"MultiSelect":false,"Items":["二分类","回归"],"IsPassword":false,"TextValue":"二分类","EditorType":"ComboEdit","Id":"5d3ba635-ded2-4b7f-8a8b-957dc1eca378","ParentId":null,"DisplayName":"评估变量类型","PlaceHolder":null,"ForeignName":"Estimation Methods","Description":"选择评估变量的类型","Binding":"method","MaskExpression":null,"CanBeNull":false,"VisibilityExpression":"true","ValueChangedAction":null,"ValueChangedParameter":null,"Value":null,"IsVirtual":false,"Disable":false},"Value":"二分类","DisplayText":"二分类","Description":"选择评估变量的类型","CanBeNull":false,"HasSeriesStructures":false},{"IsVirtual":false,"Name":"分类评估方法","Binding":"method_c","ParaType":"Single","Editor":{"Editable":false,"UseIndex":false,"MultiSelect":true,"Items":["Accuracy","Prevalence","Recall","F1-Score","MCC","AUROC","Presicion","Specificity","FNR","FPR"],"IsPassword":false,"TextValue":"Accuracy, Prevalence, Recall, F1-Score, MCC, AUROC, Presicion, Specificity, FNR, FPR","EditorType":"ComboEdit","Id":"7797a6c6-6de2-4554-ad6c-0aebe7e82963","ParentId":null,"DisplayName":"分类评估方法","PlaceHolder":null,"ForeignName":"Classification Estimation Methods","Description":"模型的评估方法是用来度量和判断机器学习模型在给定数据上的性能和效果的指标。","Binding":"method_c","MaskExpression":null,"CanBeNull":false,"VisibilityExpression":"[评估变量类型]=\"二分类\"","ValueChangedAction":null,"ValueChangedParameter":null,"Value":"Accuracy, Prevalence, Recall, F1-Score, MCC, AUROC, Presicion, Specificity, FNR, FPR","IsVirtual":false,"Disable":false},"Value":"Accuracy, Prevalence, Recall, F1-Score, MCC, AUROC, Presicion, Specificity, FNR, FPR","DisplayText":"Accuracy, Prevalence, Recall, F1-Score, MCC, AUROC, Presicion, Specificity, FNR, FPR","Description":"模型的评估方法是用来度量和判断机器学习模型在给定数据上的性能和效果的指标。","CanBeNull":false,"HasSeriesStructures":false},{"IsVirtual":false,"Name":"回归评估方法","Binding":"method_n","ParaType":"Single","Editor":{"Editable":false,"UseIndex":false,"MultiSelect":true,"Items":["MSE","RMSE","MAE","R^2"],"IsPassword":false,"TextValue":"MSE","EditorType":"ComboEdit","Id":"874b7278-2708-4b79-bd09-e7efd17f49de","ParentId":null,"DisplayName":"回归评估方法","PlaceHolder":null,"ForeignName":"Regression Estimation Methods","Description":"模型的评估方法是用来度量和判断机器学习模型在给定数据上的性能和效果的指标。","Binding":"method_n","MaskExpression":null,"CanBeNull":false,"VisibilityExpression":"[评估变量类型]=\"回归\"","ValueChangedAction":null,"ValueChangedParameter":null,"Value":null,"IsVirtual":false,"Disable":false},"Value":"MSE","DisplayText":"MSE","Description":"模型的评估方法是用来度量和判断机器学习模型在给定数据上的性能和效果的指标。","CanBeNull":false,"HasSeriesStructures":false},{"IsVirtual":false,"Name":"是否求分数均值","Binding":"IfMean","ParaType":"Single","Editor":{"Checked":true,"EditorType":"CheckEdit","Id":"916c061c-7eea-4938-a79a-7328b0b83abc","ParentId":null,"DisplayName":"是否求分数均值","PlaceHolder":null,"ForeignName":"Calculate Mean or not","Description":"是否求对应模型的均值并输出","Binding":"IfMean","MaskExpression":null,"CanBeNull":false,"VisibilityExpression":"true","ValueChangedAction":null,"ValueChangedParameter":null,"Value":true,"IsVirtual":false,"Disable":false},"Value":true,"DisplayText":"是","Description":"是否求对应模型的均值并输出","CanBeNull":false,"HasSeriesStructures":false}],"UpStreamStatsDataStreams":[],"UnitResult":null,"InterfaceScriptFile":null,"FunctionScriptFile":null,"IsValid":false,"Status":"None","HasResult":false,"Ports":{"InPorts":[{"AllowMultiInput":true,"ClassType":"InputPort","ParentOutputPortIds":[],"ParentUnitIds":[],"Id":"StatsStreamPorts/be0c35ba-4691-49da-8253-a0e65f9656c7","PortType":"FLOW","PortColor":"#000000","PortShape":"Flow","Name":"流程","Code":"FlowIn","Description":"流程走向，仅传递上个节点的Id。","Disable":false,"UnitId":28,"Value":null,"LinkParameter":null},{"AllowMultiInput":false,"ClassType":"InputPort","ParentOutputPortIds":["StatsStreamPorts/a330774a-4888-49a5-8dc1-5df2de838fc7"],"ParentUnitIds":[19],"Id":"StatsStreamPorts/720bd66d-a08e-4e50-889e-91f0e29cea8f","PortType":"TSVURITEXT","PortColor":"#7CB342","PortShape":"Rhombus","Name":"数据源输入","Code":"DataURIList","Description":"输入数据源的地址","Disable":false,"UnitId":28,"Value":["E:\\Study\\shou yi shu ju ku\\BSH8.0\\BSH8.0\\ML_FileSummary_py_Plus_19\\DesicionTree_ML_predres.tsv","E:\\Study\\shou yi shu ju ku\\BSH8.0\\BSH8.0\\ML_FileSummary_py_Plus_19\\RF_ML_predres.tsv","E:\\Study\\shou yi shu ju ku\\BSH8.0\\BSH8.0\\ML_FileSummary_py_Plus_19\\XGB_ML_predres.tsv","E:\\Study\\shou yi shu ju ku\\BSH8.0\\BSH8.0\\ML_FileSummary_py_Plus_19\\NB_ML_predres.tsv","E:\\Study\\shou yi shu ju ku\\BSH8.0\\BSH8.0\\ML_FileSummary_py_Plus_19\\KNNC_ML_predres.tsv"],"LinkParameter":null}],"OutPorts":[{"ClassType":"OutputPort","Id":"StatsStreamPorts/77f25e02-dece-45b0-9d73-8d85f501be87","PortType":"FLOW","PortColor":"#000000","PortShape":"Flow","Name":"流程","Code":"FlowOut","Description":"流程走向的出口。","Disable":false,"UnitId":0,"Value":null,"LinkParameter":null},{"ClassType":"OutputPort","Id":"StatsStreamPorts/172456eb-2d31-4018-a540-67180667f8d9","PortType":"TSVURI","PortColor":"#0265C0","PortShape":"Square","Name":"输出数据集","Code":"URIResult","Description":"结果数据","Disable":false,"UnitId":0,"Value":"E:\\Study\\shou yi shu ju ku\\BSH8.0\\BSH8.0\\DA_MultiEstimation_py_Plus_28\\MultiEstimationRes.tsv","LinkParameter":null},{"ClassType":"OutputPort","Id":"StatsStreamPorts/15bb41fd-3915-4a6d-8e92-a8d8d407997f","PortType":"TSVURIPLOT","PortColor":"#FBD786","PortShape":"Square","Name":"输出绘图数据集","Code":"PlotURIResult","Description":"绘图数据","Disable":false,"UnitId":0,"Value":"E:\\Study\\shou yi shu ju ku\\BSH8.0\\BSH8.0\\DA_MultiEstimation_py_Plus_28\\BindRes.tsv","LinkParameter":null}]},"UnitState":{"KeyValues":[],"ClassType":"UnitState"},"Content":null,"Result":{"SpuResultLocation":"E:\\Study\\shou yi shu ju ku\\BSH8.0\\BSH8.0\\DA_MultiEstimation_py_Plus_28","ResultFiles":[],"JsonResultForDownstream":null},"NeedUpdate":false,"NeedUpdateInfo":null,"NeedRepeat":false,"LoopIndex":0,"LoopElement":null,"DomainId":"a33951b2-e6f2-4907-aee4-664159d9a47c","Id":"StatsProcessingUnits/a33951b2-e6f2-4907-aee4-664159d9a47c"},"StatsModuleInfoFlow":null,"IndexOfPlan":28,"IsReadyToRun":false,"InPorts":[{"AllowMultiInput":true,"ParentNodeIndexs":[],"ParentNodeIds":[],"ParentOutPortIds":[],"ClassType":"StatsStreamInPort","Id":"StatsStreamPorts/be0c35ba-4691-49da-8253-a0e65f9656c7","Name":"流程","Code":"FlowIn","Description":"流程走向，仅传递上个节点的Id。","BelongingNodeIndex":28,"BelongingNodeId":"StatsStreamNodes/f412a548-516c-4ddf-ae1b-066526e153ff","PortType":"FLOW","PortColor":"#000000","PortShape":"Flow","Value":null,"Disable":false,"LinkParameter":null},{"AllowMultiInput":false,"ParentNodeIndexs":[19],"ParentNodeIds":["StatsStreamNodes/bf4cf4bb-b888-4c8c-b08a-07d2ed9320bf"],"ParentOutPortIds":["StatsStreamPorts/a330774a-4888-49a5-8dc1-5df2de838fc7"],"ClassType":"StatsStreamInPort","Id":"StatsStreamPorts/720bd66d-a08e-4e50-889e-91f0e29cea8f","Name":"数据源输入","Code":"DataURIList","Description":"输入数据源的地址","BelongingNodeIndex":28,"BelongingNodeId":"StatsStreamNodes/f412a548-516c-4ddf-ae1b-066526e153ff","PortType":"TSVURITEXT","PortColor":"#7CB342","PortShape":"Rhombus","Value":["E:\\Study\\shou yi shu ju ku\\BSH8.0\\BSH8.0\\ML_FileSummary_py_Plus_19\\DesicionTree_ML_predres.tsv","E:\\Study\\shou yi shu ju ku\\BSH8.0\\BSH8.0\\ML_FileSummary_py_Plus_19\\RF_ML_predres.tsv","E:\\Study\\shou yi shu ju ku\\BSH8.0\\BSH8.0\\ML_FileSummary_py_Plus_19\\XGB_ML_predres.tsv","E:\\Study\\shou yi shu ju ku\\BSH8.0\\BSH8.0\\ML_FileSummary_py_Plus_19\\NB_ML_predres.tsv","E:\\Study\\shou yi shu ju ku\\BSH8.0\\BSH8.0\\ML_FileSummary_py_Plus_19\\KNNC_ML_predres.tsv"],"Disable":false,"LinkParameter":null}],"OutPorts":[{"ClassType":"StatsStreamOutPort","Id":"StatsStreamPorts/77f25e02-dece-45b0-9d73-8d85f501be87","Name":"流程","Code":"FlowOut","Description":"流程走向的出口。","BelongingNodeIndex":28,"BelongingNodeId":"StatsStreamNodes/f412a548-516c-4ddf-ae1b-066526e153ff","PortType":"FLOW","PortColor":"#000000","PortShape":"Flow","Value":null,"Disable":false,"LinkParameter":null},{"ClassType":"StatsStreamOutPort","Id":"StatsStreamPorts/172456eb-2d31-4018-a540-67180667f8d9","Name":"输出数据集","Code":"URIResult","Description":"结果数据","BelongingNodeIndex":28,"BelongingNodeId":"StatsStreamNodes/f412a548-516c-4ddf-ae1b-066526e153ff","PortType":"TSVURI","PortColor":"#0265C0","PortShape":"Square","Value":"E:\\Study\\shou yi shu ju ku\\BSH8.0\\BSH8.0\\DA_MultiEstimation_py_Plus_28\\MultiEstimationRes.tsv","Disable":false,"LinkParameter":null},{"ClassType":"StatsStreamOutPort","Id":"StatsStreamPorts/15bb41fd-3915-4a6d-8e92-a8d8d407997f","Name":"输出绘图数据集","Code":"PlotURIResult","Description":"绘图数据","BelongingNodeIndex":28,"BelongingNodeId":"StatsStreamNodes/f412a548-516c-4ddf-ae1b-066526e153ff","PortType":"TSVURIPLOT","PortColor":"#FBD786","PortShape":"Square","Value":"E:\\Study\\shou yi shu ju ku\\BSH8.0\\BSH8.0\\DA_MultiEstimation_py_Plus_28\\BindRes.tsv","Disable":false,"LinkParameter":null}],"Disable":false,"LogContents":[],"DomainId":"f412a548-516c-4ddf-ae1b-066526e153ff","Id":"StatsStreamNodes/f412a548-516c-4ddf-ae1b-066526e153ff"},{"Index":19,"ParentIds":["StatsStreamNodes/f412a548-516c-4ddf-ae1b-066526e153ff"],"ParentIndexs":[28],"IsRoot":false,"IsRunning":false,"Level":0,"SubLevel":0,"StatsProcessingUnit":{"UnitType":"DataManipulation","IndexOfPlan":29,"IdOfPlan":"ML_CurveMulti_py_Plus_29","ModuleInfo":{"Category":"数据可视化","CategoryColor":"#00BFFF","CanBeIndependent":false,"UnitType":"DataManipulation","ProgrammingLanguage":"Python","Name":"机器学习基础绘图_Plus","ForeignName":"Machine Learning Fundamentals Drawing Node Plus","Code":"ML_CurveMulti_py_Plus","Description":"绘图模块包含ROC曲线, PR曲线, DCA曲线，应当接在评估节点后。","IsHidden":false,"AvailableUpstreamModules":[],"InvalidUpstreamModule":[],"Version":"1.0"},"Language":"Python","Code":"ML_CurveMulti_py_Plus","WorkingPath":"E:\\Study\\shou yi shu ju ku\\BSH8.0\\BSH8.0","NeedSourceData":false,"IsSource":false,"Parameters":[{"IsVirtual":false,"Name":"选择预测概率值","Binding":"predvalue","ParaType":"FlowVariables","Editor":{"AllowEdit":false,"Source":"FromInPort:PlotURIResult","ExcludedVarialbleParameterNames":[],"SourceValiableParameterNames":[],"SingleSelected":false,"IsPassword":false,"TextValue":"DesicionTreeTEST_pred,RFTEST_pred,XGBTEST_pred,NBTEST_pred,KNNCTEST_pred","EditorType":"FlowVariableSelector","Id":"e409b66c-a08e-41b7-b92d-69c1e03e02dd","ParentId":null,"DisplayName":"选择预测概率值","PlaceHolder":null,"ForeignName":"Select Predicted Value","Description":"选择分类预测概率变量，0到1之间","Binding":"predvalue","MaskExpression":null,"CanBeNull":false,"VisibilityExpression":"true","ValueChangedAction":null,"ValueChangedParameter":null,"Value":"DesicionTreeTEST_pred,RFTEST_pred,XGBTEST_pred,NBTEST_pred,KNNCTEST_pred","IsVirtual":false,"Disable":false},"Value":"DesicionTreeTEST_pred,RFTEST_pred,XGBTEST_pred,NBTEST_pred,KNNCTEST_pred","DisplayText":"DesicionTreeTEST_pred,RFTEST_pred,XGBTEST_pred,NBTEST_pred,KNNCTEST_pred","Description":"选择分类预测概率变量，0到1之间","CanBeNull":false,"HasSeriesStructures":false},{"IsVirtual":false,"Name":"选择真值","Binding":"truevalue","ParaType":"FlowVariables","Editor":{"AllowEdit":false,"Source":"FromInPort:PlotURIResult","ExcludedVarialbleParameterNames":["选择预测值"],"SourceValiableParameterNames":[],"SingleSelected":false,"IsPassword":false,"TextValue":"DesicionTreeTEST_true,RFTEST_true,XGBTEST_true,NBTEST_true,KNNCTEST_true","EditorType":"FlowVariableSelector","Id":"f879e4cf-d9cc-4e2f-9513-732b9c79ccfb","ParentId":null,"DisplayName":"选择真值","PlaceHolder":null,"ForeignName":"Select True Value","Description":"选择二分类变量，只能0和1","Binding":"truevalue","MaskExpression":null,"CanBeNull":false,"VisibilityExpression":"true","ValueChangedAction":null,"ValueChangedParameter":null,"Value":"DesicionTreeTEST_true,RFTEST_true,XGBTEST_true,NBTEST_true,KNNCTEST_true","IsVirtual":false,"Disable":false},"Value":"DesicionTreeTEST_true,RFTEST_true,XGBTEST_true,NBTEST_true,KNNCTEST_true","DisplayText":"DesicionTreeTEST_true,RFTEST_true,XGBTEST_true,NBTEST_true,KNNCTEST_true","Description":"选择二分类变量，只能0和1","CanBeNull":false,"HasSeriesStructures":false},{"IsVirtual":false,"Name":"评估变量类型","Binding":"method","ParaType":"Single","Editor":{"Editable":false,"UseIndex":false,"MultiSelect":false,"Items":["二分类","回归"],"IsPassword":false,"TextValue":"二分类","EditorType":"ComboEdit","Id":"6d52fa0c-2000-4699-9c2f-cddf9c2f399e","ParentId":null,"DisplayName":"评估变量类型","PlaceHolder":null,"ForeignName":"Estimation Methods","Description":"选择评估变量的类型","Binding":"method","MaskExpression":null,"CanBeNull":false,"VisibilityExpression":"true","ValueChangedAction":null,"ValueChangedParameter":null,"Value":null,"IsVirtual":false,"Disable":false},"Value":"二分类","DisplayText":"二分类","Description":"选择评估变量的类型","CanBeNull":false,"HasSeriesStructures":false},{"IsVirtual":false,"Name":"分类绘图方法","Binding":"plottype_c","ParaType":"Single","Editor":{"Editable":false,"UseIndex":false,"MultiSelect":true,"Items":["ROC","ROC置信区间","DCA","PR","校准曲线"],"IsPassword":false,"TextValue":"ROC, ROC置信区间, DCA, PR, 校准曲线","EditorType":"ComboEdit","Id":"71f1c141-511d-405e-9bc7-ebc180aefeb2","ParentId":null,"DisplayName":"分类绘图方法","PlaceHolder":null,"ForeignName":"Estimation Methods","Description":null,"Binding":"plottype_c","MaskExpression":null,"CanBeNull":true,"VisibilityExpression":"[评估变量类型]=\"二分类\"","ValueChangedAction":null,"ValueChangedParameter":null,"Value":"ROC, ROC置信区间, DCA, PR, 校准曲线","IsVirtual":false,"Disable":false},"Value":"ROC, ROC置信区间, DCA, PR, 校准曲线","DisplayText":"ROC, ROC置信区间, DCA, PR, 校准曲线","Description":null,"CanBeNull":true,"HasSeriesStructures":false},{"IsVirtual":false,"Name":"回归绘图方法","Binding":"plottype_n","ParaType":"Single","Editor":{"Editable":true,"UseIndex":false,"MultiSelect":true,"Items":["QQ图","残差图"],"IsPassword":false,"TextValue":"无","EditorType":"ComboEdit","Id":"e368b6eb-63b6-4c94-b2fe-0eaa769a25dc","ParentId":null,"DisplayName":"回归绘图方法","PlaceHolder":null,"ForeignName":"Estimation Methods","Description":null,"Binding":"plottype_n","MaskExpression":null,"CanBeNull":true,"VisibilityExpression":"[评估变量类型]=\"回归\"","ValueChangedAction":null,"ValueChangedParameter":null,"Value":null,"IsVirtual":false,"Disable":false},"Value":"无","DisplayText":"无","Description":null,"CanBeNull":true,"HasSeriesStructures":false}],"UpStreamStatsDataStreams":[],"UnitResult":null,"InterfaceScriptFile":null,"FunctionScriptFile":null,"IsValid":false,"Status":"None","HasResult":false,"Ports":{"InPorts":[{"AllowMultiInput":true,"ClassType":"InputPort","ParentOutputPortIds":[],"ParentUnitIds":[],"Id":"StatsStreamPorts/6b7a0aac-a4ba-4269-9d1b-d476601961f9","PortType":"FLOW","PortColor":"#000000","PortShape":"Flow","Name":"流程","Code":"FlowIn","Description":"流程走向，仅传递上个节点的Id。","Disable":false,"UnitId":29,"Value":null,"LinkParameter":null},{"AllowMultiInput":false,"ClassType":"InputPort","ParentOutputPortIds":["StatsStreamPorts/15bb41fd-3915-4a6d-8e92-a8d8d407997f"],"ParentUnitIds":[28],"Id":"StatsStreamPorts/8407a5cd-49f3-4731-a1bc-886dbc580511","PortType":"TSVURIPLOT","PortColor":"#FBD786","PortShape":"Square","Name":"数据集","Code":"PlotURIResult","Description":"绘图数据集URI","Disable":false,"UnitId":29,"Value":"E:\\Study\\shou yi shu ju ku\\BSH8.0\\BSH8.0\\DA_MultiEstimation_py_Plus_28\\BindRes.tsv","LinkParameter":null}],"OutPorts":[{"ClassType":"OutputPort","Id":"StatsStreamPorts/22d2130b-0c7a-4f93-85bd-9547970bc3c9","PortType":"FLOW","PortColor":"#000000","PortShape":"Flow","Name":"流程","Code":"FlowOut","Description":"流程走向的出口。","Disable":false,"UnitId":0,"Value":null,"LinkParameter":null}]},"UnitState":{"KeyValues":[],"ClassType":"UnitState"},"Content":null,"Result":{"SpuResultLocation":"E:\\Study\\shou yi shu ju ku\\BSH8.0\\BSH8.0\\ML_CurveMulti_py_Plus_29","ResultFiles":[],"JsonResultForDownstream":null},"NeedUpdate":false,"NeedUpdateInfo":null,"NeedRepeat":false,"LoopIndex":0,"LoopElement":null,"DomainId":"868b9562-b4a2-44d6-84af-2130865cdcf0","Id":"StatsProcessingUnits/868b9562-b4a2-44d6-84af-2130865cdcf0"},"StatsModuleInfoFlow":null,"IndexOfPlan":29,"IsReadyToRun":false,"InPorts":[{"AllowMultiInput":true,"ParentNodeIndexs":[],"ParentNodeIds":[],"ParentOutPortIds":[],"ClassType":"StatsStreamInPort","Id":"StatsStreamPorts/6b7a0aac-a4ba-4269-9d1b-d476601961f9","Name":"流程","Code":"FlowIn","Description":"流程走向，仅传递上个节点的Id。","BelongingNodeIndex":29,"BelongingNodeId":"StatsStreamNodes/54422e9b-6138-4d03-a5ea-d7eeebd6c3c4","PortType":"FLOW","PortColor":"#000000","PortShape":"Flow","Value":null,"Disable":false,"LinkParameter":null},{"AllowMultiInput":false,"ParentNodeIndexs":[28],"ParentNodeIds":["StatsStreamNodes/f412a548-516c-4ddf-ae1b-066526e153ff"],"ParentOutPortIds":["StatsStreamPorts/15bb41fd-3915-4a6d-8e92-a8d8d407997f"],"ClassType":"StatsStreamInPort","Id":"StatsStreamPorts/8407a5cd-49f3-4731-a1bc-886dbc580511","Name":"数据集","Code":"PlotURIResult","Description":"绘图数据集URI","BelongingNodeIndex":29,"BelongingNodeId":"StatsStreamNodes/54422e9b-6138-4d03-a5ea-d7eeebd6c3c4","PortType":"TSVURIPLOT","PortColor":"#FBD786","PortShape":"Square","Value":"E:\\Study\\shou yi shu ju ku\\BSH8.0\\BSH8.0\\DA_MultiEstimation_py_Plus_28\\BindRes.tsv","Disable":false,"LinkParameter":null}],"OutPorts":[{"ClassType":"StatsStreamOutPort","Id":"StatsStreamPorts/22d2130b-0c7a-4f93-85bd-9547970bc3c9","Name":"流程","Code":"FlowOut","Description":"流程走向的出口。","BelongingNodeIndex":29,"BelongingNodeId":"StatsStreamNodes/54422e9b-6138-4d03-a5ea-d7eeebd6c3c4","PortType":"FLOW","PortColor":"#000000","PortShape":"Flow","Value":null,"Disable":false,"LinkParameter":null}],"Disable":false,"LogContents":[],"DomainId":"54422e9b-6138-4d03-a5ea-d7eeebd6c3c4","Id":"StatsStreamNodes/54422e9b-6138-4d03-a5ea-d7eeebd6c3c4"},{"Index":20,"ParentIds":["StatsStreamNodes/59cdc2c8-bc8d-4759-80d1-e0cc54e0c1f3"],"ParentIndexs":[2],"IsRoot":false,"IsRunning":false,"Level":0,"SubLevel":0,"StatsProcessingUnit":{"UnitType":"DataManipulation","IndexOfPlan":39,"IdOfPlan":"DM_TransformVarType_py_Port_39","ModuleInfo":{"Category":"数据处理","CategoryColor":"#DAE0C1","CanBeIndependent":false,"UnitType":"DataManipulation","ProgrammingLanguage":"Python","Name":"转换变量类型_Plus","ForeignName":"Transform Variable Type Plus","Code":"DM_TransformVarType_py_Port","Description":"转换变量类型：以一个完整表结构为对象，在表结构里将想要转换的变量进行类型转换。\n注意: 变量类型分为string，continue，和category。分类变量小于等于13种分类则默认为category","IsHidden":false,"AvailableUpstreamModules":[],"InvalidUpstreamModule":[],"Version":"1.0"},"Language":"Python","Code":"DM_TransformVarType_py_Port","WorkingPath":"E:\\Study\\shou yi shu ju ku\\BSH8.0\\BSH8.0","NeedSourceData":false,"IsSource":false,"Parameters":[{"IsVirtual":false,"Name":"转换方式","Binding":"convert_rule_text","ParaType":"Custom","Editor":{"AllowEdit":false,"CustomEditorName":"CustomColumn","CustomEditorParameter":"","SingleSelected":false,"ExcludedVarialbleParameterNames":[],"SourceValiableParameterNames":[],"IsPassword":false,"TextValue":"Smed::Smed->Smed|category->continue;Emed::Emed->Emed|category->continue","EditorType":"Custom","Id":"5f97eadc-adbb-47a6-a8c8-814ce7046116","ParentId":null,"DisplayName":"转换方式","PlaceHolder":null,"ForeignName":"CustomColumn","Description":"自定义变量的显示名称和数据类型。","Binding":"convert_rule_text","MaskExpression":null,"CanBeNull":false,"VisibilityExpression":"true","ValueChangedAction":null,"ValueChangedParameter":null,"Value":"Smed::Smed->Smed|category->continue;Emed::Emed->Emed|category->continue","IsVirtual":false,"Disable":false},"Value":"Smed::Smed->Smed|category->continue;Emed::Emed->Emed|category->continue","DisplayText":"Smed::Smed->Smed|category->continue;Emed::Emed->Emed|category->continue","Description":"自定义变量的显示名称和数据类型。","CanBeNull":false,"HasSeriesStructures":false}],"UpStreamStatsDataStreams":[],"UnitResult":null,"InterfaceScriptFile":null,"FunctionScriptFile":null,"IsValid":false,"Status":"None","HasResult":false,"Ports":{"InPorts":[{"AllowMultiInput":true,"ClassType":"InputPort","ParentOutputPortIds":[],"ParentUnitIds":[],"Id":"StatsStreamPorts/4748f9a4-e6ee-49de-a6a4-049a1690a8ee","PortType":"FLOW","PortColor":"#000000","PortShape":"Flow","Name":"流程","Code":"FlowIn","Description":"流程走向，仅传递上个节点的Id。","Disable":false,"UnitId":39,"Value":null,"LinkParameter":null},{"AllowMultiInput":false,"ClassType":"InputPort","ParentOutputPortIds":["StatsStreamPorts/8b21f972-81c0-4195-98e0-fe92e65afc2c"],"ParentUnitIds":[2],"Id":"StatsStreamPorts/f7e7e704-5dfc-43c7-ae50-dceae07253d3","PortType":"TSVURI","PortColor":"#0265C0","PortShape":"Square","Name":"数据集","Code":"data_table_uri","Description":"数据集URI","Disable":false,"UnitId":39,"Value":"E:\\Study\\shou yi shu ju ku\\BSH8.0\\BSH8.0\\DM_StandardizeSymbol_py_Port_2\\DM_StandardizeSymbol_py.tsv","LinkParameter":null}],"OutPorts":[{"ClassType":"OutputPort","Id":"StatsStreamPorts/796a2dd8-f7e8-4c85-a8c3-c0928b2b0698","PortType":"FLOW","PortColor":"#000000","PortShape":"Flow","Name":"流程","Code":"FlowOut","Description":"流程走向的出口。","Disable":false,"UnitId":0,"Value":null,"LinkParameter":null},{"ClassType":"OutputPort","Id":"StatsStreamPorts/4435c000-fff4-413a-9ecb-e0a86c34ff6a","PortType":"TSVURI","PortColor":"#0265C0","PortShape":"Square","Name":"输出数据集","Code":"URIResult","Description":"数据","Disable":false,"UnitId":0,"Value":"E:\\Study\\shou yi shu ju ku\\BSH8.0\\BSH8.0\\DM_TransformVarType_py_Port_39/result_datatable.tsv","LinkParameter":null}]},"UnitState":{"KeyValues":[],"ClassType":"UnitState"},"Content":null,"Result":{"SpuResultLocation":"E:\\Study\\shou yi shu ju ku\\BSH8.0\\BSH8.0\\DM_TransformVarType_py_Port_39","ResultFiles":[],"JsonResultForDownstream":null},"NeedUpdate":false,"NeedUpdateInfo":null,"NeedRepeat":false,"LoopIndex":0,"LoopElement":null,"DomainId":"924c70cc-8eb9-4500-800d-f613d3b83a3d","Id":"StatsProcessingUnits/924c70cc-8eb9-4500-800d-f613d3b83a3d"},"StatsModuleInfoFlow":null,"IndexOfPlan":39,"IsReadyToRun":false,"InPorts":[{"AllowMultiInput":true,"ParentNodeIndexs":[],"ParentNodeIds":[],"ParentOutPortIds":[],"ClassType":"StatsStreamInPort","Id":"StatsStreamPorts/4748f9a4-e6ee-49de-a6a4-049a1690a8ee","Name":"流程","Code":"FlowIn","Description":"流程走向，仅传递上个节点的Id。","BelongingNodeIndex":39,"BelongingNodeId":"StatsStreamNodes/2b672a8b-3d1c-48f1-b360-8b81746d2a79","PortType":"FLOW","PortColor":"#000000","PortShape":"Flow","Value":null,"Disable":false,"LinkParameter":null},{"AllowMultiInput":false,"ParentNodeIndexs":[2],"ParentNodeIds":["StatsStreamNodes/59cdc2c8-bc8d-4759-80d1-e0cc54e0c1f3"],"ParentOutPortIds":["StatsStreamPorts/8b21f972-81c0-4195-98e0-fe92e65afc2c"],"ClassType":"StatsStreamInPort","Id":"StatsStreamPorts/f7e7e704-5dfc-43c7-ae50-dceae07253d3","Name":"数据集","Code":"data_table_uri","Description":"数据集URI","BelongingNodeIndex":39,"BelongingNodeId":"StatsStreamNodes/2b672a8b-3d1c-48f1-b360-8b81746d2a79","PortType":"TSVURI","PortColor":"#0265C0","PortShape":"Square","Value":"E:\\Study\\shou yi shu ju ku\\BSH8.0\\BSH8.0\\DM_StandardizeSymbol_py_Port_2\\DM_StandardizeSymbol_py.tsv","Disable":false,"LinkParameter":null}],"OutPorts":[{"ClassType":"StatsStreamOutPort","Id":"StatsStreamPorts/796a2dd8-f7e8-4c85-a8c3-c0928b2b0698","Name":"流程","Code":"FlowOut","Description":"流程走向的出口。","BelongingNodeIndex":39,"BelongingNodeId":"StatsStreamNodes/2b672a8b-3d1c-48f1-b360-8b81746d2a79","PortType":"FLOW","PortColor":"#000000","PortShape":"Flow","Value":null,"Disable":false,"LinkParameter":null},{"ClassType":"StatsStreamOutPort","Id":"StatsStreamPorts/4435c000-fff4-413a-9ecb-e0a86c34ff6a","Name":"输出数据集","Code":"URIResult","Description":"数据","BelongingNodeIndex":39,"BelongingNodeId":"StatsStreamNodes/2b672a8b-3d1c-48f1-b360-8b81746d2a79","PortType":"TSVURI","PortColor":"#0265C0","PortShape":"Square","Value":"E:\\Study\\shou yi shu ju ku\\BSH8.0\\BSH8.0\\DM_TransformVarType_py_Port_39/result_datatable.tsv","Disable":false,"LinkParameter":null}],"Disable":false,"LogContents":[],"DomainId":"2b672a8b-3d1c-48f1-b360-8b81746d2a79","Id":"StatsStreamNodes/2b672a8b-3d1c-48f1-b360-8b81746d2a79"},{"Index":20,"ParentIds":["StatsStreamNodes/2b672a8b-3d1c-48f1-b360-8b81746d2a79"],"ParentIndexs":[39],"IsRoot":false,"IsRunning":false,"Level":0,"SubLevel":0,"StatsProcessingUnit":{"UnitType":"General","IndexOfPlan":42,"IdOfPlan":"DA_DescriptStatsDataAnalysis_r_Plus_42","ModuleInfo":{"Category":"数据分析","CategoryColor":"#E1BCA8","CanBeIndependent":true,"UnitType":"General","ProgrammingLanguage":"R","Name":"数据分析描述统计_Plus","ForeignName":"Statistical Description","Code":"DA_DescriptStatsDataAnalysis_r_Plus","Description":"在数据分析开始前，我们通常需要对数据进行统计描述。该功能会对数据特征进行描述性统计并生成三线表，用于快速查看数据的分布、趋势等特征。该模块需要首先选择一个二分类或多分类变量作为自变量，再选择其他需要进行统计描述的变量进行分析。\n用途：对大量数据进行快速理解和摘要的重要工具。\n参数：选择一个分组变量，和多个连续型数值变量或分类变量","IsHidden":false,"AvailableUpstreamModules":[],"InvalidUpstreamModule":[],"Version":"1.0"},"Language":"R","Code":"DA_DescriptStatsDataAnalysis_r_Plus","WorkingPath":"E:\\Study\\shou yi shu ju ku\\BSH8.0\\BSH8.0","NeedSourceData":false,"IsSource":false,"Parameters":[{"IsVirtual":false,"Name":"选择分组变量","Binding":"var_treatment","ParaType":"FlowVariables","Editor":{"AllowEdit":false,"Source":"FromInPort:data_table_uri","ExcludedVarialbleParameterNames":["选择待统计变量","选择分类变量"],"SourceValiableParameterNames":[],"SingleSelected":true,"IsPassword":false,"TextValue":"Group","EditorType":"FlowVariableSelector","Id":"8cc2d9cc-b93c-43aa-89d4-014076280e82","ParentId":null,"DisplayName":"选择分组变量","PlaceHolder":null,"ForeignName":"Group Variables","Description":"[变量类型]分类型。[可选数量]单个或者为空","Binding":"var_treatment","MaskExpression":null,"CanBeNull":true,"VisibilityExpression":"true","ValueChangedAction":null,"ValueChangedParameter":null,"Value":"Group","IsVirtual":false,"Disable":false},"Value":"Group","DisplayText":"Group","Description":"[变量类型]分类型。[可选数量]单个或者为空","CanBeNull":true,"HasSeriesStructures":false},{"IsVirtual":false,"Name":"选择待统计变量","Binding":"var_all","ParaType":"FlowVariables","Editor":{"AllowEdit":false,"Source":"FromInPort:data_table_uri","ExcludedVarialbleParameterNames":["选择分组变量","选择分类变量"],"SourceValiableParameterNames":[],"SingleSelected":false,"IsPassword":false,"TextValue":"LAD,IVSB,IVSM,LVPW,LVIDD,EF,FS,E,DT,Smed,Emed,Amed,Slat,Elat,Alat,AV,IVRT,AGE,HEIGHT,WEIGHT,SBP,DBP,HR,Urea,SCR,Tc,TG,HDL,GLU,BMI,LVM,BSA,LVMI,LADI,LVIDDI,Smoke,HT,Drink,Stroke,SEX,Rhythm,DFgrade,IVS-AO Angle,MV_A,MVCP_Sd","EditorType":"FlowVariableSelector","Id":"4b101708-f731-4f72-b119-4cb198f8e69c","ParentId":null,"DisplayName":"选择待统计变量","PlaceHolder":null,"ForeignName":"Numerical Variables","Description":"[变量类型]连续型或分类型。[可选数量]单个或者多个","Binding":"var_all","MaskExpression":null,"CanBeNull":true,"VisibilityExpression":"true","ValueChangedAction":null,"ValueChangedParameter":null,"Value":"LAD,IVSB,IVSM,LVPW,LVIDD,EF,FS,E,DT,Smed,Emed,Amed,Slat,Elat,Alat,AV,IVRT,AGE,HEIGHT,WEIGHT,SBP,DBP,HR,Urea,SCR,Tc,TG,HDL,GLU,BMI,LVM,BSA,LVMI,LADI,LVIDDI,Smoke,HT,Drink,Stroke,SEX,Rhythm,DFgrade,IVS-AO Angle,MV_A,MVCP_Sd","IsVirtual":false,"Disable":false},"Value":"LAD,IVSB,IVSM,LVPW,LVIDD,EF,FS,E,DT,Smed,Emed,Amed,Slat,Elat,Alat,AV,IVRT,AGE,HEIGHT,WEIGHT,SBP,DBP,HR,Urea,SCR,Tc,TG,HDL,GLU,BMI,LVM,BSA,LVMI,LADI,LVIDDI,Smoke,HT,Drink,Stroke,SEX,Rhythm,DFgrade,IVS-AO Angle,MV_A,MVCP_Sd","DisplayText":"LAD,IVSB,IVSM,LVPW,LVIDD,EF,FS,E,DT,Smed,Emed,Amed,Slat,Elat,Alat,AV,IVRT,AGE,HEIGHT,WEIGHT,SBP,DBP,HR,Urea,SCR,Tc,TG,HDL,GLU,BMI,LVM,BSA,LVMI,LADI,LVIDDI,Smoke,HT,Drink,Stroke,SEX,Rhythm,DFgrade,IVS-AO Angle,MV_A,MVCP_Sd","Description":"[变量类型]连续型或分类型。[可选数量]单个或者多个","CanBeNull":true,"HasSeriesStructures":false},{"IsVirtual":false,"Name":"数值变量中的非正态分布","Binding":"var_nonnormal","ParaType":"FlowVariables","Editor":{"AllowEdit":false,"Source":"FromInPort:data_table_uri","ExcludedVarialbleParameterNames":[],"SourceValiableParameterNames":["选择数值变量"],"SingleSelected":false,"IsPassword":false,"TextValue":null,"EditorType":"FlowVariableSelector","Id":"03ccab2b-dd04-4330-a9c9-1e70e9f0d4f8","ParentId":null,"DisplayName":"数值变量中的非正态分布","PlaceHolder":null,"ForeignName":"Non-Normal Distribution Numerical Variables","Description":"选择数值变量里的变量，进行正态性检验","Binding":"var_nonnormal","MaskExpression":null,"CanBeNull":true,"VisibilityExpression":"false","ValueChangedAction":null,"ValueChangedParameter":null,"Value":null,"IsVirtual":false,"Disable":false},"Value":null,"DisplayText":null,"Description":"选择数值变量里的变量，进行正态性检验","CanBeNull":true,"HasSeriesStructures":false},{"IsVirtual":false,"Name":"选择分类变量","Binding":"var_cat","ParaType":"FlowVariables","Editor":{"AllowEdit":false,"Source":"FromInPort:data_table_uri","ExcludedVarialbleParameterNames":["选择分组变量","选择数值变量"],"SourceValiableParameterNames":[],"SingleSelected":false,"IsPassword":false,"TextValue":null,"EditorType":"FlowVariableSelector","Id":"806a6ea3-97c2-4be1-9c74-863f6f9cb499","ParentId":null,"DisplayName":"选择分类变量","PlaceHolder":null,"ForeignName":"Categorical Variables","Description":"选择分类变量","Binding":"var_cat","MaskExpression":null,"CanBeNull":true,"VisibilityExpression":"false","ValueChangedAction":null,"ValueChangedParameter":null,"Value":null,"IsVirtual":false,"Disable":false},"Value":null,"DisplayText":null,"Description":"选择分类变量","CanBeNull":true,"HasSeriesStructures":false},{"IsVirtual":false,"Name":"选择Fisher精确检验的变量","Binding":"var_exact","ParaType":"FlowVariables","Editor":{"AllowEdit":false,"Source":"FromInPort:data_table_uri","ExcludedVarialbleParameterNames":[],"SourceValiableParameterNames":["选择分类变量"],"SingleSelected":false,"IsPassword":false,"TextValue":null,"EditorType":"FlowVariableSelector","Id":"94095e70-20dc-4ea0-b348-514dc6388834","ParentId":null,"DisplayName":"选择Fisher精确检验的变量","PlaceHolder":null,"ForeignName":"Fisher Exact Test Variables","Description":"选择分类变量里的小样本(N<=30)变量，进行Fisher检验","Binding":"var_exact","MaskExpression":null,"CanBeNull":true,"VisibilityExpression":"false","ValueChangedAction":null,"ValueChangedParameter":null,"Value":null,"IsVirtual":false,"Disable":false},"Value":null,"DisplayText":null,"Description":"选择分类变量里的小样本(N<=30)变量，进行Fisher检验","CanBeNull":true,"HasSeriesStructures":false},{"IsVirtual":false,"Name":"连续变量输出格式","Binding":"format","ParaType":"Single","Editor":{"Editable":false,"UseIndex":true,"MultiSelect":false,"Items":["Mean(SD)","Mean ± SD","Median (Min-Max)","Median (Q1-Q3)","Mean (95% CI)"],"IsPassword":false,"TextValue":"Median (Q1-Q3)","EditorType":"ComboEdit","Id":"be100251-a1ef-4971-bd19-213ef3af3d12","ParentId":null,"DisplayName":"连续变量输出格式","PlaceHolder":null,"ForeignName":"Output Format","Description":"选择输出数值的格式","Binding":"format","MaskExpression":null,"CanBeNull":false,"VisibilityExpression":"true","ValueChangedAction":null,"ValueChangedParameter":null,"Value":"Median (Q1-Q3)","IsVirtual":false,"Disable":false},"Value":"4","DisplayText":"Median (Q1-Q3)","Description":"选择输出数值的格式","CanBeNull":false,"HasSeriesStructures":false},{"IsVirtual":false,"Name":"保留小数位数","Binding":"dec","ParaType":"Single","Editor":{"Editable":true,"UseIndex":false,"MultiSelect":false,"Items":["1","2","3","4"],"IsPassword":false,"TextValue":"2","EditorType":"ComboEdit","Id":"658a2903-d560-45c1-a134-1f26825d2e90","ParentId":null,"DisplayName":"保留小数位数","PlaceHolder":null,"ForeignName":"Number of Decimal Places","Description":"选择保留小数位数，1代表小数点1位。如果没有要选择的，可以输入一个整数，小数的位数","Binding":"dec","MaskExpression":null,"CanBeNull":false,"VisibilityExpression":"true","ValueChangedAction":null,"ValueChangedParameter":null,"Value":"2","IsVirtual":false,"Disable":false},"Value":"2","DisplayText":"2","Description":"选择保留小数位数，1代表小数点1位。如果没有要选择的，可以输入一个整数，小数的位数","CanBeNull":false,"HasSeriesStructures":false}],"UpStreamStatsDataStreams":[],"UnitResult":null,"InterfaceScriptFile":null,"FunctionScriptFile":null,"IsValid":false,"Status":"None","HasResult":false,"Ports":{"InPorts":[{"AllowMultiInput":true,"ClassType":"InputPort","ParentOutputPortIds":[],"ParentUnitIds":[],"Id":"StatsStreamPorts/c5ba5708-d09f-48a3-9beb-be26ba1020e0","PortType":"FLOW","PortColor":"#000000","PortShape":"Flow","Name":"流程","Code":"FlowIn","Description":"流程走向，仅传递上个节点的Id。","Disable":false,"UnitId":42,"Value":null,"LinkParameter":null},{"AllowMultiInput":false,"ClassType":"InputPort","ParentOutputPortIds":["StatsStreamPorts/4435c000-fff4-413a-9ecb-e0a86c34ff6a"],"ParentUnitIds":[39],"Id":"StatsStreamPorts/72d42016-5acf-4531-9eb1-fffde9398866","PortType":"TSVURI","PortColor":"#0265C0","PortShape":"Square","Name":"数据集","Code":"data_table_uri","Description":"数据集URI","Disable":false,"UnitId":42,"Value":"E:\\Study\\shou yi shu ju ku\\BSH8.0\\BSH8.0\\DM_TransformVarType_py_Port_39/result_datatable.tsv","LinkParameter":null},{"AllowMultiInput":false,"ClassType":"InputPort","ParentOutputPortIds":[],"ParentUnitIds":[],"Id":"StatsStreamPorts/43f52064-7f06-4b5e-b1a3-2e3d751f598e","PortType":"VARIABLETEXT","PortColor":"#F57C00","PortShape":"Rhombus","Name":"变量参数","Code":"var_all","Description":"要运算的变量","Disable":false,"UnitId":42,"Value":null,"LinkParameter":null},{"AllowMultiInput":false,"ClassType":"InputPort","ParentOutputPortIds":[],"ParentUnitIds":[],"Id":"StatsStreamPorts/6d03e595-55c8-47fe-8a1a-2e0e3c56166a","PortType":"VARIABLETEXT","PortColor":"#F57C00","PortShape":"Rhombus","Name":"分组变量","Code":"var_treatment","Description":"要运算的变量","Disable":false,"UnitId":42,"Value":null,"LinkParameter":null}],"OutPorts":[{"ClassType":"OutputPort","Id":"StatsStreamPorts/3d9cbba9-07f7-4782-bc7c-9193df02ff5f","PortType":"FLOW","PortColor":"#000000","PortShape":"Flow","Name":"流程","Code":"FlowOut","Description":"流程走向的出口。","Disable":false,"UnitId":0,"Value":null,"LinkParameter":null},{"ClassType":"OutputPort","Id":"StatsStreamPorts/dd5314a8-e62a-48fd-839e-d86fef829839","PortType":"TSVURI","PortColor":"#0265C0","PortShape":"Square","Name":"输出上游数据集","Code":"URIResult","Description":"上游数据","Disable":false,"UnitId":0,"Value":"E:\\Study\\shou yi shu ju ku\\BSH8.0\\BSH8.0/DA_DescriptStatsDataAnalysis_r_Plus_42/data_table_for_downstream.tsv","LinkParameter":null}]},"UnitState":{"KeyValues":[],"ClassType":"UnitState"},"Content":"","Result":{"SpuResultLocation":"E:\\Study\\shou yi shu ju ku\\BSH8.0\\BSH8.0\\DA_DescriptStatsDataAnalysis_r_Plus_42","ResultFiles":[],"JsonResultForDownstream":null},"NeedUpdate":false,"NeedUpdateInfo":null,"NeedRepeat":false,"LoopIndex":0,"LoopElement":null,"DomainId":"20701aa7-0db4-4ad8-b9e8-68daf8a3121d","Id":"StatsProcessingUnits/20701aa7-0db4-4ad8-b9e8-68daf8a3121d"},"StatsModuleInfoFlow":null,"IndexOfPlan":42,"IsReadyToRun":false,"InPorts":[{"AllowMultiInput":true,"ParentNodeIndexs":[],"ParentNodeIds":[],"ParentOutPortIds":[],"ClassType":"StatsStreamInPort","Id":"StatsStreamPorts/c5ba5708-d09f-48a3-9beb-be26ba1020e0","Name":"流程","Code":"FlowIn","Description":"流程走向，仅传递上个节点的Id。","BelongingNodeIndex":42,"BelongingNodeId":"StatsStreamNodes/06532d9b-9d89-4711-a660-74a13fb9e242","PortType":"FLOW","PortColor":"#000000","PortShape":"Flow","Value":null,"Disable":false,"LinkParameter":null},{"AllowMultiInput":false,"ParentNodeIndexs":[39],"ParentNodeIds":["StatsStreamNodes/2b672a8b-3d1c-48f1-b360-8b81746d2a79"],"ParentOutPortIds":["StatsStreamPorts/4435c000-fff4-413a-9ecb-e0a86c34ff6a"],"ClassType":"StatsStreamInPort","Id":"StatsStreamPorts/72d42016-5acf-4531-9eb1-fffde9398866","Name":"数据集","Code":"data_table_uri","Description":"数据集URI","BelongingNodeIndex":42,"BelongingNodeId":"StatsStreamNodes/06532d9b-9d89-4711-a660-74a13fb9e242","PortType":"TSVURI","PortColor":"#0265C0","PortShape":"Square","Value":"E:\\Study\\shou yi shu ju ku\\BSH8.0\\BSH8.0\\DM_TransformVarType_py_Port_39/result_datatable.tsv","Disable":false,"LinkParameter":null},{"AllowMultiInput":false,"ParentNodeIndexs":[],"ParentNodeIds":[],"ParentOutPortIds":[],"ClassType":"StatsStreamInPort","Id":"StatsStreamPorts/43f52064-7f06-4b5e-b1a3-2e3d751f598e","Name":"变量参数","Code":"var_all","Description":"要运算的变量","BelongingNodeIndex":42,"BelongingNodeId":"StatsStreamNodes/06532d9b-9d89-4711-a660-74a13fb9e242","PortType":"VARIABLETEXT","PortColor":"#F57C00","PortShape":"Rhombus","Value":null,"Disable":false,"LinkParameter":null},{"AllowMultiInput":false,"ParentNodeIndexs":[],"ParentNodeIds":[],"ParentOutPortIds":[],"ClassType":"StatsStreamInPort","Id":"StatsStreamPorts/6d03e595-55c8-47fe-8a1a-2e0e3c56166a","Name":"分组变量","Code":"var_treatment","Description":"要运算的变量","BelongingNodeIndex":42,"BelongingNodeId":"StatsStreamNodes/06532d9b-9d89-4711-a660-74a13fb9e242","PortType":"VARIABLETEXT","PortColor":"#F57C00","PortShape":"Rhombus","Value":null,"Disable":false,"LinkParameter":null}],"OutPorts":[{"ClassType":"StatsStreamOutPort","Id":"StatsStreamPorts/3d9cbba9-07f7-4782-bc7c-9193df02ff5f","Name":"流程","Code":"FlowOut","Description":"流程走向的出口。","BelongingNodeIndex":42,"BelongingNodeId":"StatsStreamNodes/06532d9b-9d89-4711-a660-74a13fb9e242","PortType":"FLOW","PortColor":"#000000","PortShape":"Flow","Value":null,"Disable":false,"LinkParameter":null},{"ClassType":"StatsStreamOutPort","Id":"StatsStreamPorts/dd5314a8-e62a-48fd-839e-d86fef829839","Name":"输出上游数据集","Code":"URIResult","Description":"上游数据","BelongingNodeIndex":42,"BelongingNodeId":"StatsStreamNodes/06532d9b-9d89-4711-a660-74a13fb9e242","PortType":"TSVURI","PortColor":"#0265C0","PortShape":"Square","Value":"E:\\Study\\shou yi shu ju ku\\BSH8.0\\BSH8.0/DA_DescriptStatsDataAnalysis_r_Plus_42/data_table_for_downstream.tsv","Disable":false,"LinkParameter":null}],"Disable":false,"LogContents":[],"DomainId":"06532d9b-9d89-4711-a660-74a13fb9e242","Id":"StatsStreamNodes/06532d9b-9d89-4711-a660-74a13fb9e242"},{"Index":23,"ParentIds":["StatsStreamNodes/bf9123c6-118a-4b35-9406-86808efea5ce"],"ParentIndexs":[5],"IsRoot":false,"IsRunning":false,"Level":0,"SubLevel":0,"StatsProcessingUnit":{"UnitType":"DataManipulation","IndexOfPlan":45,"IdOfPlan":"ML_NaiveBayesL_py_Plus_45","ModuleInfo":{"Category":"机器学习","CategoryColor":"#00BFFF","CanBeIndependent":false,"UnitType":"DataManipulation","ProgrammingLanguage":"Python","Name":"朴素贝叶斯_Plus","ForeignName":"Naive Bayes Learner Plus","Code":"ML_NaiveBayesL_py_Plus","Description":"朴素贝叶斯（Naive Bayes）是一种基于贝叶斯定理和特征条件独立假设的简单而强大的概率分类算法。它常被用于文本分类、垃圾邮件过滤、情感分析等任务。","IsHidden":false,"AvailableUpstreamModules":[],"InvalidUpstreamModule":[],"Version":"1.0"},"Language":"Python","Code":"ML_NaiveBayesL_py_Plus","WorkingPath":"E:\\Study\\shou yi shu ju ku\\BSH8.0\\BSH8.0","NeedSourceData":false,"IsSource":false,"Parameters":[{"IsVirtual":false,"Name":"选择特征变量","Binding":"feature_space","ParaType":"FlowVariables","Editor":{"AllowEdit":false,"Source":"FromInPort:Train","ExcludedVarialbleParameterNames":[],"SourceValiableParameterNames":[],"SingleSelected":false,"IsPassword":false,"TextValue":"SBP,DBP,GLU,LVMI,LVIDDI,MVCP_Sd,MV_A,IVS-AO Angle","EditorType":"FlowVariableSelector","Id":"4de5daf1-f199-4428-94ad-e5825a3689a7","ParentId":null,"DisplayName":"选择特征变量","PlaceHolder":null,"ForeignName":"Select Feature Variable","Description":"选择可以作为特征进行学习的变量","Binding":"feature_space","MaskExpression":null,"CanBeNull":false,"VisibilityExpression":"true","ValueChangedAction":null,"ValueChangedParameter":null,"Value":"SBP,DBP,GLU,LVMI,LVIDDI,MVCP_Sd,MV_A,IVS-AO Angle","IsVirtual":false,"Disable":false},"Value":"SBP,DBP,GLU,LVMI,LVIDDI,MVCP_Sd,MV_A,IVS-AO Angle","DisplayText":"SBP,DBP,GLU,LVMI,LVIDDI,MVCP_Sd,MV_A,IVS-AO Angle","Description":"选择可以作为特征进行学习的变量","CanBeNull":false,"HasSeriesStructures":false},{"IsVirtual":false,"Name":"选择目标变量","Binding":"labels","ParaType":"FlowVariables","Editor":{"AllowEdit":false,"Source":"FromInPort:Train","ExcludedVarialbleParameterNames":["选择特征变量"],"SourceValiableParameterNames":[],"SingleSelected":true,"IsPassword":false,"TextValue":"Group","EditorType":"FlowVariableSelector","Id":"8e01ad8b-3e19-4304-902f-a6282daf45d6","ParentId":null,"DisplayName":"选择目标变量","PlaceHolder":null,"ForeignName":"Select Target Variable","Description":"选择只有0和1的二分类变量","Binding":"labels","MaskExpression":null,"CanBeNull":false,"VisibilityExpression":"true","ValueChangedAction":null,"ValueChangedParameter":null,"Value":"Group","IsVirtual":false,"Disable":false},"Value":"Group","DisplayText":"Group","Description":"选择只有0和1的二分类变量","CanBeNull":false,"HasSeriesStructures":false},{"IsVirtual":false,"Name":"模型名","Binding":"modelname","ParaType":"Single","Editor":{"IsPassword":false,"TextValue":"NB","EditorType":"TextEdit","Id":"1133900f-096b-4910-bddd-6e91a1f91b42","ParentId":null,"DisplayName":"模型名","PlaceHolder":null,"ForeignName":"Model Name","Description":"自定义模型名。","Binding":"modelname","MaskExpression":null,"CanBeNull":false,"VisibilityExpression":"true","ValueChangedAction":null,"ValueChangedParameter":null,"Value":"NB","IsVirtual":false,"Disable":false},"Value":"NB","DisplayText":"NB","Description":"自定义模型名。","CanBeNull":false,"HasSeriesStructures":false},{"IsVirtual":false,"Name":"方法选择","Binding":"method","ParaType":"Single","Editor":{"Editable":false,"UseIndex":false,"MultiSelect":false,"Items":["Multinomial","Bernoulli","Categorical","Complement","Gaussian"],"IsPassword":false,"TextValue":"Multinomial","EditorType":"ComboEdit","Id":"95ed56ca-3dc9-458d-b4e7-35c31bc679e7","ParentId":null,"DisplayName":"方法选择","PlaceHolder":null,"ForeignName":"Bayesian Method","Description":"Multinomial（多项式朴素贝叶斯）：适用于多分类问题，特征是描述文本或计数数据的离散值。它假设特征的概率分布服从多项式分布，通常用于文本分类任务，如垃圾邮件过滤和情感分析。Bernoulli（伯努利朴素贝叶斯）：适用于二分类问题，特征是描述是否发生的二元离散值（如出现或未出现）。它假设特征的概率分布服从伯努利分布，通常用于处理二进制特征的文本分类问题。Categorical（分类朴素贝叶斯）：适用于多分类问题，特征是描述离散值的离散值，但与Multinomial朴素贝叶斯不同，它不计算特征出现的次数，而是考虑特征之间的相等性。它适用于具有有限离散特征的分类问题。Complement（补充朴素贝叶斯）：适用于不平衡数据集的多分类问题。与其他朴素贝叶斯变种不同，Complement朴素贝叶斯使用补充概率估计，通过考虑非目标类别的信息来提高目标类别的分类性能。Gaussian（高斯朴素贝叶斯）：适用于连续特征的分类问题，假设特征的概率分布服从高斯分布（正态分布）。它通过计算每个类别在每个特征上的均值和方差来估计概率分布，然后使用贝叶斯定理进行分类。高斯朴素贝叶斯常用于处理实数特征的问题。","Binding":"method","MaskExpression":null,"CanBeNull":false,"VisibilityExpression":"true","ValueChangedAction":null,"ValueChangedParameter":null,"Value":null,"IsVirtual":false,"Disable":false},"Value":"Multinomial","DisplayText":"Multinomial","Description":"Multinomial（多项式朴素贝叶斯）：适用于多分类问题，特征是描述文本或计数数据的离散值。它假设特征的概率分布服从多项式分布，通常用于文本分类任务，如垃圾邮件过滤和情感分析。Bernoulli（伯努利朴素贝叶斯）：适用于二分类问题，特征是描述是否发生的二元离散值（如出现或未出现）。它假设特征的概率分布服从伯努利分布，通常用于处理二进制特征的文本分类问题。Categorical（分类朴素贝叶斯）：适用于多分类问题，特征是描述离散值的离散值，但与Multinomial朴素贝叶斯不同，它不计算特征出现的次数，而是考虑特征之间的相等性。它适用于具有有限离散特征的分类问题。Complement（补充朴素贝叶斯）：适用于不平衡数据集的多分类问题。与其他朴素贝叶斯变种不同，Complement朴素贝叶斯使用补充概率估计，通过考虑非目标类别的信息来提高目标类别的分类性能。Gaussian（高斯朴素贝叶斯）：适用于连续特征的分类问题，假设特征的概率分布服从高斯分布（正态分布）。它通过计算每个类别在每个特征上的均值和方差来估计概率分布，然后使用贝叶斯定理进行分类。高斯朴素贝叶斯常用于处理实数特征的问题。","CanBeNull":false,"HasSeriesStructures":false},{"IsVirtual":false,"Name":"添加到方差的最大特征","Binding":"var_smoothing","ParaType":"Single","Editor":{"IsPassword":false,"TextValue":"1e-9","EditorType":"TextEdit","Id":"cca99654-44c8-4998-9e65-ed4a41715bd8","ParentId":null,"DisplayName":"添加到方差的最大特征","PlaceHolder":null,"ForeignName":"Portion of the largest variance of all features","Description":null,"Binding":"var_smoothing","MaskExpression":null,"CanBeNull":true,"VisibilityExpression":"[方法选择]=\"Gaussian\"","ValueChangedAction":null,"ValueChangedParameter":null,"Value":"1e-9","IsVirtual":false,"Disable":false},"Value":"1e-9","DisplayText":"1e-9","Description":null,"CanBeNull":true,"HasSeriesStructures":false},{"IsVirtual":false,"Name":"平滑参数alpha","Binding":"alpha","ParaType":"Single","Editor":{"IsPassword":false,"TextValue":"1.0","EditorType":"TextEdit","Id":"acbe2bbd-ec0a-417f-937e-e8e4abc2f3ed","ParentId":null,"DisplayName":"平滑参数alpha","PlaceHolder":null,"ForeignName":"alpha","Description":null,"Binding":"alpha","MaskExpression":null,"CanBeNull":true,"VisibilityExpression":"Not([方法选择]=\"Gaussian\")","ValueChangedAction":null,"ValueChangedParameter":null,"Value":"1.0","IsVirtual":false,"Disable":false},"Value":"1.0","DisplayText":"1.0","Description":null,"CanBeNull":true,"HasSeriesStructures":false},{"IsVirtual":false,"Name":"是否拟合先验","Binding":"fit_prior","ParaType":"Single","Editor":{"Checked":false,"EditorType":"CheckEdit","Id":"4f4ccaac-1cca-45f2-bcce-a61d7b9ab7d1","ParentId":null,"DisplayName":"是否拟合先验","PlaceHolder":null,"ForeignName":"Fit prior","Description":"是否学习类先验概率。如果为否，将使用Uniform的先验。","Binding":"fit_prior","MaskExpression":null,"CanBeNull":true,"VisibilityExpression":"Not([方法选择]=\"Gaussian\")","ValueChangedAction":null,"ValueChangedParameter":null,"Value":false,"IsVirtual":false,"Disable":false},"Value":false,"DisplayText":"否","Description":"是否学习类先验概率。如果为否，将使用Uniform的先验。","CanBeNull":true,"HasSeriesStructures":false},{"IsVirtual":false,"Name":"特征二进制化的值","Binding":"binarize","ParaType":"Single","Editor":{"IsPassword":false,"TextValue":"0.0","EditorType":"TextEdit","Id":"96f7102a-9687-447d-aeca-68f1d285afdd","ParentId":null,"DisplayName":"特征二进制化的值","PlaceHolder":null,"ForeignName":"binarize","Description":null,"Binding":"binarize","MaskExpression":null,"CanBeNull":true,"VisibilityExpression":"[方法选择]=\"Bernoulli\"","ValueChangedAction":null,"ValueChangedParameter":null,"Value":"0.0","IsVirtual":false,"Disable":false},"Value":"0.0","DisplayText":"0.0","Description":null,"CanBeNull":true,"HasSeriesStructures":false},{"IsVirtual":false,"Name":"最小分组数","Binding":"min_categories","ParaType":"Single","Editor":{"IsPassword":false,"TextValue":null,"EditorType":"TextEdit","Id":"8e8e969a-7326-4481-a842-96e0c66ce004","ParentId":null,"DisplayName":"最小分组数","PlaceHolder":null,"ForeignName":"min_categories","Description":"每个特征的最小类别数。","Binding":"min_categories","MaskExpression":null,"CanBeNull":true,"VisibilityExpression":"[方法选择]=\"Categorical\"","ValueChangedAction":null,"ValueChangedParameter":null,"Value":null,"IsVirtual":false,"Disable":false},"Value":null,"DisplayText":null,"Description":"每个特征的最小类别数。","CanBeNull":true,"HasSeriesStructures":false},{"IsVirtual":false,"Name":"是否归一化","Binding":"norm","ParaType":"Single","Editor":{"Checked":false,"EditorType":"CheckEdit","Id":"bcb13bf0-3aa2-4e27-bc5c-3e881670c0bb","ParentId":null,"DisplayName":"是否归一化","PlaceHolder":null,"ForeignName":"norm","Description":"是否执行权重的第二归一化。","Binding":"norm","MaskExpression":null,"CanBeNull":true,"VisibilityExpression":"[方法选择]=\"Complement\"","ValueChangedAction":null,"ValueChangedParameter":null,"Value":false,"IsVirtual":false,"Disable":false},"Value":false,"DisplayText":"否","Description":"是否执行权重的第二归一化。","CanBeNull":true,"HasSeriesStructures":false}],"UpStreamStatsDataStreams":[],"UnitResult":null,"InterfaceScriptFile":null,"FunctionScriptFile":null,"IsValid":false,"Status":"None","HasResult":false,"Ports":{"InPorts":[{"AllowMultiInput":true,"ClassType":"InputPort","ParentOutputPortIds":[],"ParentUnitIds":[],"Id":"StatsStreamPorts/38023a47-7342-4b9f-937b-4aa8cd902cd7","PortType":"FLOW","PortColor":"#000000","PortShape":"Flow","Name":"流程","Code":"FlowIn","Description":"流程走向，仅传递上个节点的Id。","Disable":false,"UnitId":45,"Value":null,"LinkParameter":null},{"AllowMultiInput":false,"ClassType":"InputPort","ParentOutputPortIds":["StatsStreamPorts/523838d7-71f4-4ed6-b05c-88ca4a014adb"],"ParentUnitIds":[5],"Id":"StatsStreamPorts/94299967-5256-4d94-a076-028c8b2fbc0d","PortType":"TRAINDATA","PortColor":"#706FD3","PortShape":"Square","Name":"训练集","Code":"Train","Description":"训练集输入。","Disable":false,"UnitId":45,"Value":"E:\\Study\\shou yi shu ju ku\\BSH8.0\\BSH8.0\\ML_TrainTestSplit_py_Plus_5/train_data.tsv","LinkParameter":null}],"OutPorts":[{"ClassType":"OutputPort","Id":"StatsStreamPorts/7c9e1152-dd40-4402-912a-e8fe670a329e","PortType":"FLOW","PortColor":"#000000","PortShape":"Flow","Name":"流程","Code":"FlowOut","Description":"流程走向的出口。","Disable":false,"UnitId":0,"Value":null,"LinkParameter":null},{"ClassType":"OutputPort","Id":"StatsStreamPorts/df99026a-5c52-4162-9651-03ccdaf1ab3b","PortType":"MODEL","PortColor":"#83a4d4","PortShape":"Triangle","Name":"模型","Code":"Model","Description":"传输模型文件。","Disable":false,"UnitId":0,"Value":"E:\\Study\\shou yi shu ju ku\\BSH8.0\\BSH8.0\\ML_NaiveBayesL_py_Plus_45\\NBmodel.dat","LinkParameter":null},{"ClassType":"OutputPort","Id":"StatsStreamPorts/d89a3aee-c62e-4bf8-b40b-fe4bee427300","PortType":"TSVURI","PortColor":"#0265C0","PortShape":"Square","Name":"输出数据集","Code":"URIResult","Description":"数据","Disable":false,"UnitId":0,"Value":"E:\\Study\\shou yi shu ju ku\\BSH8.0\\BSH8.0\\ML_NaiveBayesL_py_Plus_45\\NBtrainres.tsv","LinkParameter":null}]},"UnitState":{"KeyValues":[],"ClassType":"UnitState"},"Content":null,"Result":{"SpuResultLocation":"E:\\Study\\shou yi shu ju ku\\BSH8.0\\BSH8.0\\ML_NaiveBayesL_py_Plus_45","ResultFiles":[],"JsonResultForDownstream":null},"NeedUpdate":false,"NeedUpdateInfo":null,"NeedRepeat":false,"LoopIndex":0,"LoopElement":null,"DomainId":"1ddeccef-80a6-425e-9bb1-c0e4b1a7554f","Id":"StatsProcessingUnits/1ddeccef-80a6-425e-9bb1-c0e4b1a7554f"},"StatsModuleInfoFlow":null,"IndexOfPlan":45,"IsReadyToRun":false,"InPorts":[{"AllowMultiInput":true,"ParentNodeIndexs":[],"ParentNodeIds":[],"ParentOutPortIds":[],"ClassType":"StatsStreamInPort","Id":"StatsStreamPorts/38023a47-7342-4b9f-937b-4aa8cd902cd7","Name":"流程","Code":"FlowIn","Description":"流程走向，仅传递上个节点的Id。","BelongingNodeIndex":45,"BelongingNodeId":"StatsStreamNodes/eaf9fbbd-468e-4f1d-a683-6fe2b8776deb","PortType":"FLOW","PortColor":"#000000","PortShape":"Flow","Value":null,"Disable":false,"LinkParameter":null},{"AllowMultiInput":false,"ParentNodeIndexs":[5],"ParentNodeIds":["StatsStreamNodes/bf9123c6-118a-4b35-9406-86808efea5ce"],"ParentOutPortIds":["StatsStreamPorts/523838d7-71f4-4ed6-b05c-88ca4a014adb"],"ClassType":"StatsStreamInPort","Id":"StatsStreamPorts/94299967-5256-4d94-a076-028c8b2fbc0d","Name":"训练集","Code":"Train","Description":"训练集输入。","BelongingNodeIndex":45,"BelongingNodeId":"StatsStreamNodes/eaf9fbbd-468e-4f1d-a683-6fe2b8776deb","PortType":"TRAINDATA","PortColor":"#706FD3","PortShape":"Square","Value":"E:\\Study\\shou yi shu ju ku\\BSH8.0\\BSH8.0\\ML_TrainTestSplit_py_Plus_5/train_data.tsv","Disable":false,"LinkParameter":null}],"OutPorts":[{"ClassType":"StatsStreamOutPort","Id":"StatsStreamPorts/7c9e1152-dd40-4402-912a-e8fe670a329e","Name":"流程","Code":"FlowOut","Description":"流程走向的出口。","BelongingNodeIndex":45,"BelongingNodeId":"StatsStreamNodes/eaf9fbbd-468e-4f1d-a683-6fe2b8776deb","PortType":"FLOW","PortColor":"#000000","PortShape":"Flow","Value":null,"Disable":false,"LinkParameter":null},{"ClassType":"StatsStreamOutPort","Id":"StatsStreamPorts/df99026a-5c52-4162-9651-03ccdaf1ab3b","Name":"模型","Code":"Model","Description":"传输模型文件。","BelongingNodeIndex":45,"BelongingNodeId":"StatsStreamNodes/eaf9fbbd-468e-4f1d-a683-6fe2b8776deb","PortType":"MODEL","PortColor":"#83a4d4","PortShape":"Triangle","Value":"E:\\Study\\shou yi shu ju ku\\BSH8.0\\BSH8.0\\ML_NaiveBayesL_py_Plus_45\\NBmodel.dat","Disable":false,"LinkParameter":null},{"ClassType":"StatsStreamOutPort","Id":"StatsStreamPorts/d89a3aee-c62e-4bf8-b40b-fe4bee427300","Name":"输出数据集","Code":"URIResult","Description":"数据","BelongingNodeIndex":45,"BelongingNodeId":"StatsStreamNodes/eaf9fbbd-468e-4f1d-a683-6fe2b8776deb","PortType":"TSVURI","PortColor":"#0265C0","PortShape":"Square","Value":"E:\\Study\\shou yi shu ju ku\\BSH8.0\\BSH8.0\\ML_NaiveBayesL_py_Plus_45\\NBtrainres.tsv","Disable":false,"LinkParameter":null}],"Disable":false,"LogContents":[],"DomainId":"eaf9fbbd-468e-4f1d-a683-6fe2b8776deb","Id":"StatsStreamNodes/eaf9fbbd-468e-4f1d-a683-6fe2b8776deb"},{"Index":24,"ParentIds":["StatsStreamNodes/2a0bdd13-e2e9-44f2-997a-e43c2be7f14c","StatsStreamNodes/bf9123c6-118a-4b35-9406-86808efea5ce"],"ParentIndexs":[48,5],"IsRoot":false,"IsRunning":false,"Level":0,"SubLevel":0,"StatsProcessingUnit":{"UnitType":"DataManipulation","IndexOfPlan":47,"IdOfPlan":"ML_CommonP_py_Plus_47","ModuleInfo":{"Category":"机器学习","CategoryColor":"#00BFFF","CanBeIndependent":false,"UnitType":"DataManipulation","ProgrammingLanguage":"Python","Name":"分类预测_Plus","ForeignName":"Common Predictor Plus","Code":"ML_CommonP_py_Plus","Description":"分类预测模块，用于分类模型的预测任务，导入模型和测试数据集即可进行预测，可接在所有的分类模型后。","IsHidden":false,"AvailableUpstreamModules":[],"InvalidUpstreamModule":[],"Version":"1.0"},"Language":"Python","Code":"ML_CommonP_py_Plus","WorkingPath":"E:\\Study\\shou yi shu ju ku\\BSH8.0\\BSH8.0","NeedSourceData":false,"IsSource":false,"Parameters":[],"UpStreamStatsDataStreams":[],"UnitResult":null,"InterfaceScriptFile":null,"FunctionScriptFile":null,"IsValid":false,"Status":"None","HasResult":false,"Ports":{"InPorts":[{"AllowMultiInput":true,"ClassType":"InputPort","ParentOutputPortIds":[],"ParentUnitIds":[],"Id":"StatsStreamPorts/8c9da93c-9072-4280-8e19-7cd1406bf856","PortType":"FLOW","PortColor":"#000000","PortShape":"Flow","Name":"流程","Code":"FlowIn","Description":"流程走向，仅传递上个节点的Id。","Disable":false,"UnitId":47,"Value":null,"LinkParameter":null},{"AllowMultiInput":false,"ClassType":"InputPort","ParentOutputPortIds":["StatsStreamPorts/fc951378-aa7a-4174-8362-eb61ab7e92c2"],"ParentUnitIds":[48],"Id":"StatsStreamPorts/92c9ff6a-64a7-4dc3-ac82-3beba3196212","PortType":"MODEL","PortColor":"#83a4d4","PortShape":"Triangle","Name":"模型","Code":"Model","Description":"传输模型文件。","Disable":false,"UnitId":47,"Value":"E:\\Study\\shou yi shu ju ku\\BSH8.0\\BSH8.0\\ML_KNNL_py_Plus_48\\KNNCmodel.dat","LinkParameter":null},{"AllowMultiInput":false,"ClassType":"InputPort","ParentOutputPortIds":["StatsStreamPorts/a87b7d03-b874-4366-bd1e-be5f830aafa1"],"ParentUnitIds":[5],"Id":"StatsStreamPorts/e4202972-161a-4ee6-954a-cc1504338701","PortType":"TESTDATA","PortColor":"#0ABFBC","PortShape":"Square","Name":"测试集","Code":"Test","Description":"测试集输入。","Disable":false,"UnitId":47,"Value":"E:\\Study\\shou yi shu ju ku\\BSH8.0\\BSH8.0\\ML_TrainTestSplit_py_Plus_5/test_data.tsv","LinkParameter":null}],"OutPorts":[{"ClassType":"OutputPort","Id":"StatsStreamPorts/5690b131-da2f-461b-b955-f0850b96a305","PortType":"FLOW","PortColor":"#000000","PortShape":"Flow","Name":"流程","Code":"FlowOut","Description":"流程走向的出口。","Disable":false,"UnitId":0,"Value":null,"LinkParameter":null},{"ClassType":"OutputPort","Id":"StatsStreamPorts/7a248da6-d752-4109-b598-ef8305cf70bc","PortType":"TSVURI","PortColor":"#0265C0","PortShape":"Square","Name":"输出数据集","Code":"URIResult","Description":"数据","Disable":false,"UnitId":0,"Value":"E:\\Study\\shou yi shu ju ku\\BSH8.0\\BSH8.0\\ML_CommonP_py_Plus_47\\KNNC_ML_predres.tsv","LinkParameter":null}]},"UnitState":{"KeyValues":[],"ClassType":"UnitState"},"Content":null,"Result":{"SpuResultLocation":"E:\\Study\\shou yi shu ju ku\\BSH8.0\\BSH8.0\\ML_CommonP_py_Plus_47","ResultFiles":[],"JsonResultForDownstream":null},"NeedUpdate":false,"NeedUpdateInfo":null,"NeedRepeat":false,"LoopIndex":0,"LoopElement":null,"DomainId":"6f13b9cb-d4d1-4f59-a95b-aeb19aea9e5a","Id":"StatsProcessingUnits/6f13b9cb-d4d1-4f59-a95b-aeb19aea9e5a"},"StatsModuleInfoFlow":null,"IndexOfPlan":47,"IsReadyToRun":false,"InPorts":[{"AllowMultiInput":true,"ParentNodeIndexs":[],"ParentNodeIds":[],"ParentOutPortIds":[],"ClassType":"StatsStreamInPort","Id":"StatsStreamPorts/8c9da93c-9072-4280-8e19-7cd1406bf856","Name":"流程","Code":"FlowIn","Description":"流程走向，仅传递上个节点的Id。","BelongingNodeIndex":47,"BelongingNodeId":"StatsStreamNodes/a25deb4b-17f9-4ae1-aa11-a9903f7edf56","PortType":"FLOW","PortColor":"#000000","PortShape":"Flow","Value":null,"Disable":false,"LinkParameter":null},{"AllowMultiInput":false,"ParentNodeIndexs":[48],"ParentNodeIds":["StatsStreamNodes/2a0bdd13-e2e9-44f2-997a-e43c2be7f14c"],"ParentOutPortIds":["StatsStreamPorts/fc951378-aa7a-4174-8362-eb61ab7e92c2"],"ClassType":"StatsStreamInPort","Id":"StatsStreamPorts/92c9ff6a-64a7-4dc3-ac82-3beba3196212","Name":"模型","Code":"Model","Description":"传输模型文件。","BelongingNodeIndex":47,"BelongingNodeId":"StatsStreamNodes/a25deb4b-17f9-4ae1-aa11-a9903f7edf56","PortType":"MODEL","PortColor":"#83a4d4","PortShape":"Triangle","Value":"E:\\Study\\shou yi shu ju ku\\BSH8.0\\BSH8.0\\ML_KNNL_py_Plus_48\\KNNCmodel.dat","Disable":false,"LinkParameter":null},{"AllowMultiInput":false,"ParentNodeIndexs":[5],"ParentNodeIds":["StatsStreamNodes/bf9123c6-118a-4b35-9406-86808efea5ce"],"ParentOutPortIds":["StatsStreamPorts/a87b7d03-b874-4366-bd1e-be5f830aafa1"],"ClassType":"StatsStreamInPort","Id":"StatsStreamPorts/e4202972-161a-4ee6-954a-cc1504338701","Name":"测试集","Code":"Test","Description":"测试集输入。","BelongingNodeIndex":47,"BelongingNodeId":"StatsStreamNodes/a25deb4b-17f9-4ae1-aa11-a9903f7edf56","PortType":"TESTDATA","PortColor":"#0ABFBC","PortShape":"Square","Value":"E:\\Study\\shou yi shu ju ku\\BSH8.0\\BSH8.0\\ML_TrainTestSplit_py_Plus_5/test_data.tsv","Disable":false,"LinkParameter":null}],"OutPorts":[{"ClassType":"StatsStreamOutPort","Id":"StatsStreamPorts/5690b131-da2f-461b-b955-f0850b96a305","Name":"流程","Code":"FlowOut","Description":"流程走向的出口。","BelongingNodeIndex":47,"BelongingNodeId":"StatsStreamNodes/a25deb4b-17f9-4ae1-aa11-a9903f7edf56","PortType":"FLOW","PortColor":"#000000","PortShape":"Flow","Value":null,"Disable":false,"LinkParameter":null},{"ClassType":"StatsStreamOutPort","Id":"StatsStreamPorts/7a248da6-d752-4109-b598-ef8305cf70bc","Name":"输出数据集","Code":"URIResult","Description":"数据","BelongingNodeIndex":47,"BelongingNodeId":"StatsStreamNodes/a25deb4b-17f9-4ae1-aa11-a9903f7edf56","PortType":"TSVURI","PortColor":"#0265C0","PortShape":"Square","Value":"E:\\Study\\shou yi shu ju ku\\BSH8.0\\BSH8.0\\ML_CommonP_py_Plus_47\\KNNC_ML_predres.tsv","Disable":false,"LinkParameter":null}],"Disable":false,"LogContents":[],"DomainId":"a25deb4b-17f9-4ae1-aa11-a9903f7edf56","Id":"StatsStreamNodes/a25deb4b-17f9-4ae1-aa11-a9903f7edf56"},{"Index":24,"ParentIds":["StatsStreamNodes/bf9123c6-118a-4b35-9406-86808efea5ce"],"ParentIndexs":[5],"IsRoot":false,"IsRunning":false,"Level":0,"SubLevel":0,"StatsProcessingUnit":{"UnitType":"DataManipulation","IndexOfPlan":48,"IdOfPlan":"ML_KNNL_py_Plus_48","ModuleInfo":{"Category":"机器学习","CategoryColor":"#00BFFF","CanBeIndependent":false,"UnitType":"DataManipulation","ProgrammingLanguage":"Python","Name":"K-邻近分类_Plus","ForeignName":"K Nearest Neighbors Learner Plus","Code":"ML_KNNL_py_Plus","Description":"k近邻（KNN）算法是一种非参数的监督学习分类器，它使用邻近度对单个数据点的分组进行分类或预测。它是当今机器学习中使用的流行且最简单的分类和回归分类器之一。","IsHidden":false,"AvailableUpstreamModules":[],"InvalidUpstreamModule":[],"Version":"1.0"},"Language":"Python","Code":"ML_KNNL_py_Plus","WorkingPath":"E:\\Study\\shou yi shu ju ku\\BSH8.0\\BSH8.0","NeedSourceData":false,"IsSource":false,"Parameters":[{"IsVirtual":false,"Name":"选择特征变量","Binding":"feature_space","ParaType":"FlowVariables","Editor":{"AllowEdit":false,"Source":"FromInPort:Train","ExcludedVarialbleParameterNames":[],"SourceValiableParameterNames":[],"SingleSelected":false,"IsPassword":false,"TextValue":"MVCP_Sd,MV_A,IVS-AO Angle,SBP,DBP,GLU,LVMI,LVIDDI","EditorType":"FlowVariableSelector","Id":"e0d17186-d8ec-40d6-a5db-1163033d897c","ParentId":null,"DisplayName":"选择特征变量","PlaceHolder":null,"ForeignName":"Select Feature Variable","Description":"选择可以作为特征进行学习的变量","Binding":"feature_space","MaskExpression":null,"CanBeNull":false,"VisibilityExpression":"true","ValueChangedAction":null,"ValueChangedParameter":null,"Value":"MVCP_Sd,MV_A,IVS-AO Angle,SBP,DBP,GLU,LVMI,LVIDDI","IsVirtual":false,"Disable":false},"Value":"MVCP_Sd,MV_A,IVS-AO Angle,SBP,DBP,GLU,LVMI,LVIDDI","DisplayText":"MVCP_Sd,MV_A,IVS-AO Angle,SBP,DBP,GLU,LVMI,LVIDDI","Description":"选择可以作为特征进行学习的变量","CanBeNull":false,"HasSeriesStructures":false},{"IsVirtual":false,"Name":"选择目标变量","Binding":"labels","ParaType":"FlowVariables","Editor":{"AllowEdit":false,"Source":"FromInPort:Train","ExcludedVarialbleParameterNames":["选择特征变量"],"SourceValiableParameterNames":[],"SingleSelected":true,"IsPassword":false,"TextValue":"Group","EditorType":"FlowVariableSelector","Id":"e0a7685c-6260-4e8b-9bc8-e097b77d0136","ParentId":null,"DisplayName":"选择目标变量","PlaceHolder":null,"ForeignName":"Select Target Variable","Description":"选择结局变量y，只有0和1的二分类变量","Binding":"labels","MaskExpression":null,"CanBeNull":false,"VisibilityExpression":"true","ValueChangedAction":null,"ValueChangedParameter":null,"Value":"Group","IsVirtual":false,"Disable":false},"Value":"Group","DisplayText":"Group","Description":"选择结局变量y，只有0和1的二分类变量","CanBeNull":false,"HasSeriesStructures":false},{"IsVirtual":false,"Name":"模型名","Binding":"modelname","ParaType":"Single","Editor":{"IsPassword":false,"TextValue":"KNNC","EditorType":"TextEdit","Id":"eb42cd18-8e3c-4f89-b8ee-ec3871cd899d","ParentId":null,"DisplayName":"模型名","PlaceHolder":null,"ForeignName":"Model Name","Description":"自定义模型名。","Binding":"modelname","MaskExpression":null,"CanBeNull":false,"VisibilityExpression":"true","ValueChangedAction":null,"ValueChangedParameter":null,"Value":"KNNC","IsVirtual":false,"Disable":false},"Value":"KNNC","DisplayText":"KNNC","Description":"自定义模型名。","CanBeNull":false,"HasSeriesStructures":false},{"IsVirtual":false,"Name":"权重","Binding":"weights","ParaType":"Single","Editor":{"Editable":false,"UseIndex":false,"MultiSelect":false,"Items":["uniform","distance"],"IsPassword":false,"TextValue":"uniform","EditorType":"ComboEdit","Id":"3a282f5e-492d-44aa-94e6-9715dc67adf2","ParentId":null,"DisplayName":"权重","PlaceHolder":null,"ForeignName":"Weights","Description":"“均匀”：均匀的权重。每个邻域中的所有点的权重相等。\\“距离”：按距离的倒数对点进行加权。在这种情况下，点的较近近邻将比更远的近邻具有更大的影响。","Binding":"weights","MaskExpression":null,"CanBeNull":false,"VisibilityExpression":"true","ValueChangedAction":null,"ValueChangedParameter":null,"Value":null,"IsVirtual":false,"Disable":false},"Value":"uniform","DisplayText":"uniform","Description":"“均匀”：均匀的权重。每个邻域中的所有点的权重相等。\\“距离”：按距离的倒数对点进行加权。在这种情况下，点的较近近邻将比更远的近邻具有更大的影响。","CanBeNull":false,"HasSeriesStructures":false},{"IsVirtual":false,"Name":"近邻数量","Binding":"n_neighbors","ParaType":"Single","Editor":{"IsPassword":false,"TextValue":"5","EditorType":"TextEdit","Id":"63b526c7-bd0f-4861-b5d1-06dea1059b18","ParentId":null,"DisplayName":"近邻数量","PlaceHolder":null,"ForeignName":"Neighbors","Description":"用于指定要构建的基础估计器（弱分类器）的数量。它控制了AdaBoost集成模型的复杂度和性能。较大的n_estimators值通常会增加模型复杂度，但也可能导致过拟合。","Binding":"n_neighbors","MaskExpression":null,"CanBeNull":false,"VisibilityExpression":"true","ValueChangedAction":null,"ValueChangedParameter":null,"Value":"5","IsVirtual":false,"Disable":false},"Value":"5","DisplayText":"5","Description":"用于指定要构建的基础估计器（弱分类器）的数量。它控制了AdaBoost集成模型的复杂度和性能。较大的n_estimators值通常会增加模型复杂度，但也可能导致过拟合。","CanBeNull":false,"HasSeriesStructures":false},{"IsVirtual":false,"Name":"邻近算法","Binding":"algorithm","ParaType":"Single","Editor":{"Editable":false,"UseIndex":false,"MultiSelect":false,"Items":["auto","ball_tree","kd_tree","brute"],"IsPassword":false,"TextValue":"auto","EditorType":"ComboEdit","Id":"887388ce-3682-4f07-b58e-09422c9e5e17","ParentId":null,"DisplayName":"邻近算法","PlaceHolder":null,"ForeignName":"algorithm","Description":"","Binding":"algorithm","MaskExpression":null,"CanBeNull":false,"VisibilityExpression":"true","ValueChangedAction":null,"ValueChangedParameter":null,"Value":null,"IsVirtual":false,"Disable":false},"Value":"auto","DisplayText":"auto","Description":"","CanBeNull":false,"HasSeriesStructures":false}],"UpStreamStatsDataStreams":[],"UnitResult":null,"InterfaceScriptFile":null,"FunctionScriptFile":null,"IsValid":false,"Status":"None","HasResult":false,"Ports":{"InPorts":[{"AllowMultiInput":true,"ClassType":"InputPort","ParentOutputPortIds":[],"ParentUnitIds":[],"Id":"StatsStreamPorts/f3b61c11-56ea-4f76-b897-1c819bab20bd","PortType":"FLOW","PortColor":"#000000","PortShape":"Flow","Name":"流程","Code":"FlowIn","Description":"流程走向，仅传递上个节点的Id。","Disable":false,"UnitId":48,"Value":null,"LinkParameter":null},{"AllowMultiInput":false,"ClassType":"InputPort","ParentOutputPortIds":["StatsStreamPorts/523838d7-71f4-4ed6-b05c-88ca4a014adb"],"ParentUnitIds":[5],"Id":"StatsStreamPorts/198fb2f6-35ec-4648-bd50-542f0fff11aa","PortType":"TRAINDATA","PortColor":"#706FD3","PortShape":"Square","Name":"训练集","Code":"Train","Description":"训练集输入。","Disable":false,"UnitId":48,"Value":"E:\\Study\\shou yi shu ju ku\\BSH8.0\\BSH8.0\\ML_TrainTestSplit_py_Plus_5/train_data.tsv","LinkParameter":null}],"OutPorts":[{"ClassType":"OutputPort","Id":"StatsStreamPorts/7200c229-8212-4186-b092-726d57a507aa","PortType":"FLOW","PortColor":"#000000","PortShape":"Flow","Name":"流程","Code":"FlowOut","Description":"流程走向的出口。","Disable":false,"UnitId":0,"Value":null,"LinkParameter":null},{"ClassType":"OutputPort","Id":"StatsStreamPorts/fc951378-aa7a-4174-8362-eb61ab7e92c2","PortType":"MODEL","PortColor":"#83a4d4","PortShape":"Triangle","Name":"模型","Code":"Model","Description":"传输模型文件。","Disable":false,"UnitId":0,"Value":"E:\\Study\\shou yi shu ju ku\\BSH8.0\\BSH8.0\\ML_KNNL_py_Plus_48\\KNNCmodel.dat","LinkParameter":null},{"ClassType":"OutputPort","Id":"StatsStreamPorts/368861e1-9152-4d93-86f2-9ce833707755","PortType":"TSVURI","PortColor":"#0265C0","PortShape":"Square","Name":"输出数据集","Code":"URIResult","Description":"数据","Disable":false,"UnitId":0,"Value":"E:\\Study\\shou yi shu ju ku\\BSH8.0\\BSH8.0\\ML_KNNL_py_Plus_48\\KNNCtrainres.tsv","LinkParameter":null}]},"UnitState":{"KeyValues":[],"ClassType":"UnitState"},"Content":null,"Result":{"SpuResultLocation":"E:\\Study\\shou yi shu ju ku\\BSH8.0\\BSH8.0\\ML_KNNL_py_Plus_48","ResultFiles":[],"JsonResultForDownstream":null},"NeedUpdate":false,"NeedUpdateInfo":null,"NeedRepeat":false,"LoopIndex":0,"LoopElement":null,"DomainId":"62cd2229-2649-4fae-8a4f-2d6cdcda2be7","Id":"StatsProcessingUnits/62cd2229-2649-4fae-8a4f-2d6cdcda2be7"},"StatsModuleInfoFlow":null,"IndexOfPlan":48,"IsReadyToRun":false,"InPorts":[{"AllowMultiInput":true,"ParentNodeIndexs":[],"ParentNodeIds":[],"ParentOutPortIds":[],"ClassType":"StatsStreamInPort","Id":"StatsStreamPorts/f3b61c11-56ea-4f76-b897-1c819bab20bd","Name":"流程","Code":"FlowIn","Description":"流程走向，仅传递上个节点的Id。","BelongingNodeIndex":48,"BelongingNodeId":"StatsStreamNodes/2a0bdd13-e2e9-44f2-997a-e43c2be7f14c","PortType":"FLOW","PortColor":"#000000","PortShape":"Flow","Value":null,"Disable":false,"LinkParameter":null},{"AllowMultiInput":false,"ParentNodeIndexs":[5],"ParentNodeIds":["StatsStreamNodes/bf9123c6-118a-4b35-9406-86808efea5ce"],"ParentOutPortIds":["StatsStreamPorts/523838d7-71f4-4ed6-b05c-88ca4a014adb"],"ClassType":"StatsStreamInPort","Id":"StatsStreamPorts/198fb2f6-35ec-4648-bd50-542f0fff11aa","Name":"训练集","Code":"Train","Description":"训练集输入。","BelongingNodeIndex":48,"BelongingNodeId":"StatsStreamNodes/2a0bdd13-e2e9-44f2-997a-e43c2be7f14c","PortType":"TRAINDATA","PortColor":"#706FD3","PortShape":"Square","Value":"E:\\Study\\shou yi shu ju ku\\BSH8.0\\BSH8.0\\ML_TrainTestSplit_py_Plus_5/train_data.tsv","Disable":false,"LinkParameter":null}],"OutPorts":[{"ClassType":"StatsStreamOutPort","Id":"StatsStreamPorts/7200c229-8212-4186-b092-726d57a507aa","Name":"流程","Code":"FlowOut","Description":"流程走向的出口。","BelongingNodeIndex":48,"BelongingNodeId":"StatsStreamNodes/2a0bdd13-e2e9-44f2-997a-e43c2be7f14c","PortType":"FLOW","PortColor":"#000000","PortShape":"Flow","Value":null,"Disable":false,"LinkParameter":null},{"ClassType":"StatsStreamOutPort","Id":"StatsStreamPorts/fc951378-aa7a-4174-8362-eb61ab7e92c2","Name":"模型","Code":"Model","Description":"传输模型文件。","BelongingNodeIndex":48,"BelongingNodeId":"StatsStreamNodes/2a0bdd13-e2e9-44f2-997a-e43c2be7f14c","PortType":"MODEL","PortColor":"#83a4d4","PortShape":"Triangle","Value":"E:\\Study\\shou yi shu ju ku\\BSH8.0\\BSH8.0\\ML_KNNL_py_Plus_48\\KNNCmodel.dat","Disable":false,"LinkParameter":null},{"ClassType":"StatsStreamOutPort","Id":"StatsStreamPorts/368861e1-9152-4d93-86f2-9ce833707755","Name":"输出数据集","Code":"URIResult","Description":"数据","BelongingNodeIndex":48,"BelongingNodeId":"StatsStreamNodes/2a0bdd13-e2e9-44f2-997a-e43c2be7f14c","PortType":"TSVURI","PortColor":"#0265C0","PortShape":"Square","Value":"E:\\Study\\shou yi shu ju ku\\BSH8.0\\BSH8.0\\ML_KNNL_py_Plus_48\\KNNCtrainres.tsv","Disable":false,"LinkParameter":null}],"Disable":false,"LogContents":[],"DomainId":"2a0bdd13-e2e9-44f2-997a-e43c2be7f14c","Id":"StatsStreamNodes/2a0bdd13-e2e9-44f2-997a-e43c2be7f14c"},{"Index":26,"ParentIds":["StatsStreamNodes/2b672a8b-3d1c-48f1-b360-8b81746d2a79"],"ParentIndexs":[39],"IsRoot":false,"IsRunning":false,"Level":0,"SubLevel":0,"StatsProcessingUnit":{"UnitType":"DataManipulation","IndexOfPlan":57,"IdOfPlan":"ML_Sampler_py_Plus_57","ModuleInfo":{"Category":"机器学习","CategoryColor":"#00BFFF","CanBeIndependent":false,"UnitType":"DataManipulation","ProgrammingLanguage":"Python","Name":"采样方法_Plus","ForeignName":"Sampler","Code":"ML_Sampler_py_Plus","Description":"采样方法是统计学和机器学习中常用的技术，用于从总体或数据集中选择一部分样本进行分析。采样方法的目的是通过对样本进行分析来推断总体的性质或进行模型训练。该模块包含随机采样，过采样，欠采样等采样方法。","IsHidden":false,"AvailableUpstreamModules":[],"InvalidUpstreamModule":[],"Version":"1.0"},"Language":"Python","Code":"ML_Sampler_py_Plus","WorkingPath":"E:\\Study\\shou yi shu ju ku\\BSH8.0\\BSH8.0","NeedSourceData":false,"IsSource":false,"Parameters":[{"IsVirtual":false,"Name":"目标变量(分类)","Binding":"labels","ParaType":"FlowVariables","Editor":{"AllowEdit":false,"Source":"FromInPort:data_table_uri","ExcludedVarialbleParameterNames":["特征变量"],"SourceValiableParameterNames":[],"SingleSelected":true,"IsPassword":false,"TextValue":"Group","EditorType":"FlowVariableSelector","Id":"65da5bef-5ffe-4bc8-931b-af46fd98db8a","ParentId":null,"DisplayName":"目标变量(分类)","PlaceHolder":null,"ForeignName":"Select Target Variable","Description":"","Binding":"labels","MaskExpression":null,"CanBeNull":false,"VisibilityExpression":"true","ValueChangedAction":null,"ValueChangedParameter":null,"Value":"Group","IsVirtual":false,"Disable":false},"Value":"Group","DisplayText":"Group","Description":"","CanBeNull":false,"HasSeriesStructures":false},{"IsVirtual":false,"Name":"采样方法选择","Binding":"method","ParaType":"Single","Editor":{"Editable":false,"UseIndex":false,"MultiSelect":false,"Items":["过采样","欠采样","Bootstrap","SMOTE","SMOTE欠采样"],"IsPassword":false,"TextValue":"Bootstrap","EditorType":"ComboEdit","Id":"0c0e75ad-9263-43df-8e5b-ea819789784a","ParentId":null,"DisplayName":"采样方法选择","PlaceHolder":null,"ForeignName":"Sampling Mehthod Selection","Description":null,"Binding":"method","MaskExpression":null,"CanBeNull":false,"VisibilityExpression":"true","ValueChangedAction":null,"ValueChangedParameter":null,"Value":"Bootstrap","IsVirtual":false,"Disable":false},"Value":"Bootstrap","DisplayText":"Bootstrap","Description":null,"CanBeNull":false,"HasSeriesStructures":false},{"IsVirtual":false,"Name":"特征变量","Binding":"feature_space","ParaType":"FlowVariables","Editor":{"AllowEdit":false,"Source":"FromInPort:data_table_uri","ExcludedVarialbleParameterNames":["目标变量(分类)"],"SourceValiableParameterNames":[],"SingleSelected":false,"IsPassword":false,"TextValue":null,"EditorType":"FlowVariableSelector","Id":"19f75aac-1faa-4e23-903a-c6d0bb2b8138","ParentId":null,"DisplayName":"特征变量","PlaceHolder":null,"ForeignName":"Select Feature Variable","Description":"选择可以作为特征进行学习的变量","Binding":"feature_space","MaskExpression":null,"CanBeNull":true,"VisibilityExpression":"OR([采样方法选择]=\"SMOTE\",[采样方法选择]=\"SMOTE欠采样\")","ValueChangedAction":null,"ValueChangedParameter":null,"Value":null,"IsVirtual":false,"Disable":false},"Value":null,"DisplayText":null,"Description":"选择可以作为特征进行学习的变量","CanBeNull":true,"HasSeriesStructures":false},{"IsVirtual":false,"Name":"设置随机数","Binding":"random_state","ParaType":"Single","Editor":{"IsPassword":false,"TextValue":"1","EditorType":"TextEdit","Id":"675b6dfe-6168-4128-96b2-3784c677a2c5","ParentId":null,"DisplayName":"设置随机数","PlaceHolder":null,"ForeignName":"Random State","Description":null,"Binding":"random_state","MaskExpression":null,"CanBeNull":true,"VisibilityExpression":"true","ValueChangedAction":null,"ValueChangedParameter":null,"Value":"1","IsVirtual":false,"Disable":false},"Value":"1","DisplayText":"1","Description":null,"CanBeNull":true,"HasSeriesStructures":false},{"IsVirtual":false,"Name":"设置比例","Binding":"ratio","ParaType":"Single","Editor":{"IsPassword":false,"TextValue":"1.0","EditorType":"TextEdit","Id":"22f6b17e-c008-4fc4-8147-6047c7bb63e8","ParentId":null,"DisplayName":"设置比例","PlaceHolder":null,"ForeignName":"Ratio","Description":null,"Binding":"ratio","MaskExpression":null,"CanBeNull":true,"VisibilityExpression":"[采样方法选择]=\"Bootstrap\"","ValueChangedAction":null,"ValueChangedParameter":null,"Value":"1.0","IsVirtual":false,"Disable":false},"Value":"1.0","DisplayText":"1.0","Description":null,"CanBeNull":true,"HasSeriesStructures":false}],"UpStreamStatsDataStreams":[],"UnitResult":null,"InterfaceScriptFile":null,"FunctionScriptFile":null,"IsValid":false,"Status":"None","HasResult":false,"Ports":{"InPorts":[{"AllowMultiInput":true,"ClassType":"InputPort","ParentOutputPortIds":[],"ParentUnitIds":[],"Id":"StatsStreamPorts/44aafa10-7cc6-4955-af2a-192c9b7d8fd9","PortType":"FLOW","PortColor":"#000000","PortShape":"Flow","Name":"流程","Code":"FlowIn","Description":"流程走向，仅传递上个节点的Id。","Disable":false,"UnitId":57,"Value":null,"LinkParameter":null},{"AllowMultiInput":false,"ClassType":"InputPort","ParentOutputPortIds":["StatsStreamPorts/4435c000-fff4-413a-9ecb-e0a86c34ff6a"],"ParentUnitIds":[39],"Id":"StatsStreamPorts/b0445b65-57d8-4508-8dc4-3d439bb771a8","PortType":"TSVURI","PortColor":"#0265C0","PortShape":"Square","Name":"数据集","Code":"data_table_uri","Description":"数据集URI","Disable":false,"UnitId":57,"Value":"E:\\Study\\shou yi shu ju ku\\BSH8.0\\BSH8.0\\DM_TransformVarType_py_Port_39/result_datatable.tsv","LinkParameter":null}],"OutPorts":[{"ClassType":"OutputPort","Id":"StatsStreamPorts/6baba769-a622-4e7d-b76b-6e85b5a06e78","PortType":"FLOW","PortColor":"#000000","PortShape":"Flow","Name":"流程","Code":"FlowOut","Description":"流程走向的出口。","Disable":false,"UnitId":0,"Value":null,"LinkParameter":null},{"ClassType":"OutputPort","Id":"StatsStreamPorts/0ee804ad-5c5c-4ce5-a21e-4c2af8327d38","PortType":"TSVURI","PortColor":"#0265C0","PortShape":"Square","Name":"输出上游数据集","Code":"URIResult","Description":"上游数据","Disable":false,"UnitId":0,"Value":"E:\\Study\\shou yi shu ju ku\\BSH8.0\\BSH8.0\\ML_Sampler_py_Plus_57/MLSamplingData.tsv","LinkParameter":null}]},"UnitState":{"KeyValues":[],"ClassType":"UnitState"},"Content":null,"Result":{"SpuResultLocation":"E:\\Study\\shou yi shu ju ku\\BSH8.0\\BSH8.0\\ML_Sampler_py_Plus_57","ResultFiles":[],"JsonResultForDownstream":null},"NeedUpdate":false,"NeedUpdateInfo":null,"NeedRepeat":false,"LoopIndex":0,"LoopElement":null,"DomainId":"0b8e01d2-d1fd-44da-9d2a-7c01a23d5453","Id":"StatsProcessingUnits/0b8e01d2-d1fd-44da-9d2a-7c01a23d5453"},"StatsModuleInfoFlow":null,"IndexOfPlan":57,"IsReadyToRun":false,"InPorts":[{"AllowMultiInput":true,"ParentNodeIndexs":[],"ParentNodeIds":[],"ParentOutPortIds":[],"ClassType":"StatsStreamInPort","Id":"StatsStreamPorts/44aafa10-7cc6-4955-af2a-192c9b7d8fd9","Name":"流程","Code":"FlowIn","Description":"流程走向，仅传递上个节点的Id。","BelongingNodeIndex":57,"BelongingNodeId":"StatsStreamNodes/60e64dfe-4a74-4572-9806-43d378f9fe38","PortType":"FLOW","PortColor":"#000000","PortShape":"Flow","Value":null,"Disable":false,"LinkParameter":null},{"AllowMultiInput":false,"ParentNodeIndexs":[39],"ParentNodeIds":["StatsStreamNodes/2b672a8b-3d1c-48f1-b360-8b81746d2a79"],"ParentOutPortIds":["StatsStreamPorts/4435c000-fff4-413a-9ecb-e0a86c34ff6a"],"ClassType":"StatsStreamInPort","Id":"StatsStreamPorts/b0445b65-57d8-4508-8dc4-3d439bb771a8","Name":"数据集","Code":"data_table_uri","Description":"数据集URI","BelongingNodeIndex":57,"BelongingNodeId":"StatsStreamNodes/60e64dfe-4a74-4572-9806-43d378f9fe38","PortType":"TSVURI","PortColor":"#0265C0","PortShape":"Square","Value":"E:\\Study\\shou yi shu ju ku\\BSH8.0\\BSH8.0\\DM_TransformVarType_py_Port_39/result_datatable.tsv","Disable":false,"LinkParameter":null}],"OutPorts":[{"ClassType":"StatsStreamOutPort","Id":"StatsStreamPorts/6baba769-a622-4e7d-b76b-6e85b5a06e78","Name":"流程","Code":"FlowOut","Description":"流程走向的出口。","BelongingNodeIndex":57,"BelongingNodeId":"StatsStreamNodes/60e64dfe-4a74-4572-9806-43d378f9fe38","PortType":"FLOW","PortColor":"#000000","PortShape":"Flow","Value":null,"Disable":false,"LinkParameter":null},{"ClassType":"StatsStreamOutPort","Id":"StatsStreamPorts/0ee804ad-5c5c-4ce5-a21e-4c2af8327d38","Name":"输出上游数据集","Code":"URIResult","Description":"上游数据","BelongingNodeIndex":57,"BelongingNodeId":"StatsStreamNodes/60e64dfe-4a74-4572-9806-43d378f9fe38","PortType":"TSVURI","PortColor":"#0265C0","PortShape":"Square","Value":"E:\\Study\\shou yi shu ju ku\\BSH8.0\\BSH8.0\\ML_Sampler_py_Plus_57/MLSamplingData.tsv","Disable":false,"LinkParameter":null}],"Disable":false,"LogContents":[],"DomainId":"60e64dfe-4a74-4572-9806-43d378f9fe38","Id":"StatsStreamNodes/60e64dfe-4a74-4572-9806-43d378f9fe38"},{"Index":30,"ParentIds":["StatsStreamNodes/2b672a8b-3d1c-48f1-b360-8b81746d2a79"],"ParentIndexs":[39],"IsRoot":false,"IsRunning":false,"Level":0,"SubLevel":0,"StatsProcessingUnit":{"UnitType":"General","IndexOfPlan":63,"IdOfPlan":"DA_GLMLogistReg_r_Plus_63","ModuleInfo":{"Category":"数据分析","CategoryColor":"#E1BCA8","CanBeIndependent":true,"UnitType":"General","ProgrammingLanguage":"R","Name":"逻辑回归_Plus","ForeignName":"Logistic Regression","Code":"DA_GLMLogistReg_r_Plus","Description":"逻辑回归是一种用于解决二分类(0或1)问题的机器学习方法，用于估计某种事物的可能性。原理是用逻辑函数把线性回归的结果映射到(0,1),该模型中的参数或系数通常通过最大似然估计方法进行估算。\n用途：用于处理二元或多元分类问题。其主要目标是预测一个二元响应变量的可能性，基于一个或多个预测变量（可以是连续的，也可以是分类的）。\n参数：选择二分类因变量，和自变量","IsHidden":false,"AvailableUpstreamModules":[],"InvalidUpstreamModule":[],"Version":"1.0"},"Language":"R","Code":"DA_GLMLogistReg_r_Plus","WorkingPath":"E:\\Study\\shou yi shu ju ku\\BSH8.0\\BSH8.0","NeedSourceData":false,"IsSource":false,"Parameters":[{"IsVirtual":false,"Name":"因变量","Binding":"var_dependent","ParaType":"FlowVariables","Editor":{"AllowEdit":false,"Source":"FromInPort:data_table_uri","ExcludedVarialbleParameterNames":["自变量","权重变量"],"SourceValiableParameterNames":[],"SingleSelected":true,"IsPassword":false,"TextValue":"Group","EditorType":"FlowVariableSelector","Id":"fd30dea6-3f59-4ee2-9c24-2ee975ab641f","ParentId":null,"DisplayName":"因变量","PlaceHolder":null,"ForeignName":"Dependent Variable","Description":"[变量类型]0和1的二分类型。[可选数量]单个","Binding":"var_dependent","MaskExpression":null,"CanBeNull":true,"VisibilityExpression":"true","ValueChangedAction":null,"ValueChangedParameter":null,"Value":"Group","IsVirtual":false,"Disable":false},"Value":"Group","DisplayText":"Group","Description":"[变量类型]0和1的二分类型。[可选数量]单个","CanBeNull":true,"HasSeriesStructures":false},{"IsVirtual":false,"Name":"自变量","Binding":"var_independent","ParaType":"FlowVariables","Editor":{"AllowEdit":false,"Source":"FromInPort:data_table_uri","ExcludedVarialbleParameterNames":["因变量","权重变量"],"SourceValiableParameterNames":[],"SingleSelected":false,"IsPassword":false,"TextValue":"LVPW,DT,Alat,AV,IVRT,SBP,DBP,Urea,GLU,BMI,Smoke,LVMI,LADI,LVIDDI,IVS-AO Angle,IVSM,MVCP_Sd,MV_A","EditorType":"FlowVariableSelector","Id":"949120e0-cbc1-42d3-8ed2-b66e14f5fe14","ParentId":null,"DisplayName":"自变量","PlaceHolder":null,"ForeignName":"Independent Variable(s)","Description":"[变量类型]连续型或者分类型。[可选数量]单个或者多个。如果链接交互项设置节点，可以为空。","Binding":"var_independent","MaskExpression":null,"CanBeNull":true,"VisibilityExpression":"true","ValueChangedAction":null,"ValueChangedParameter":null,"Value":"LVPW,DT,Alat,AV,IVRT,SBP,DBP,Urea,GLU,BMI,Smoke,LVMI,LADI,LVIDDI,IVS-AO Angle,IVSM,MVCP_Sd,MV_A","IsVirtual":false,"Disable":false},"Value":"LVPW,DT,Alat,AV,IVRT,SBP,DBP,Urea,GLU,BMI,Smoke,LVMI,LADI,LVIDDI,IVS-AO Angle,IVSM,MVCP_Sd,MV_A","DisplayText":"LVPW,DT,Alat,AV,IVRT,SBP,DBP,Urea,GLU,BMI,Smoke,LVMI,LADI,LVIDDI,IVS-AO Angle,IVSM,MVCP_Sd,MV_A","Description":"[变量类型]连续型或者分类型。[可选数量]单个或者多个。如果链接交互项设置节点，可以为空。","CanBeNull":true,"HasSeriesStructures":false},{"IsVirtual":false,"Name":"权重变量","Binding":"var_weight","ParaType":"FlowVariables","Editor":{"AllowEdit":false,"Source":"FromInPort:data_table_uri","ExcludedVarialbleParameterNames":["自变量","因变量"],"SourceValiableParameterNames":[],"SingleSelected":true,"IsPassword":false,"TextValue":null,"EditorType":"FlowVariableSelector","Id":"8e7cc980-dae3-4fe7-9148-128115d01408","ParentId":null,"DisplayName":"权重变量","PlaceHolder":null,"ForeignName":"Weight Variable","Description":"[变量类型]连续型。[可选数量]单个或者为空","Binding":"var_weight","MaskExpression":null,"CanBeNull":true,"VisibilityExpression":"true","ValueChangedAction":null,"ValueChangedParameter":null,"Value":null,"IsVirtual":false,"Disable":false},"Value":null,"DisplayText":null,"Description":"[变量类型]连续型。[可选数量]单个或者为空","CanBeNull":true,"HasSeriesStructures":false},{"IsVirtual":false,"Name":"选择方法","Binding":"external_test","ParaType":"Single","Editor":{"Editable":false,"UseIndex":true,"MultiSelect":false,"Items":["逻辑回归","外部检验"],"IsPassword":false,"TextValue":"逻辑回归","EditorType":"ComboEdit","Id":"85a1ca5d-afb4-4f63-b8b2-0d5c6ff5c5f2","ParentId":null,"DisplayName":"选择方法","PlaceHolder":null,"ForeignName":"Select Method","Description":"选择不同方法，外部检验需要输入一个和模型数据一模一样的数据集","Binding":"external_test","MaskExpression":null,"CanBeNull":false,"VisibilityExpression":"true","ValueChangedAction":null,"ValueChangedParameter":null,"Value":"逻辑回归","IsVirtual":false,"Disable":false},"Value":"1","DisplayText":"逻辑回归","Description":"选择不同方法，外部检验需要输入一个和模型数据一模一样的数据集","CanBeNull":false,"HasSeriesStructures":false},{"IsVirtual":false,"Name":"外部数据集","Binding":"external_Dataset_uri","ParaType":"Custom","Editor":{"AllowEdit":false,"CustomEditorName":"OpenFile","CustomEditorParameter":"所有数据格式文件|*.tsv;*.xlsx;*.csv;*.txt","SingleSelected":false,"ExcludedVarialbleParameterNames":[],"SourceValiableParameterNames":[],"IsPassword":false,"TextValue":"C:\\Users\\cas\\Desktop\\外部验证数据.xlsx","EditorType":"Custom","Id":"f36f0783-d7d6-461c-84ce-1654ad566de2","ParentId":null,"DisplayName":"外部数据集","PlaceHolder":null,"ForeignName":"External Dataset","Description":"选择一个数据位置，数据集的结构和变量名必须和模型的一模一样，支持tsv,xlsx,csv和txt。","Binding":"external_Dataset_uri","MaskExpression":null,"CanBeNull":true,"VisibilityExpression":"[选择方法]=\"外部检验\"","ValueChangedAction":null,"ValueChangedParameter":null,"Value":"C:\\Users\\cas\\Desktop\\外部验证数据.xlsx","IsVirtual":false,"Disable":false},"Value":"C:\\Users\\cas\\Desktop\\外部验证数据.xlsx","DisplayText":"C:\\Users\\cas\\Desktop\\外部验证数据.xlsx","Description":"选择一个数据位置，数据集的结构和变量名必须和模型的一模一样，支持tsv,xlsx,csv和txt。","CanBeNull":true,"HasSeriesStructures":false}],"UpStreamStatsDataStreams":[],"UnitResult":null,"InterfaceScriptFile":null,"FunctionScriptFile":null,"IsValid":false,"Status":"None","HasResult":false,"Ports":{"InPorts":[{"AllowMultiInput":true,"ClassType":"InputPort","ParentOutputPortIds":[],"ParentUnitIds":[],"Id":"StatsStreamPorts/0b11a0c7-ebf1-4b01-afd7-507de36aee77","PortType":"FLOW","PortColor":"#000000","PortShape":"Flow","Name":"流程","Code":"FlowIn","Description":"流程走向，仅传递上个节点的Id。","Disable":false,"UnitId":63,"Value":null,"LinkParameter":null},{"AllowMultiInput":false,"ClassType":"InputPort","ParentOutputPortIds":["StatsStreamPorts/4435c000-fff4-413a-9ecb-e0a86c34ff6a"],"ParentUnitIds":[39],"Id":"StatsStreamPorts/50c6d0b1-4d50-478e-b7b4-534ed15dfb9a","PortType":"TSVURI","PortColor":"#0265C0","PortShape":"Square","Name":"数据集","Code":"data_table_uri","Description":"数据集URI","Disable":false,"UnitId":63,"Value":"E:\\Study\\shou yi shu ju ku\\BSH8.0\\BSH8.0\\DM_TransformVarType_py_Port_39/result_datatable.tsv","LinkParameter":null},{"AllowMultiInput":false,"ClassType":"InputPort","ParentOutputPortIds":[],"ParentUnitIds":[],"Id":"StatsStreamPorts/80a482ec-edb2-44b8-ac2d-bc7d86474843","PortType":"VARIABLELIST","PortColor":"#F57C00","PortShape":"Square","Name":"交互项公式","Code":"interact_fml","Description":"链接交互项公式","Disable":false,"UnitId":63,"Value":null,"LinkParameter":null},{"AllowMultiInput":false,"ClassType":"InputPort","ParentOutputPortIds":[],"ParentUnitIds":[],"Id":"StatsStreamPorts/a0e33c1c-580d-4531-93c5-6150cf0ccea5","PortType":"VARIABLETEXT","PortColor":"#F57C00","PortShape":"Rhombus","Name":"因变量参数","Code":"var_dependent","Description":"要运算的因变量","Disable":false,"UnitId":63,"Value":null,"LinkParameter":null},{"AllowMultiInput":false,"ClassType":"InputPort","ParentOutputPortIds":[],"ParentUnitIds":[],"Id":"StatsStreamPorts/e32a9d64-e39e-41a8-8c7a-c013fb8a2592","PortType":"VARIABLETEXT","PortColor":"#F57C00","PortShape":"Rhombus","Name":"自变量参数","Code":"var_independent","Description":"要运算的变量","Disable":false,"UnitId":63,"Value":null,"LinkParameter":null}],"OutPorts":[{"ClassType":"OutputPort","Id":"StatsStreamPorts/6dbe6d4a-6b29-42ae-a406-b431f6db9bc7","PortType":"FLOW","PortColor":"#000000","PortShape":"Flow","Name":"流程","Code":"FlowOut","Description":"流程走向的出口。","Disable":false,"UnitId":0,"Value":null,"LinkParameter":null},{"ClassType":"OutputPort","Id":"StatsStreamPorts/27c52479-865c-4ca7-a6b6-56a33486ce12","PortType":"TSVURI","PortColor":"#0265C0","PortShape":"Square","Name":"上游数据集","Code":"URIResult","Description":"上游数据","Disable":false,"UnitId":0,"Value":"E:\\Study\\shou yi shu ju ku\\BSH8.0\\BSH8.0/DA_GLMLogistReg_r_Plus_63/data_table_for_downstream.tsv","LinkParameter":null},{"ClassType":"OutputPort","Id":"StatsStreamPorts/eecb1a2b-01f2-4bda-a9c9-60fe5b0c2f65","PortType":"TSVURI","PortColor":"#0265C0","PortShape":"Square","Name":"预测数据集","Code":"URIResultpred","Description":"逻辑回归预测结果表格","Disable":false,"UnitId":0,"Value":"E:\\Study\\shou yi shu ju ku\\BSH8.0\\BSH8.0/DA_GLMLogistReg_r_Plus_63/run_PredResponse.tsv","LinkParameter":null},{"ClassType":"OutputPort","Id":"StatsStreamPorts/579af5f3-6434-489f-aee7-f6ef75490f6f","PortType":"TSVURI","PortColor":"#0265C0","PortShape":"Square","Name":"外部验证预测数据集","Code":"URIExternalpred","Description":"逻辑回归外部验证预测结果表格","Disable":false,"UnitId":0,"Value":null,"LinkParameter":null},{"ClassType":"OutputPort","Id":"StatsStreamPorts/74988cfe-af28-4f20-aa8c-23a57bd1f97e","PortType":"MODELRDSURI","PortColor":"#8ea1ab","PortShape":"Triangle","Name":"模型结果数据","Code":"ModelRdsURIResult","Description":"模型数据","Disable":false,"UnitId":0,"Value":"E:\\Study\\shou yi shu ju ku\\BSH8.0\\BSH8.0/DA_GLMLogistReg_r_Plus_63/model.rds","LinkParameter":null}]},"UnitState":{"KeyValues":[],"ClassType":"UnitState"},"Content":"筛选变量","Result":{"SpuResultLocation":"E:\\Study\\shou yi shu ju ku\\BSH8.0\\BSH8.0\\DA_GLMLogistReg_r_Plus_63","ResultFiles":[],"JsonResultForDownstream":null},"NeedUpdate":false,"NeedUpdateInfo":null,"NeedRepeat":false,"LoopIndex":0,"LoopElement":null,"DomainId":"1f931630-6b25-4088-bed7-aaecdc02eb34","Id":"StatsProcessingUnits/1f931630-6b25-4088-bed7-aaecdc02eb34"},"StatsModuleInfoFlow":null,"IndexOfPlan":63,"IsReadyToRun":false,"InPorts":[{"AllowMultiInput":true,"ParentNodeIndexs":[],"ParentNodeIds":[],"ParentOutPortIds":[],"ClassType":"StatsStreamInPort","Id":"StatsStreamPorts/0b11a0c7-ebf1-4b01-afd7-507de36aee77","Name":"流程","Code":"FlowIn","Description":"流程走向，仅传递上个节点的Id。","BelongingNodeIndex":63,"BelongingNodeId":"StatsStreamNodes/84706901-589d-45d3-b28d-afe9ccd085f5","PortType":"FLOW","PortColor":"#000000","PortShape":"Flow","Value":null,"Disable":false,"LinkParameter":null},{"AllowMultiInput":false,"ParentNodeIndexs":[39],"ParentNodeIds":["StatsStreamNodes/2b672a8b-3d1c-48f1-b360-8b81746d2a79"],"ParentOutPortIds":["StatsStreamPorts/4435c000-fff4-413a-9ecb-e0a86c34ff6a"],"ClassType":"StatsStreamInPort","Id":"StatsStreamPorts/50c6d0b1-4d50-478e-b7b4-534ed15dfb9a","Name":"数据集","Code":"data_table_uri","Description":"数据集URI","BelongingNodeIndex":63,"BelongingNodeId":"StatsStreamNodes/84706901-589d-45d3-b28d-afe9ccd085f5","PortType":"TSVURI","PortColor":"#0265C0","PortShape":"Square","Value":"E:\\Study\\shou yi shu ju ku\\BSH8.0\\BSH8.0\\DM_TransformVarType_py_Port_39/result_datatable.tsv","Disable":false,"LinkParameter":null},{"AllowMultiInput":false,"ParentNodeIndexs":[],"ParentNodeIds":[],"ParentOutPortIds":[],"ClassType":"StatsStreamInPort","Id":"StatsStreamPorts/80a482ec-edb2-44b8-ac2d-bc7d86474843","Name":"交互项公式","Code":"interact_fml","Description":"链接交互项公式","BelongingNodeIndex":63,"BelongingNodeId":"StatsStreamNodes/84706901-589d-45d3-b28d-afe9ccd085f5","PortType":"VARIABLELIST","PortColor":"#F57C00","PortShape":"Square","Value":null,"Disable":false,"LinkParameter":null},{"AllowMultiInput":false,"ParentNodeIndexs":[],"ParentNodeIds":[],"ParentOutPortIds":[],"ClassType":"StatsStreamInPort","Id":"StatsStreamPorts/a0e33c1c-580d-4531-93c5-6150cf0ccea5","Name":"因变量参数","Code":"var_dependent","Description":"要运算的因变量","BelongingNodeIndex":63,"BelongingNodeId":"StatsStreamNodes/84706901-589d-45d3-b28d-afe9ccd085f5","PortType":"VARIABLETEXT","PortColor":"#F57C00","PortShape":"Rhombus","Value":null,"Disable":false,"LinkParameter":null},{"AllowMultiInput":false,"ParentNodeIndexs":[],"ParentNodeIds":[],"ParentOutPortIds":[],"ClassType":"StatsStreamInPort","Id":"StatsStreamPorts/e32a9d64-e39e-41a8-8c7a-c013fb8a2592","Name":"自变量参数","Code":"var_independent","Description":"要运算的变量","BelongingNodeIndex":63,"BelongingNodeId":"StatsStreamNodes/84706901-589d-45d3-b28d-afe9ccd085f5","PortType":"VARIABLETEXT","PortColor":"#F57C00","PortShape":"Rhombus","Value":null,"Disable":false,"LinkParameter":null}],"OutPorts":[{"ClassType":"StatsStreamOutPort","Id":"StatsStreamPorts/6dbe6d4a-6b29-42ae-a406-b431f6db9bc7","Name":"流程","Code":"FlowOut","Description":"流程走向的出口。","BelongingNodeIndex":63,"BelongingNodeId":"StatsStreamNodes/84706901-589d-45d3-b28d-afe9ccd085f5","PortType":"FLOW","PortColor":"#000000","PortShape":"Flow","Value":null,"Disable":false,"LinkParameter":null},{"ClassType":"StatsStreamOutPort","Id":"StatsStreamPorts/27c52479-865c-4ca7-a6b6-56a33486ce12","Name":"上游数据集","Code":"URIResult","Description":"上游数据","BelongingNodeIndex":63,"BelongingNodeId":"StatsStreamNodes/84706901-589d-45d3-b28d-afe9ccd085f5","PortType":"TSVURI","PortColor":"#0265C0","PortShape":"Square","Value":"E:\\Study\\shou yi shu ju ku\\BSH8.0\\BSH8.0/DA_GLMLogistReg_r_Plus_63/data_table_for_downstream.tsv","Disable":false,"LinkParameter":null},{"ClassType":"StatsStreamOutPort","Id":"StatsStreamPorts/eecb1a2b-01f2-4bda-a9c9-60fe5b0c2f65","Name":"预测数据集","Code":"URIResultpred","Description":"逻辑回归预测结果表格","BelongingNodeIndex":63,"BelongingNodeId":"StatsStreamNodes/84706901-589d-45d3-b28d-afe9ccd085f5","PortType":"TSVURI","PortColor":"#0265C0","PortShape":"Square","Value":"E:\\Study\\shou yi shu ju ku\\BSH8.0\\BSH8.0/DA_GLMLogistReg_r_Plus_63/run_PredResponse.tsv","Disable":false,"LinkParameter":null},{"ClassType":"StatsStreamOutPort","Id":"StatsStreamPorts/579af5f3-6434-489f-aee7-f6ef75490f6f","Name":"外部验证预测数据集","Code":"URIExternalpred","Description":"逻辑回归外部验证预测结果表格","BelongingNodeIndex":63,"BelongingNodeId":"StatsStreamNodes/84706901-589d-45d3-b28d-afe9ccd085f5","PortType":"TSVURI","PortColor":"#0265C0","PortShape":"Square","Value":null,"Disable":false,"LinkParameter":null},{"ClassType":"StatsStreamOutPort","Id":"StatsStreamPorts/74988cfe-af28-4f20-aa8c-23a57bd1f97e","Name":"模型结果数据","Code":"ModelRdsURIResult","Description":"模型数据","BelongingNodeIndex":63,"BelongingNodeId":"StatsStreamNodes/84706901-589d-45d3-b28d-afe9ccd085f5","PortType":"MODELRDSURI","PortColor":"#8ea1ab","PortShape":"Triangle","Value":"E:\\Study\\shou yi shu ju ku\\BSH8.0\\BSH8.0/DA_GLMLogistReg_r_Plus_63/model.rds","Disable":false,"LinkParameter":null}],"Disable":false,"LogContents":[],"DomainId":"84706901-589d-45d3-b28d-afe9ccd085f5","Id":"StatsStreamNodes/84706901-589d-45d3-b28d-afe9ccd085f5"},{"Index":30,"ParentIds":["StatsStreamNodes/2b672a8b-3d1c-48f1-b360-8b81746d2a79"],"ParentIndexs":[39],"IsRoot":false,"IsRunning":false,"Level":0,"SubLevel":0,"StatsProcessingUnit":{"UnitType":"General","IndexOfPlan":64,"IdOfPlan":"DA_LassobinReg_r_Plus_64","ModuleInfo":{"Category":"Lasso回归","CategoryColor":"#E1BCA8","CanBeIndependent":true,"UnitType":"General","ProgrammingLanguage":"R","Name":"Lasso回归-二项式_Plus","ForeignName":"Lasso Regression-Binomial","Code":"DA_LassobinReg_r_Plus","Description":"Lasso回归是对回归算法正则化的一个例子。正则化是一种方法,它通过增加额外参数来解决过拟合问题,从而减少模型的参数,限制复杂度。Lasso方法对于筛选解释性较高的变量,处理高维数据和解决多重共线性问题具有强大的优势。 该方法是在模型估计中增加了惩罚项,所有参数绝对值之和。能将一些不必要变量的回归系数压缩为零进而从模型中剔除,达到变量筛选的目的。二项式Lasso回归则是一种用于解决二分类问题的回归,因变量Y需要是二分类(1 or 0)。用于估计某种事物的可能性。\n用途：可以有效地进行线性特征选择，只保留那些对目标（例如二元结果）影响最大的变量。这在处理具有大量预测变量的数据集时尤为有用。\n参数：选择二分类因变量，连续型数值自变量","IsHidden":false,"AvailableUpstreamModules":[],"InvalidUpstreamModule":[],"Version":"1.0"},"Language":"R","Code":"DA_LassobinReg_r_Plus","WorkingPath":"E:\\Study\\shou yi shu ju ku\\BSH8.0\\BSH8.0","NeedSourceData":false,"IsSource":false,"Parameters":[{"IsVirtual":false,"Name":"因变量","Binding":"var_dependent","ParaType":"FlowVariables","Editor":{"AllowEdit":false,"Source":"FromInPort:data_table_uri","ExcludedVarialbleParameterNames":["自变量","权重变量"],"SourceValiableParameterNames":[],"SingleSelected":true,"IsPassword":false,"TextValue":"Group","EditorType":"FlowVariableSelector","Id":"2d78f8c0-bdc1-4db5-b4a5-99290d4d008c","ParentId":null,"DisplayName":"因变量","PlaceHolder":null,"ForeignName":"Dependent Variable","Description":"[变量类型]二分类型。[可选数量]单个","Binding":"var_dependent","MaskExpression":null,"CanBeNull":true,"VisibilityExpression":"true","ValueChangedAction":null,"ValueChangedParameter":null,"Value":"Group","IsVirtual":false,"Disable":false},"Value":"Group","DisplayText":"Group","Description":"[变量类型]二分类型。[可选数量]单个","CanBeNull":true,"HasSeriesStructures":false},{"IsVirtual":false,"Name":"自变量","Binding":"var_independent","ParaType":"FlowVariables","Editor":{"AllowEdit":false,"Source":"FromInPort:data_table_uri","ExcludedVarialbleParameterNames":["因变量","权重变量"],"SourceValiableParameterNames":[],"SingleSelected":false,"IsPassword":false,"TextValue":"IVSM,LVPW,MVCP_Sd,EF,FS,E,MV_A,DT,Smed,Emed,Amed,Slat,Elat,Alat,IVS-AO Angle,DFgrade,AV,IVRT,Rhythm,SEX,AGE,Stroke,Drink,SBP,DBP,HR,Urea,SCR,Tc,TG,HDL,GLU,HT,BMI,Smoke,LVMI,LADI,LVIDDI","EditorType":"FlowVariableSelector","Id":"1bcf3c3f-4d35-4c1e-8927-5bb2e1174c68","ParentId":null,"DisplayName":"自变量","PlaceHolder":null,"ForeignName":"Independent Variable(s)","Description":"[变量类型]连续型或数值分类型。[可选数量]多个","Binding":"var_independent","MaskExpression":null,"CanBeNull":true,"VisibilityExpression":"true","ValueChangedAction":null,"ValueChangedParameter":null,"Value":"IVSM,LVPW,MVCP_Sd,EF,FS,E,MV_A,DT,Smed,Emed,Amed,Slat,Elat,Alat,IVS-AO Angle,DFgrade,AV,IVRT,Rhythm,SEX,AGE,Stroke,Drink,SBP,DBP,HR,Urea,SCR,Tc,TG,HDL,GLU,HT,BMI,Smoke,LVMI,LADI,LVIDDI","IsVirtual":false,"Disable":false},"Value":"IVSM,LVPW,MVCP_Sd,EF,FS,E,MV_A,DT,Smed,Emed,Amed,Slat,Elat,Alat,IVS-AO Angle,DFgrade,AV,IVRT,Rhythm,SEX,AGE,Stroke,Drink,SBP,DBP,HR,Urea,SCR,Tc,TG,HDL,GLU,HT,BMI,Smoke,LVMI,LADI,LVIDDI","DisplayText":"IVSM,LVPW,MVCP_Sd,EF,FS,E,MV_A,DT,Smed,Emed,Amed,Slat,Elat,Alat,IVS-AO Angle,DFgrade,AV,IVRT,Rhythm,SEX,AGE,Stroke,Drink,SBP,DBP,HR,Urea,SCR,Tc,TG,HDL,GLU,HT,BMI,Smoke,LVMI,LADI,LVIDDI","Description":"[变量类型]连续型或数值分类型。[可选数量]多个","CanBeNull":true,"HasSeriesStructures":false},{"IsVirtual":false,"Name":"权重变量","Binding":"var_weight","ParaType":"FlowVariables","Editor":{"AllowEdit":false,"Source":"FromInPort:data_table_uri","ExcludedVarialbleParameterNames":["自变量","因变量"],"SourceValiableParameterNames":[],"SingleSelected":true,"IsPassword":false,"TextValue":null,"EditorType":"FlowVariableSelector","Id":"5bc44f6c-9909-4273-954e-59ffa5a62be9","ParentId":null,"DisplayName":"权重变量","PlaceHolder":null,"ForeignName":"Weight Variable","Description":"[变量类型]连续型。[可选数量]单个或者为空","Binding":"var_weight","MaskExpression":null,"CanBeNull":true,"VisibilityExpression":"true","ValueChangedAction":null,"ValueChangedParameter":null,"Value":null,"IsVirtual":false,"Disable":false},"Value":null,"DisplayText":null,"Description":"[变量类型]连续型。[可选数量]单个或者为空","CanBeNull":true,"HasSeriesStructures":false},{"IsVirtual":false,"Name":"Lambda值数量","Binding":"lambda_values","ParaType":"Single","Editor":{"IsPassword":false,"TextValue":"100","EditorType":"TextEdit","Id":"da2d205b-1f1e-4a45-a782-a0d018c8eae5","ParentId":null,"DisplayName":"Lambda值数量","PlaceHolder":null,"ForeignName":"Number of Lambda Values","Description":"输入Lambda的数量，迭代次数，控制着模型拟合过程中考虑的不同正则化强度（lambda值）的数量。调整值可以影响模型的性能和变量选择的结果。较小的值可能会导致模型选择过程中的步骤较少，可能无法捕获正则化路径的细节，而较大的值则会使模型选择更加详细，但计算时间会更长。","Binding":"lambda_values","MaskExpression":null,"CanBeNull":false,"VisibilityExpression":"true","ValueChangedAction":null,"ValueChangedParameter":null,"Value":"100","IsVirtual":false,"Disable":false},"Value":"100","DisplayText":"100","Description":"输入Lambda的数量，迭代次数，控制着模型拟合过程中考虑的不同正则化强度（lambda值）的数量。调整值可以影响模型的性能和变量选择的结果。较小的值可能会导致模型选择过程中的步骤较少，可能无法捕获正则化路径的细节，而较大的值则会使模型选择更加详细，但计算时间会更长。","CanBeNull":false,"HasSeriesStructures":false},{"IsVirtual":false,"Name":"Lambda过滤阈值","Binding":"lam_filter","ParaType":"Single","Editor":{"Editable":true,"UseIndex":false,"MultiSelect":false,"Items":["min","1se"],"IsPassword":false,"TextValue":"min","EditorType":"ComboEdit","Id":"bbd65dfe-371a-42d8-a600-2e94e816da87","ParentId":null,"DisplayName":"Lambda过滤阈值","PlaceHolder":null,"ForeignName":"Lambda Filter Threshold","Description":"min：最小lambda值。1se：最佳lambda值，largest value of lambda such that error is within 1 standard error of the minimum。如果选择没有需要的，可以直接输入数字lambda值","Binding":"lam_filter","MaskExpression":null,"CanBeNull":false,"VisibilityExpression":"true","ValueChangedAction":null,"ValueChangedParameter":null,"Value":"min","IsVirtual":false,"Disable":false},"Value":"min","DisplayText":"min","Description":"min：最小lambda值。1se：最佳lambda值，largest value of lambda such that error is within 1 standard error of the minimum。如果选择没有需要的，可以直接输入数字lambda值","CanBeNull":false,"HasSeriesStructures":false},{"IsVirtual":false,"Name":"折叠数","Binding":"num_fold","ParaType":"Single","Editor":{"IsPassword":false,"TextValue":"10","EditorType":"TextEdit","Id":"c4e1bd6f-cc3b-46d3-a5cc-5781dcd73e27","ParentId":null,"DisplayName":"折叠数","PlaceHolder":null,"ForeignName":"Number of Folds","Description":"交叉验证的折数，数据集将被随机分为N个子集，每个子集依次作为验证集，其余作为训练集，这样模型可以多次训练和验证，从而评估模型的稳健性和预测准确性。允许的最小值是3","Binding":"num_fold","MaskExpression":null,"CanBeNull":false,"VisibilityExpression":"true","ValueChangedAction":null,"ValueChangedParameter":null,"Value":"10","IsVirtual":false,"Disable":false},"Value":"10","DisplayText":"10","Description":"交叉验证的折数，数据集将被随机分为N个子集，每个子集依次作为验证集，其余作为训练集，这样模型可以多次训练和验证，从而评估模型的稳健性和预测准确性。允许的最小值是3","CanBeNull":false,"HasSeriesStructures":false},{"IsVirtual":false,"Name":"损失度量类型","Binding":"measure_type","ParaType":"Single","Editor":{"Editable":true,"UseIndex":false,"MultiSelect":false,"Items":["deviance","mse","mae","class","auc"],"IsPassword":false,"TextValue":"deviance","EditorType":"ComboEdit","Id":"5dd8e46c-f66b-4ba9-a27b-6420680c73f5","ParentId":null,"DisplayName":"损失度量类型","PlaceHolder":null,"ForeignName":"Loss Measure Type","Description":"用于交叉验证的损失度量。交叉验证过程中用以评估模型性能的损失度量类型。deviance：Binomial Deviance，mse：Mean-Squared Error，mae：Mean Absolute Error，class：Misclassification Error，auc：AUC。","Binding":"measure_type","MaskExpression":null,"CanBeNull":false,"VisibilityExpression":"true","ValueChangedAction":null,"ValueChangedParameter":null,"Value":null,"IsVirtual":false,"Disable":false},"Value":"deviance","DisplayText":"deviance","Description":"用于交叉验证的损失度量。交叉验证过程中用以评估模型性能的损失度量类型。deviance：Binomial Deviance，mse：Mean-Squared Error，mae：Mean Absolute Error，class：Misclassification Error，auc：AUC。","CanBeNull":false,"HasSeriesStructures":false}],"UpStreamStatsDataStreams":[],"UnitResult":null,"InterfaceScriptFile":null,"FunctionScriptFile":null,"IsValid":false,"Status":"None","HasResult":false,"Ports":{"InPorts":[{"AllowMultiInput":true,"ClassType":"InputPort","ParentOutputPortIds":[],"ParentUnitIds":[],"Id":"StatsStreamPorts/7c06f11c-b8a9-45b9-a6cd-746ad2fbed23","PortType":"FLOW","PortColor":"#000000","PortShape":"Flow","Name":"流程","Code":"FlowIn","Description":"流程走向，仅传递上个节点的Id。","Disable":false,"UnitId":64,"Value":null,"LinkParameter":null},{"AllowMultiInput":false,"ClassType":"InputPort","ParentOutputPortIds":["StatsStreamPorts/4435c000-fff4-413a-9ecb-e0a86c34ff6a"],"ParentUnitIds":[39],"Id":"StatsStreamPorts/e9bdbed8-cde6-4356-ae63-9435c0e3c08a","PortType":"TSVURI","PortColor":"#0265C0","PortShape":"Square","Name":"数据集","Code":"data_table_uri","Description":"数据集URI","Disable":false,"UnitId":64,"Value":"E:\\Study\\shou yi shu ju ku\\BSH8.0\\BSH8.0\\DM_TransformVarType_py_Port_39/result_datatable.tsv","LinkParameter":null},{"AllowMultiInput":false,"ClassType":"InputPort","ParentOutputPortIds":[],"ParentUnitIds":[],"Id":"StatsStreamPorts/d960a5fc-bb00-4cbd-b798-b2496db68338","PortType":"VARIABLETEXT","PortColor":"#F57C00","PortShape":"Rhombus","Name":"因变量参数","Code":"var_dependent","Description":"要运算的因变量","Disable":false,"UnitId":64,"Value":null,"LinkParameter":null},{"AllowMultiInput":false,"ClassType":"InputPort","ParentOutputPortIds":[],"ParentUnitIds":[],"Id":"StatsStreamPorts/708e7b91-44e6-4bc2-adf1-a2e06660cf25","PortType":"VARIABLETEXT","PortColor":"#F57C00","PortShape":"Rhombus","Name":"自变量参数","Code":"var_independent","Description":"要运算的变量","Disable":false,"UnitId":64,"Value":null,"LinkParameter":null}],"OutPorts":[{"ClassType":"OutputPort","Id":"StatsStreamPorts/000e4b72-481f-4ed2-ad21-2c6638c7b345","PortType":"FLOW","PortColor":"#000000","PortShape":"Flow","Name":"流程","Code":"FlowOut","Description":"流程走向的出口。","Disable":false,"UnitId":0,"Value":null,"LinkParameter":null},{"ClassType":"OutputPort","Id":"StatsStreamPorts/bcff8101-c12d-446b-b4a2-954bc04beeb1","PortType":"TSVURI","PortColor":"#0265C0","PortShape":"Square","Name":"输出筛选数据集","Code":"URIResult","Description":"筛选数据","Disable":false,"UnitId":0,"Value":"E:\\Study\\shou yi shu ju ku\\BSH8.0\\BSH8.0/DA_LassobinReg_r_Plus_64/data_table_for_downstream.tsv","LinkParameter":null},{"ClassType":"OutputPort","Id":"StatsStreamPorts/7a432766-ba6c-403a-a8d7-04097d242f25","PortType":"VARIABLETEXT","PortColor":"#F57C00","PortShape":"Rhombus","Name":"过滤变量参数","Code":"VariableFilter","Description":"筛选结果","Disable":false,"UnitId":0,"Value":"LVPW,MVCP_Sd,MV_A,DT,Alat,IVS_AO_Angle,AV,IVRT,SBP,DBP,Urea,GLU,BMI,Smoke,LVMI,LADI,LVIDDI","LinkParameter":null}]},"UnitState":{"KeyValues":[],"ClassType":"UnitState"},"Content":null,"Result":{"SpuResultLocation":"E:\\Study\\shou yi shu ju ku\\BSH8.0\\BSH8.0\\DA_LassobinReg_r_Plus_64","ResultFiles":[],"JsonResultForDownstream":null},"NeedUpdate":false,"NeedUpdateInfo":null,"NeedRepeat":false,"LoopIndex":0,"LoopElement":null,"DomainId":"a36234fe-a2c3-4a3a-a382-dd8a5bbaab20","Id":"StatsProcessingUnits/a36234fe-a2c3-4a3a-a382-dd8a5bbaab20"},"StatsModuleInfoFlow":null,"IndexOfPlan":64,"IsReadyToRun":false,"InPorts":[{"AllowMultiInput":true,"ParentNodeIndexs":[],"ParentNodeIds":[],"ParentOutPortIds":[],"ClassType":"StatsStreamInPort","Id":"StatsStreamPorts/7c06f11c-b8a9-45b9-a6cd-746ad2fbed23","Name":"流程","Code":"FlowIn","Description":"流程走向，仅传递上个节点的Id。","BelongingNodeIndex":64,"BelongingNodeId":"StatsStreamNodes/7e52d497-302a-4cf7-afc1-800503b7aa2a","PortType":"FLOW","PortColor":"#000000","PortShape":"Flow","Value":null,"Disable":false,"LinkParameter":null},{"AllowMultiInput":false,"ParentNodeIndexs":[39],"ParentNodeIds":["StatsStreamNodes/2b672a8b-3d1c-48f1-b360-8b81746d2a79"],"ParentOutPortIds":["StatsStreamPorts/4435c000-fff4-413a-9ecb-e0a86c34ff6a"],"ClassType":"StatsStreamInPort","Id":"StatsStreamPorts/e9bdbed8-cde6-4356-ae63-9435c0e3c08a","Name":"数据集","Code":"data_table_uri","Description":"数据集URI","BelongingNodeIndex":64,"BelongingNodeId":"StatsStreamNodes/7e52d497-302a-4cf7-afc1-800503b7aa2a","PortType":"TSVURI","PortColor":"#0265C0","PortShape":"Square","Value":"E:\\Study\\shou yi shu ju ku\\BSH8.0\\BSH8.0\\DM_TransformVarType_py_Port_39/result_datatable.tsv","Disable":false,"LinkParameter":null},{"AllowMultiInput":false,"ParentNodeIndexs":[],"ParentNodeIds":[],"ParentOutPortIds":[],"ClassType":"StatsStreamInPort","Id":"StatsStreamPorts/d960a5fc-bb00-4cbd-b798-b2496db68338","Name":"因变量参数","Code":"var_dependent","Description":"要运算的因变量","BelongingNodeIndex":64,"BelongingNodeId":"StatsStreamNodes/7e52d497-302a-4cf7-afc1-800503b7aa2a","PortType":"VARIABLETEXT","PortColor":"#F57C00","PortShape":"Rhombus","Value":null,"Disable":false,"LinkParameter":null},{"AllowMultiInput":false,"ParentNodeIndexs":[],"ParentNodeIds":[],"ParentOutPortIds":[],"ClassType":"StatsStreamInPort","Id":"StatsStreamPorts/708e7b91-44e6-4bc2-adf1-a2e06660cf25","Name":"自变量参数","Code":"var_independent","Description":"要运算的变量","BelongingNodeIndex":64,"BelongingNodeId":"StatsStreamNodes/7e52d497-302a-4cf7-afc1-800503b7aa2a","PortType":"VARIABLETEXT","PortColor":"#F57C00","PortShape":"Rhombus","Value":null,"Disable":false,"LinkParameter":null}],"OutPorts":[{"ClassType":"StatsStreamOutPort","Id":"StatsStreamPorts/000e4b72-481f-4ed2-ad21-2c6638c7b345","Name":"流程","Code":"FlowOut","Description":"流程走向的出口。","BelongingNodeIndex":64,"BelongingNodeId":"StatsStreamNodes/7e52d497-302a-4cf7-afc1-800503b7aa2a","PortType":"FLOW","PortColor":"#000000","PortShape":"Flow","Value":null,"Disable":false,"LinkParameter":null},{"ClassType":"StatsStreamOutPort","Id":"StatsStreamPorts/bcff8101-c12d-446b-b4a2-954bc04beeb1","Name":"输出筛选数据集","Code":"URIResult","Description":"筛选数据","BelongingNodeIndex":64,"BelongingNodeId":"StatsStreamNodes/7e52d497-302a-4cf7-afc1-800503b7aa2a","PortType":"TSVURI","PortColor":"#0265C0","PortShape":"Square","Value":"E:\\Study\\shou yi shu ju ku\\BSH8.0\\BSH8.0/DA_LassobinReg_r_Plus_64/data_table_for_downstream.tsv","Disable":false,"LinkParameter":null},{"ClassType":"StatsStreamOutPort","Id":"StatsStreamPorts/7a432766-ba6c-403a-a8d7-04097d242f25","Name":"过滤变量参数","Code":"VariableFilter","Description":"筛选结果","BelongingNodeIndex":64,"BelongingNodeId":"StatsStreamNodes/7e52d497-302a-4cf7-afc1-800503b7aa2a","PortType":"VARIABLETEXT","PortColor":"#F57C00","PortShape":"Rhombus","Value":"LVPW,MVCP_Sd,MV_A,DT,Alat,IVS_AO_Angle,AV,IVRT,SBP,DBP,Urea,GLU,BMI,Smoke,LVMI,LADI,LVIDDI","Disable":false,"LinkParameter":null}],"Disable":false,"LogContents":[],"DomainId":"7e52d497-302a-4cf7-afc1-800503b7aa2a","Id":"StatsStreamNodes/7e52d497-302a-4cf7-afc1-800503b7aa2a"},{"Index":29,"ParentIds":["StatsStreamNodes/ba469577-7f31-4f54-941e-cab71090f433"],"ParentIndexs":[8],"IsRoot":false,"IsRunning":false,"Level":0,"SubLevel":0,"StatsProcessingUnit":{"UnitType":"DataManipulation","IndexOfPlan":69,"IdOfPlan":"ML_SHAP_py_Plus_69","ModuleInfo":{"Category":"数据分析","CategoryColor":"#00BFFF","CanBeIndependent":false,"UnitType":"DataManipulation","ProgrammingLanguage":"Python","Name":"SHAP_Plus","ForeignName":"SHAP Plus","Code":"ML_SHAP_py_Plus","Description":"SHAP（SHapley Additive exPlanations）是一种用于解释机器学习模型预测的算法和框架。它基于博弈论中的Shapley值概念，并将其应用于解释预测模型中各个特征对最终预测结果的贡献程度。","IsHidden":false,"AvailableUpstreamModules":[],"InvalidUpstreamModule":[],"Version":"1.0"},"Language":"Python","Code":"ML_SHAP_py_Plus","WorkingPath":"E:\\Study\\shou yi shu ju ku\\BSH8.0\\BSH8.0","NeedSourceData":false,"IsSource":false,"Parameters":[{"IsVirtual":false,"Name":"绘图方法选择","Binding":"plottype","ParaType":"Single","Editor":{"Editable":false,"UseIndex":false,"MultiSelect":true,"Items":["双坐标直线图","波纹图","柱状图","热图","热力散点图","蜂群图","瀑布图","力图"],"IsPassword":false,"TextValue":"双坐标直线图, 波纹图, 柱状图, 热图, 热力散点图, 蜂群图, 瀑布图, 力图","EditorType":"ComboEdit","Id":"4eb9d1cf-0253-4b7d-948a-f88f1852e69a","ParentId":null,"DisplayName":"绘图方法选择","PlaceHolder":null,"ForeignName":"Estimation Methods","Description":null,"Binding":"plottype","MaskExpression":null,"CanBeNull":false,"VisibilityExpression":"true","ValueChangedAction":null,"ValueChangedParameter":null,"Value":"双坐标直线图, 波纹图, 柱状图, 热图, 热力散点图, 蜂群图, 瀑布图, 力图","IsVirtual":false,"Disable":false},"Value":"双坐标直线图, 波纹图, 柱状图, 热图, 热力散点图, 蜂群图, 瀑布图, 力图","DisplayText":"双坐标直线图, 波纹图, 柱状图, 热图, 热力散点图, 蜂群图, 瀑布图, 力图","Description":null,"CanBeNull":false,"HasSeriesStructures":false},{"IsVirtual":false,"Name":"筛选阈值","Binding":"threshold","ParaType":"Single","Editor":{"IsPassword":false,"TextValue":"0.0","EditorType":"TextEdit","Id":"19b25c3c-3654-4109-8b98-75c0aab14555","ParentId":null,"DisplayName":"筛选阈值","PlaceHolder":null,"ForeignName":"Threshold","Description":null,"Binding":"threshold","MaskExpression":null,"CanBeNull":false,"VisibilityExpression":"true","ValueChangedAction":null,"ValueChangedParameter":null,"Value":"0.0","IsVirtual":false,"Disable":false},"Value":"0.0","DisplayText":"0.0","Description":null,"CanBeNull":false,"HasSeriesStructures":false},{"IsVirtual":false,"Name":"预测类别","Binding":"which_class","ParaType":"Single","Editor":{"IsPassword":false,"TextValue":"1","EditorType":"TextEdit","Id":"20d5a866-8188-4231-9567-46e6546a000b","ParentId":null,"DisplayName":"预测类别","PlaceHolder":null,"ForeignName":"Class","Description":null,"Binding":"which_class","MaskExpression":null,"CanBeNull":false,"VisibilityExpression":"true","ValueChangedAction":null,"ValueChangedParameter":null,"Value":"1","IsVirtual":false,"Disable":false},"Value":"1","DisplayText":"1","Description":null,"CanBeNull":false,"HasSeriesStructures":false}],"UpStreamStatsDataStreams":[],"UnitResult":null,"InterfaceScriptFile":null,"FunctionScriptFile":null,"IsValid":false,"Status":"None","HasResult":false,"Ports":{"InPorts":[{"AllowMultiInput":true,"ClassType":"InputPort","ParentOutputPortIds":[],"ParentUnitIds":[],"Id":"StatsStreamPorts/4255ba01-f104-4fe7-bcd1-e8fab47f7ecc","PortType":"FLOW","PortColor":"#000000","PortShape":"Flow","Name":"流程","Code":"FlowIn","Description":"流程走向，仅传递上个节点的Id。","Disable":false,"UnitId":69,"Value":null,"LinkParameter":null},{"AllowMultiInput":false,"ClassType":"InputPort","ParentOutputPortIds":["StatsStreamPorts/de51d3d3-6ba4-4abf-b99f-17b6a5ed760e"],"ParentUnitIds":[8],"Id":"StatsStreamPorts/fc584439-769f-47ae-8b0c-5cee75b69dc9","PortType":"MODEL","PortColor":"#83a4d4","PortShape":"Triangle","Name":"模型","Code":"Model","Description":"传输模型文件。","Disable":false,"UnitId":69,"Value":"E:\\Study\\shou yi shu ju ku\\BSH8.0\\BSH8.0\\ML_XGBoostL_py_Plus_8\\XGBmodel.dat","LinkParameter":null},{"AllowMultiInput":false,"ClassType":"InputPort","ParentOutputPortIds":["StatsStreamPorts/5f032e78-a29c-40ba-b9da-50a63da2b751"],"ParentUnitIds":[8],"Id":"StatsStreamPorts/7cc2aead-9d98-4e96-bfb5-920ac60b0e48","PortType":"TSVURI","PortColor":"#0265C0","PortShape":"Square","Name":"数据集","Code":"data_table_uri","Description":"数据集URI","Disable":false,"UnitId":69,"Value":"E:\\Study\\shou yi shu ju ku\\BSH8.0\\BSH8.0\\ML_XGBoostL_py_Plus_8\\XGBtrainres.tsv","LinkParameter":null}],"OutPorts":[{"ClassType":"OutputPort","Id":"StatsStreamPorts/08c60389-47b1-4002-9351-773292a6fad8","PortType":"FLOW","PortColor":"#000000","PortShape":"Flow","Name":"流程","Code":"FlowOut","Description":"流程走向的出口。","Disable":false,"UnitId":0,"Value":null,"LinkParameter":null},{"ClassType":"OutputPort","Id":"StatsStreamPorts/600975ef-17df-4311-ab2d-9d1c94602341","PortType":"TSVURI","PortColor":"#0265C0","PortShape":"Square","Name":"输出SHAP值","Code":"URIResult","Description":"数据","Disable":false,"UnitId":0,"Value":"E:\\Study\\shou yi shu ju ku\\BSH8.0\\BSH8.0\\ML_SHAP_py_Plus_69\\XGB_ML_predres.tsv","LinkParameter":null}]},"UnitState":{"KeyValues":[],"ClassType":"UnitState"},"Content":null,"Result":{"SpuResultLocation":"E:\\Study\\shou yi shu ju ku\\BSH8.0\\BSH8.0\\ML_SHAP_py_Plus_69","ResultFiles":[],"JsonResultForDownstream":null},"NeedUpdate":false,"NeedUpdateInfo":null,"NeedRepeat":false,"LoopIndex":0,"LoopElement":null,"DomainId":"a6d212d4-e938-4209-bc84-941759639e98","Id":"StatsProcessingUnits/a6d212d4-e938-4209-bc84-941759639e98"},"StatsModuleInfoFlow":null,"IndexOfPlan":69,"IsReadyToRun":false,"InPorts":[{"AllowMultiInput":true,"ParentNodeIndexs":[],"ParentNodeIds":[],"ParentOutPortIds":[],"ClassType":"StatsStreamInPort","Id":"StatsStreamPorts/4255ba01-f104-4fe7-bcd1-e8fab47f7ecc","Name":"流程","Code":"FlowIn","Description":"流程走向，仅传递上个节点的Id。","BelongingNodeIndex":69,"BelongingNodeId":"StatsStreamNodes/a602c501-8ed2-4acb-994c-72348d6b2a2c","PortType":"FLOW","PortColor":"#000000","PortShape":"Flow","Value":null,"Disable":false,"LinkParameter":null},{"AllowMultiInput":false,"ParentNodeIndexs":[8],"ParentNodeIds":["StatsStreamNodes/ba469577-7f31-4f54-941e-cab71090f433"],"ParentOutPortIds":["StatsStreamPorts/de51d3d3-6ba4-4abf-b99f-17b6a5ed760e"],"ClassType":"StatsStreamInPort","Id":"StatsStreamPorts/fc584439-769f-47ae-8b0c-5cee75b69dc9","Name":"模型","Code":"Model","Description":"传输模型文件。","BelongingNodeIndex":69,"BelongingNodeId":"StatsStreamNodes/a602c501-8ed2-4acb-994c-72348d6b2a2c","PortType":"MODEL","PortColor":"#83a4d4","PortShape":"Triangle","Value":"E:\\Study\\shou yi shu ju ku\\BSH8.0\\BSH8.0\\ML_XGBoostL_py_Plus_8\\XGBmodel.dat","Disable":false,"LinkParameter":null},{"AllowMultiInput":false,"ParentNodeIndexs":[8],"ParentNodeIds":["StatsStreamNodes/ba469577-7f31-4f54-941e-cab71090f433"],"ParentOutPortIds":["StatsStreamPorts/5f032e78-a29c-40ba-b9da-50a63da2b751"],"ClassType":"StatsStreamInPort","Id":"StatsStreamPorts/7cc2aead-9d98-4e96-bfb5-920ac60b0e48","Name":"数据集","Code":"data_table_uri","Description":"数据集URI","BelongingNodeIndex":69,"BelongingNodeId":"StatsStreamNodes/a602c501-8ed2-4acb-994c-72348d6b2a2c","PortType":"TSVURI","PortColor":"#0265C0","PortShape":"Square","Value":"E:\\Study\\shou yi shu ju ku\\BSH8.0\\BSH8.0\\ML_XGBoostL_py_Plus_8\\XGBtrainres.tsv","Disable":false,"LinkParameter":null}],"OutPorts":[{"ClassType":"StatsStreamOutPort","Id":"StatsStreamPorts/08c60389-47b1-4002-9351-773292a6fad8","Name":"流程","Code":"FlowOut","Description":"流程走向的出口。","BelongingNodeIndex":69,"BelongingNodeId":"StatsStreamNodes/a602c501-8ed2-4acb-994c-72348d6b2a2c","PortType":"FLOW","PortColor":"#000000","PortShape":"Flow","Value":null,"Disable":false,"LinkParameter":null},{"ClassType":"StatsStreamOutPort","Id":"StatsStreamPorts/600975ef-17df-4311-ab2d-9d1c94602341","Name":"输出SHAP值","Code":"URIResult","Description":"数据","BelongingNodeIndex":69,"BelongingNodeId":"StatsStreamNodes/a602c501-8ed2-4acb-994c-72348d6b2a2c","PortType":"TSVURI","PortColor":"#0265C0","PortShape":"Square","Value":"E:\\Study\\shou yi shu ju ku\\BSH8.0\\BSH8.0\\ML_SHAP_py_Plus_69\\XGB_ML_predres.tsv","Disable":false,"LinkParameter":null}],"Disable":false,"LogContents":[],"DomainId":"a602c501-8ed2-4acb-994c-72348d6b2a2c","Id":"StatsStreamNodes/a602c501-8ed2-4acb-994c-72348d6b2a2c"},{"Index":29,"ParentIds":["StatsStreamNodes/df680945-680f-4977-afeb-582b0b6c1d3e"],"ParentIndexs":[7],"IsRoot":false,"IsRunning":false,"Level":0,"SubLevel":0,"StatsProcessingUnit":{"UnitType":"DataManipulation","IndexOfPlan":70,"IdOfPlan":"ML_SHAP_py_Plus_70","ModuleInfo":{"Category":"数据分析","CategoryColor":"#00BFFF","CanBeIndependent":false,"UnitType":"DataManipulation","ProgrammingLanguage":"Python","Name":"SHAP_Plus","ForeignName":"SHAP Plus","Code":"ML_SHAP_py_Plus","Description":"SHAP（SHapley Additive exPlanations）是一种用于解释机器学习模型预测的算法和框架。它基于博弈论中的Shapley值概念，并将其应用于解释预测模型中各个特征对最终预测结果的贡献程度。","IsHidden":false,"AvailableUpstreamModules":[],"InvalidUpstreamModule":[],"Version":"1.0"},"Language":"Python","Code":"ML_SHAP_py_Plus","WorkingPath":"E:\\Study\\shou yi shu ju ku\\BSH8.0\\BSH8.0","NeedSourceData":false,"IsSource":false,"Parameters":[{"IsVirtual":false,"Name":"绘图方法选择","Binding":"plottype","ParaType":"Single","Editor":{"Editable":false,"UseIndex":false,"MultiSelect":true,"Items":["双坐标直线图","波纹图","柱状图","热图","热力散点图","蜂群图","瀑布图","力图"],"IsPassword":false,"TextValue":"双坐标直线图, 波纹图, 柱状图, 热图, 热力散点图, 蜂群图, 瀑布图, 力图","EditorType":"ComboEdit","Id":"4eb9d1cf-0253-4b7d-948a-f88f1852e69a","ParentId":null,"DisplayName":"绘图方法选择","PlaceHolder":null,"ForeignName":"Estimation Methods","Description":null,"Binding":"plottype","MaskExpression":null,"CanBeNull":false,"VisibilityExpression":"true","ValueChangedAction":null,"ValueChangedParameter":null,"Value":"双坐标直线图, 波纹图, 柱状图, 热图, 热力散点图, 蜂群图, 瀑布图, 力图","IsVirtual":false,"Disable":false},"Value":"双坐标直线图, 波纹图, 柱状图, 热图, 热力散点图, 蜂群图, 瀑布图, 力图","DisplayText":"双坐标直线图, 波纹图, 柱状图, 热图, 热力散点图, 蜂群图, 瀑布图, 力图","Description":null,"CanBeNull":false,"HasSeriesStructures":false},{"IsVirtual":false,"Name":"筛选阈值","Binding":"threshold","ParaType":"Single","Editor":{"IsPassword":false,"TextValue":"0.0","EditorType":"TextEdit","Id":"19b25c3c-3654-4109-8b98-75c0aab14555","ParentId":null,"DisplayName":"筛选阈值","PlaceHolder":null,"ForeignName":"Threshold","Description":null,"Binding":"threshold","MaskExpression":null,"CanBeNull":false,"VisibilityExpression":"true","ValueChangedAction":null,"ValueChangedParameter":null,"Value":"0.0","IsVirtual":false,"Disable":false},"Value":"0.0","DisplayText":"0.0","Description":null,"CanBeNull":false,"HasSeriesStructures":false},{"IsVirtual":false,"Name":"预测类别","Binding":"which_class","ParaType":"Single","Editor":{"IsPassword":false,"TextValue":"1","EditorType":"TextEdit","Id":"20d5a866-8188-4231-9567-46e6546a000b","ParentId":null,"DisplayName":"预测类别","PlaceHolder":null,"ForeignName":"Class","Description":null,"Binding":"which_class","MaskExpression":null,"CanBeNull":false,"VisibilityExpression":"true","ValueChangedAction":null,"ValueChangedParameter":null,"Value":"1","IsVirtual":false,"Disable":false},"Value":"1","DisplayText":"1","Description":null,"CanBeNull":false,"HasSeriesStructures":false}],"UpStreamStatsDataStreams":[],"UnitResult":null,"InterfaceScriptFile":null,"FunctionScriptFile":null,"IsValid":false,"Status":"None","HasResult":false,"Ports":{"InPorts":[{"AllowMultiInput":true,"ClassType":"InputPort","ParentOutputPortIds":[],"ParentUnitIds":[],"Id":"StatsStreamPorts/7ea12b29-fb00-45a8-8afa-1657137d7057","PortType":"FLOW","PortColor":"#000000","PortShape":"Flow","Name":"流程","Code":"FlowIn","Description":"流程走向，仅传递上个节点的Id。","Disable":false,"UnitId":70,"Value":null,"LinkParameter":null},{"AllowMultiInput":false,"ClassType":"InputPort","ParentOutputPortIds":["StatsStreamPorts/79248380-1790-48c8-abe6-af15ec244b05"],"ParentUnitIds":[7],"Id":"StatsStreamPorts/f0ab56ee-292f-4758-934a-0010fc6e04f7","PortType":"MODEL","PortColor":"#83a4d4","PortShape":"Triangle","Name":"模型","Code":"Model","Description":"传输模型文件。","Disable":false,"UnitId":70,"Value":"E:\\Study\\shou yi shu ju ku\\BSH8.0\\BSH8.0\\ML_RandomForestL_py_Plus_7\\RFmodel.dat","LinkParameter":null},{"AllowMultiInput":false,"ClassType":"InputPort","ParentOutputPortIds":["StatsStreamPorts/31ac4be2-83c4-440c-b79e-8710602d5b06"],"ParentUnitIds":[7],"Id":"StatsStreamPorts/49c6b6d3-3841-4578-92de-bb9d6b8d0764","PortType":"TSVURI","PortColor":"#0265C0","PortShape":"Square","Name":"数据集","Code":"data_table_uri","Description":"数据集URI","Disable":false,"UnitId":70,"Value":"E:\\Study\\shou yi shu ju ku\\BSH8.0\\BSH8.0\\ML_RandomForestL_py_Plus_7\\RFtrainres.tsv","LinkParameter":null}],"OutPorts":[{"ClassType":"OutputPort","Id":"StatsStreamPorts/838a0968-3454-4424-89df-1eb66656daea","PortType":"FLOW","PortColor":"#000000","PortShape":"Flow","Name":"流程","Code":"FlowOut","Description":"流程走向的出口。","Disable":false,"UnitId":0,"Value":null,"LinkParameter":null},{"ClassType":"OutputPort","Id":"StatsStreamPorts/39aeae45-f469-4a56-b57a-da7ba981b01f","PortType":"TSVURI","PortColor":"#0265C0","PortShape":"Square","Name":"输出SHAP值","Code":"URIResult","Description":"数据","Disable":false,"UnitId":0,"Value":"E:\\Study\\shou yi shu ju ku\\BSH8.0\\BSH8.0\\ML_SHAP_py_Plus_70\\RF_ML_predres.tsv","LinkParameter":null}]},"UnitState":{"KeyValues":[],"ClassType":"UnitState"},"Content":null,"Result":{"SpuResultLocation":"E:\\Study\\shou yi shu ju ku\\BSH8.0\\BSH8.0\\ML_SHAP_py_Plus_70","ResultFiles":[],"JsonResultForDownstream":null},"NeedUpdate":false,"NeedUpdateInfo":null,"NeedRepeat":false,"LoopIndex":0,"LoopElement":null,"DomainId":"e23e1c9b-7c05-483b-9fa0-a7fdf414dd35","Id":"StatsProcessingUnits/e23e1c9b-7c05-483b-9fa0-a7fdf414dd35"},"StatsModuleInfoFlow":null,"IndexOfPlan":70,"IsReadyToRun":false,"InPorts":[{"AllowMultiInput":true,"ParentNodeIndexs":[],"ParentNodeIds":[],"ParentOutPortIds":[],"ClassType":"StatsStreamInPort","Id":"StatsStreamPorts/7ea12b29-fb00-45a8-8afa-1657137d7057","Name":"流程","Code":"FlowIn","Description":"流程走向，仅传递上个节点的Id。","BelongingNodeIndex":70,"BelongingNodeId":"StatsStreamNodes/877aaff7-d875-40a6-9a98-5f2c678084db","PortType":"FLOW","PortColor":"#000000","PortShape":"Flow","Value":null,"Disable":false,"LinkParameter":null},{"AllowMultiInput":false,"ParentNodeIndexs":[7],"ParentNodeIds":["StatsStreamNodes/df680945-680f-4977-afeb-582b0b6c1d3e"],"ParentOutPortIds":["StatsStreamPorts/79248380-1790-48c8-abe6-af15ec244b05"],"ClassType":"StatsStreamInPort","Id":"StatsStreamPorts/f0ab56ee-292f-4758-934a-0010fc6e04f7","Name":"模型","Code":"Model","Description":"传输模型文件。","BelongingNodeIndex":70,"BelongingNodeId":"StatsStreamNodes/877aaff7-d875-40a6-9a98-5f2c678084db","PortType":"MODEL","PortColor":"#83a4d4","PortShape":"Triangle","Value":"E:\\Study\\shou yi shu ju ku\\BSH8.0\\BSH8.0\\ML_RandomForestL_py_Plus_7\\RFmodel.dat","Disable":false,"LinkParameter":null},{"AllowMultiInput":false,"ParentNodeIndexs":[7],"ParentNodeIds":["StatsStreamNodes/df680945-680f-4977-afeb-582b0b6c1d3e"],"ParentOutPortIds":["StatsStreamPorts/31ac4be2-83c4-440c-b79e-8710602d5b06"],"ClassType":"StatsStreamInPort","Id":"StatsStreamPorts/49c6b6d3-3841-4578-92de-bb9d6b8d0764","Name":"数据集","Code":"data_table_uri","Description":"数据集URI","BelongingNodeIndex":70,"BelongingNodeId":"StatsStreamNodes/877aaff7-d875-40a6-9a98-5f2c678084db","PortType":"TSVURI","PortColor":"#0265C0","PortShape":"Square","Value":"E:\\Study\\shou yi shu ju ku\\BSH8.0\\BSH8.0\\ML_RandomForestL_py_Plus_7\\RFtrainres.tsv","Disable":false,"LinkParameter":null}],"OutPorts":[{"ClassType":"StatsStreamOutPort","Id":"StatsStreamPorts/838a0968-3454-4424-89df-1eb66656daea","Name":"流程","Code":"FlowOut","Description":"流程走向的出口。","BelongingNodeIndex":70,"BelongingNodeId":"StatsStreamNodes/877aaff7-d875-40a6-9a98-5f2c678084db","PortType":"FLOW","PortColor":"#000000","PortShape":"Flow","Value":null,"Disable":false,"LinkParameter":null},{"ClassType":"StatsStreamOutPort","Id":"StatsStreamPorts/39aeae45-f469-4a56-b57a-da7ba981b01f","Name":"输出SHAP值","Code":"URIResult","Description":"数据","BelongingNodeIndex":70,"BelongingNodeId":"StatsStreamNodes/877aaff7-d875-40a6-9a98-5f2c678084db","PortType":"TSVURI","PortColor":"#0265C0","PortShape":"Square","Value":"E:\\Study\\shou yi shu ju ku\\BSH8.0\\BSH8.0\\ML_SHAP_py_Plus_70\\RF_ML_predres.tsv","Disable":false,"LinkParameter":null}],"Disable":false,"LogContents":[],"DomainId":"877aaff7-d875-40a6-9a98-5f2c678084db","Id":"StatsStreamNodes/877aaff7-d875-40a6-9a98-5f2c678084db"},{"Index":29,"ParentIds":[],"ParentIndexs":[],"IsRoot":true,"IsRunning":false,"Level":0,"SubLevel":0,"StatsProcessingUnit":{"UnitType":"DataSource","IndexOfPlan":72,"IdOfPlan":"ImportExcelData_Py_Plus_72","ModuleInfo":{"Category":"数据处理","CategoryColor":"#DAE0C1","CanBeIndependent":false,"UnitType":"DataSource","ProgrammingLanguage":"Python","Name":"导入Excel数据_Plus","ForeignName":"Import Excel DataSource Plus","Code":"ImportExcelData_Py_Plus","Description":"导入Excel数据：选中文件夹里的一个Excel格式数据，进行读取。注意：可以选择一个索引变量，通常是ID，主要防止开头零的丢失。","IsHidden":false,"AvailableUpstreamModules":[],"InvalidUpstreamModule":[],"Version":"1.0"},"Language":"Python","Code":"ImportExcelData_Py_Plus","WorkingPath":"E:\\Study\\shou yi shu ju ku\\BSH8.0\\BSH8.0","NeedSourceData":false,"IsSource":true,"Parameters":[{"IsVirtual":false,"Name":"选取Excel文件","Binding":"FileName","ParaType":"Custom","Editor":{"AllowEdit":false,"CustomEditorName":"OpenDataFile","CustomEditorParameter":"所有excel文件|*.xls;*.xlsx","SingleSelected":false,"ExcludedVarialbleParameterNames":[],"SourceValiableParameterNames":[],"IsPassword":false,"TextValue":"C:\\Users\\cas\\Desktop\\外部验证数据.xlsx","EditorType":"Custom","Id":"881fb883-5a68-44e9-a8e2-a4083ee86ab0","ParentId":null,"DisplayName":"选取Excel文件","PlaceHolder":null,"ForeignName":"Chose File","Description":"浏览选择文件。所有数据的变量名必须是英文，不可以数字开头，不能用中文变量名","Binding":"FileName","MaskExpression":null,"CanBeNull":false,"VisibilityExpression":"true","ValueChangedAction":null,"ValueChangedParameter":null,"Value":"C:\\Users\\cas\\Desktop\\外部验证数据.xlsx","IsVirtual":false,"Disable":false},"Value":"C:\\Users\\cas\\Desktop\\外部验证数据.xlsx","DisplayText":"C:\\Users\\cas\\Desktop\\外部验证数据.xlsx","Description":"浏览选择文件。所有数据的变量名必须是英文，不可以数字开头，不能用中文变量名","CanBeNull":false,"HasSeriesStructures":false},{"IsVirtual":false,"Name":"Excel表单名称","Binding":"SheetName","ParaType":"Single","Editor":{"Editable":false,"UseIndex":false,"MultiSelect":false,"Items":["Sheet1","筛选后T","筛选后T (去0后)","筛选后F","2yuan","2yuanG"],"IsPassword":false,"TextValue":"2yuanG","EditorType":"ComboEdit","Id":"07e10e1b-b7c0-4a38-9ab3-3cf1f877629f","ParentId":null,"DisplayName":"Excel表单名称","PlaceHolder":null,"ForeignName":"Sheet Name","Description":"选择需要读入的Excel表单名称。","Binding":"SheetName","MaskExpression":null,"CanBeNull":false,"VisibilityExpression":"true","ValueChangedAction":null,"ValueChangedParameter":null,"Value":"2yuanG","IsVirtual":false,"Disable":false},"Value":"2yuanG","DisplayText":"2yuanG","Description":"选择需要读入的Excel表单名称。","CanBeNull":false,"HasSeriesStructures":false},{"IsVirtual":false,"Name":"查看Excel文档","Binding":null,"ParaType":"Custom","Editor":{"DataSourceParameterName":"选取Excel文件","HasButton":true,"Options":["内置Excel编辑器","系统Excel编辑器"],"AllowEdit":false,"CustomEditorName":"ExcelOperator","CustomEditorParameter":null,"SingleSelected":false,"ExcludedVarialbleParameterNames":[],"SourceValiableParameterNames":[],"IsPassword":false,"TextValue":null,"EditorType":"CustomOption","Id":"afc8f483-bc6b-4dee-889c-144e8c1880e3","ParentId":null,"DisplayName":"查看Excel文档","PlaceHolder":null,"ForeignName":"Excel Operator","Description":"打开Excel编辑器。","Binding":null,"MaskExpression":null,"CanBeNull":true,"VisibilityExpression":"true","ValueChangedAction":null,"ValueChangedParameter":null,"Value":null,"IsVirtual":false,"Disable":false},"Value":null,"DisplayText":null,"Description":"打开Excel编辑器。","CanBeNull":true,"HasSeriesStructures":false},{"IsVirtual":false,"Name":"选择一个索引变量","Binding":"var_key","ParaType":"Custom","Editor":{"AllowEdit":false,"CustomEditorName":"VariableSelector","CustomEditorParameter":"SingleSelect","SingleSelected":false,"ExcludedVarialbleParameterNames":[],"SourceValiableParameterNames":[],"IsPassword":false,"TextValue":null,"EditorType":"Custom","Id":"a4bbf027-1852-4b14-92da-5da46389ac93","ParentId":null,"DisplayName":"选择一个索引变量","PlaceHolder":null,"ForeignName":"Select Key Variable","Description":"选择需要在导入时作为文本导入的变量。当变量是顺序号Id并且以0开始时需要使用此功能，否则导入后会被识别为数字，顺序号前的零将丢失。","Binding":"var_key","MaskExpression":null,"CanBeNull":true,"VisibilityExpression":"true","ValueChangedAction":null,"ValueChangedParameter":null,"Value":null,"IsVirtual":false,"Disable":false},"Value":null,"DisplayText":null,"Description":"选择需要在导入时作为文本导入的变量。当变量是顺序号Id并且以0开始时需要使用此功能，否则导入后会被识别为数字，顺序号前的零将丢失。","CanBeNull":true,"HasSeriesStructures":false}],"UpStreamStatsDataStreams":[],"UnitResult":null,"InterfaceScriptFile":null,"FunctionScriptFile":null,"IsValid":false,"Status":"None","HasResult":false,"Ports":{"InPorts":[],"OutPorts":[{"ClassType":"OutputPort","Id":"StatsStreamPorts/d83223a2-4457-4e3f-8609-35277d8c0d84","PortType":"FLOW","PortColor":"#000000","PortShape":"Flow","Name":"流程","Code":"FlowOut","Description":"流程走向的出口。","Disable":false,"UnitId":0,"Value":null,"LinkParameter":null},{"ClassType":"OutputPort","Id":"StatsStreamPorts/1aad61f3-9653-4840-96b1-edea593ac25a","PortType":"TSVURI","PortColor":"#0265C0","PortShape":"Square","Name":"输出数据集","Code":"URIResult","Description":"数据","Disable":false,"UnitId":0,"Value":"E:\\Study\\shou yi shu ju ku\\BSH8.0\\BSH8.0\\ImportExcelData_Py_Plus_72\\DM_ImportExcelData_Py.tsv","LinkParameter":null}]},"UnitState":{"KeyValues":[],"ClassType":"UnitState"},"Content":null,"Result":{"SpuResultLocation":"E:\\Study\\shou yi shu ju ku\\BSH8.0\\BSH8.0\\ImportExcelData_Py_Plus_72","ResultFiles":[],"JsonResultForDownstream":null},"NeedUpdate":false,"NeedUpdateInfo":null,"NeedRepeat":false,"LoopIndex":0,"LoopElement":null,"DomainId":"2bdb92ca-d838-4cb4-b0dc-d240e015aa32","Id":"StatsProcessingUnits/2bdb92ca-d838-4cb4-b0dc-d240e015aa32"},"StatsModuleInfoFlow":null,"IndexOfPlan":72,"IsReadyToRun":false,"InPorts":[],"OutPorts":[{"ClassType":"StatsStreamOutPort","Id":"StatsStreamPorts/d83223a2-4457-4e3f-8609-35277d8c0d84","Name":"流程","Code":"FlowOut","Description":"流程走向的出口。","BelongingNodeIndex":72,"BelongingNodeId":"StatsStreamNodes/9824554d-5a44-4140-ab0e-fe71b9177fc5","PortType":"FLOW","PortColor":"#000000","PortShape":"Flow","Value":null,"Disable":false,"LinkParameter":null},{"ClassType":"StatsStreamOutPort","Id":"StatsStreamPorts/1aad61f3-9653-4840-96b1-edea593ac25a","Name":"输出数据集","Code":"URIResult","Description":"数据","BelongingNodeIndex":72,"BelongingNodeId":"StatsStreamNodes/9824554d-5a44-4140-ab0e-fe71b9177fc5","PortType":"TSVURI","PortColor":"#0265C0","PortShape":"Square","Value":"E:\\Study\\shou yi shu ju ku\\BSH8.0\\BSH8.0\\ImportExcelData_Py_Plus_72\\DM_ImportExcelData_Py.tsv","Disable":false,"LinkParameter":null}],"Disable":false,"LogContents":[],"DomainId":"9824554d-5a44-4140-ab0e-fe71b9177fc5","Id":"StatsStreamNodes/9824554d-5a44-4140-ab0e-fe71b9177fc5"},{"Index":30,"ParentIds":["StatsStreamNodes/9824554d-5a44-4140-ab0e-fe71b9177fc5"],"ParentIndexs":[72],"IsRoot":false,"IsRunning":false,"Level":0,"SubLevel":0,"StatsProcessingUnit":{"UnitType":"DataManipulation","IndexOfPlan":73,"IdOfPlan":"DM_StandardizeSymbol_py_Port_73","ModuleInfo":{"Category":"数据处理","CategoryColor":"#DAE0C1","CanBeIndependent":false,"UnitType":"DataManipulation","ProgrammingLanguage":"Python","Name":"标准化变量名_Plus","ForeignName":"Standardize Symbol Plus","Code":"DM_StandardizeSymbol_py_Port","Description":"标准化变量名：以数据的所有列名为对象，按照指定的方法将各个变量名里的非法字符（如，。？*+[]|$&^%#@等非法字符）进行标准化。","IsHidden":false,"AvailableUpstreamModules":[],"InvalidUpstreamModule":[],"Version":"1.0"},"Language":"Python","Code":"DM_StandardizeSymbol_py_Port","WorkingPath":"E:\\Study\\shou yi shu ju ku\\BSH8.0\\BSH8.0","NeedSourceData":false,"IsSource":false,"Parameters":[{"IsVirtual":false,"Name":"转换方法","Binding":"Method","ParaType":"Single","Editor":{"Editable":false,"UseIndex":true,"MultiSelect":false,"Items":["自定义字符串替换","自定义字符串删除","特殊符号转为下划线"],"IsPassword":false,"TextValue":"特殊符号转为下划线","EditorType":"ComboEdit","Id":"b45b5d07-67bf-4a3d-8fb1-b82d841ee830","ParentId":null,"DisplayName":"转换方法","PlaceHolder":null,"ForeignName":"ComboBox","Description":"将所有变量名转换成没有非法字符的变量名，非法字符比如有!#$%&'()*+,-./:;<=>?@[^_`{|}~等等","Binding":"Method","MaskExpression":null,"CanBeNull":false,"VisibilityExpression":"true","ValueChangedAction":null,"ValueChangedParameter":null,"Value":null,"IsVirtual":false,"Disable":false},"Value":"3","DisplayText":"特殊符号转为下划线","Description":"将所有变量名转换成没有非法字符的变量名，非法字符比如有!#$%&'()*+,-./:;<=>?@[^_`{|}~等等","CanBeNull":false,"HasSeriesStructures":false},{"IsVirtual":false,"Name":"替换符号","Binding":"ReplaceCharactor","ParaType":"Single","Editor":{"IsPassword":false,"TextValue":"_","EditorType":"TextEdit","Id":"df1a9e8c-027b-41a0-87c2-361a3abd093d","ParentId":null,"DisplayName":"替换符号","PlaceHolder":null,"ForeignName":"InputText","Description":"输入字符串，替换变量名里的非法字符，通常建议转换成 _ 或者 .","Binding":"ReplaceCharactor","MaskExpression":null,"CanBeNull":false,"VisibilityExpression":" OR([转换方法]=\"自定义字符串替换\",[转换方法]=\"自定义字符串删除\")","ValueChangedAction":null,"ValueChangedParameter":null,"Value":"_","IsVirtual":false,"Disable":false},"Value":"_","DisplayText":"_","Description":"输入字符串，替换变量名里的非法字符，通常建议转换成 _ 或者 .","CanBeNull":false,"HasSeriesStructures":false}],"UpStreamStatsDataStreams":[],"UnitResult":null,"InterfaceScriptFile":null,"FunctionScriptFile":null,"IsValid":false,"Status":"None","HasResult":false,"Ports":{"InPorts":[{"AllowMultiInput":true,"ClassType":"InputPort","ParentOutputPortIds":[],"ParentUnitIds":[],"Id":"StatsStreamPorts/bed3586e-305f-4b4d-a402-fc667995e084","PortType":"FLOW","PortColor":"#000000","PortShape":"Flow","Name":"流程","Code":"FlowIn","Description":"流程走向，仅传递上个节点的Id。","Disable":false,"UnitId":73,"Value":null,"LinkParameter":null},{"AllowMultiInput":false,"ClassType":"InputPort","ParentOutputPortIds":["StatsStreamPorts/1aad61f3-9653-4840-96b1-edea593ac25a"],"ParentUnitIds":[72],"Id":"StatsStreamPorts/69b4c749-3a34-4401-9c74-e5a4a85e8a13","PortType":"TSVURI","PortColor":"#0265C0","PortShape":"Square","Name":"数据集","Code":"data_table_uri","Description":"数据集URI","Disable":false,"UnitId":73,"Value":"E:\\Study\\shou yi shu ju ku\\BSH8.0\\BSH8.0\\ImportExcelData_Py_Plus_72\\DM_ImportExcelData_Py.tsv","LinkParameter":null}],"OutPorts":[{"ClassType":"OutputPort","Id":"StatsStreamPorts/253441ee-d91e-49e3-a270-a4f4934c0073","PortType":"FLOW","PortColor":"#000000","PortShape":"Flow","Name":"流程","Code":"FlowOut","Description":"流程走向的出口。","Disable":false,"UnitId":0,"Value":null,"LinkParameter":null},{"ClassType":"OutputPort","Id":"StatsStreamPorts/2fd74417-8fa8-421f-86cc-28bd2f56bf12","PortType":"TSVURI","PortColor":"#0265C0","PortShape":"Square","Name":"输出数据集","Code":"URIResult","Description":"数据","Disable":false,"UnitId":0,"Value":"E:\\Study\\shou yi shu ju ku\\BSH8.0\\BSH8.0\\DM_StandardizeSymbol_py_Port_73\\DM_StandardizeSymbol_py.tsv","LinkParameter":null}]},"UnitState":{"KeyValues":[],"ClassType":"UnitState"},"Content":null,"Result":{"SpuResultLocation":"E:\\Study\\shou yi shu ju ku\\BSH8.0\\BSH8.0\\DM_StandardizeSymbol_py_Port_73","ResultFiles":[],"JsonResultForDownstream":null},"NeedUpdate":false,"NeedUpdateInfo":null,"NeedRepeat":false,"LoopIndex":0,"LoopElement":null,"DomainId":"663c8727-668a-4f8b-8dfa-8af7d9109f59","Id":"StatsProcessingUnits/663c8727-668a-4f8b-8dfa-8af7d9109f59"},"StatsModuleInfoFlow":null,"IndexOfPlan":73,"IsReadyToRun":false,"InPorts":[{"AllowMultiInput":true,"ParentNodeIndexs":[],"ParentNodeIds":[],"ParentOutPortIds":[],"ClassType":"StatsStreamInPort","Id":"StatsStreamPorts/bed3586e-305f-4b4d-a402-fc667995e084","Name":"流程","Code":"FlowIn","Description":"流程走向，仅传递上个节点的Id。","BelongingNodeIndex":73,"BelongingNodeId":"StatsStreamNodes/36d19209-17bb-4cc7-90e8-dbd711ac69e7","PortType":"FLOW","PortColor":"#000000","PortShape":"Flow","Value":null,"Disable":false,"LinkParameter":null},{"AllowMultiInput":false,"ParentNodeIndexs":[72],"ParentNodeIds":["StatsStreamNodes/9824554d-5a44-4140-ab0e-fe71b9177fc5"],"ParentOutPortIds":["StatsStreamPorts/1aad61f3-9653-4840-96b1-edea593ac25a"],"ClassType":"StatsStreamInPort","Id":"StatsStreamPorts/69b4c749-3a34-4401-9c74-e5a4a85e8a13","Name":"数据集","Code":"data_table_uri","Description":"数据集URI","BelongingNodeIndex":73,"BelongingNodeId":"StatsStreamNodes/36d19209-17bb-4cc7-90e8-dbd711ac69e7","PortType":"TSVURI","PortColor":"#0265C0","PortShape":"Square","Value":"E:\\Study\\shou yi shu ju ku\\BSH8.0\\BSH8.0\\ImportExcelData_Py_Plus_72\\DM_ImportExcelData_Py.tsv","Disable":false,"LinkParameter":null}],"OutPorts":[{"ClassType":"StatsStreamOutPort","Id":"StatsStreamPorts/253441ee-d91e-49e3-a270-a4f4934c0073","Name":"流程","Code":"FlowOut","Description":"流程走向的出口。","BelongingNodeIndex":73,"BelongingNodeId":"StatsStreamNodes/36d19209-17bb-4cc7-90e8-dbd711ac69e7","PortType":"FLOW","PortColor":"#000000","PortShape":"Flow","Value":null,"Disable":false,"LinkParameter":null},{"ClassType":"StatsStreamOutPort","Id":"StatsStreamPorts/2fd74417-8fa8-421f-86cc-28bd2f56bf12","Name":"输出数据集","Code":"URIResult","Description":"数据","BelongingNodeIndex":73,"BelongingNodeId":"StatsStreamNodes/36d19209-17bb-4cc7-90e8-dbd711ac69e7","PortType":"TSVURI","PortColor":"#0265C0","PortShape":"Square","Value":"E:\\Study\\shou yi shu ju ku\\BSH8.0\\BSH8.0\\DM_StandardizeSymbol_py_Port_73\\DM_StandardizeSymbol_py.tsv","Disable":false,"LinkParameter":null}],"Disable":false,"LogContents":[],"DomainId":"36d19209-17bb-4cc7-90e8-dbd711ac69e7","Id":"StatsStreamNodes/36d19209-17bb-4cc7-90e8-dbd711ac69e7"},{"Index":31,"ParentIds":["StatsStreamNodes/36d19209-17bb-4cc7-90e8-dbd711ac69e7"],"ParentIndexs":[73],"IsRoot":false,"IsRunning":false,"Level":0,"SubLevel":0,"StatsProcessingUnit":{"UnitType":"DataManipulation","IndexOfPlan":74,"IdOfPlan":"DM_TransformVarType_py_Port_74","ModuleInfo":{"Category":"数据处理","CategoryColor":"#DAE0C1","CanBeIndependent":false,"UnitType":"DataManipulation","ProgrammingLanguage":"Python","Name":"转换变量类型_Plus","ForeignName":"Transform Variable Type Plus","Code":"DM_TransformVarType_py_Port","Description":"转换变量类型：以一个完整表结构为对象，在表结构里将想要转换的变量进行类型转换。\n注意: 变量类型分为string，continue，和category。分类变量小于等于13种分类则默认为category","IsHidden":false,"AvailableUpstreamModules":[],"InvalidUpstreamModule":[],"Version":"1.0"},"Language":"Python","Code":"DM_TransformVarType_py_Port","WorkingPath":"E:\\Study\\shou yi shu ju ku\\BSH8.0\\BSH8.0","NeedSourceData":false,"IsSource":false,"Parameters":[{"IsVirtual":false,"Name":"转换方式","Binding":"convert_rule_text","ParaType":"Custom","Editor":{"AllowEdit":false,"CustomEditorName":"CustomColumn","CustomEditorParameter":"","SingleSelected":false,"ExcludedVarialbleParameterNames":[],"SourceValiableParameterNames":[],"IsPassword":false,"TextValue":"LVPWd::LVPWd->LVPWd|category->continue;TVI_e::TVI e->TVI e|category->continue","EditorType":"Custom","Id":"7329b83e-4166-4cad-a879-eed28b380300","ParentId":null,"DisplayName":"转换方式","PlaceHolder":null,"ForeignName":"CustomColumn","Description":"自定义变量的显示名称和数据类型。","Binding":"convert_rule_text","MaskExpression":null,"CanBeNull":false,"VisibilityExpression":"true","ValueChangedAction":null,"ValueChangedParameter":null,"Value":"LVPWd::LVPWd->LVPWd|category->continue;TVI_e::TVI e->TVI e|category->continue","IsVirtual":false,"Disable":false},"Value":"LVPWd::LVPWd->LVPWd|category->continue;TVI_e::TVI e->TVI e|category->continue","DisplayText":"LVPWd::LVPWd->LVPWd|category->continue;TVI_e::TVI e->TVI e|category->continue","Description":"自定义变量的显示名称和数据类型。","CanBeNull":false,"HasSeriesStructures":false}],"UpStreamStatsDataStreams":[],"UnitResult":null,"InterfaceScriptFile":null,"FunctionScriptFile":null,"IsValid":false,"Status":"None","HasResult":false,"Ports":{"InPorts":[{"AllowMultiInput":true,"ClassType":"InputPort","ParentOutputPortIds":[],"ParentUnitIds":[],"Id":"StatsStreamPorts/37acba62-0d04-4c59-b83c-9df741c30703","PortType":"FLOW","PortColor":"#000000","PortShape":"Flow","Name":"流程","Code":"FlowIn","Description":"流程走向，仅传递上个节点的Id。","Disable":false,"UnitId":74,"Value":null,"LinkParameter":null},{"AllowMultiInput":false,"ClassType":"InputPort","ParentOutputPortIds":["StatsStreamPorts/2fd74417-8fa8-421f-86cc-28bd2f56bf12"],"ParentUnitIds":[73],"Id":"StatsStreamPorts/bda918c1-994e-4f44-a2da-242035f54f3b","PortType":"TSVURI","PortColor":"#0265C0","PortShape":"Square","Name":"数据集","Code":"data_table_uri","Description":"数据集URI","Disable":false,"UnitId":74,"Value":"E:\\Study\\shou yi shu ju ku\\BSH8.0\\BSH8.0\\DM_StandardizeSymbol_py_Port_73\\DM_StandardizeSymbol_py.tsv","LinkParameter":null}],"OutPorts":[{"ClassType":"OutputPort","Id":"StatsStreamPorts/614a8675-7205-4156-b8b5-63606ad89ace","PortType":"FLOW","PortColor":"#000000","PortShape":"Flow","Name":"流程","Code":"FlowOut","Description":"流程走向的出口。","Disable":false,"UnitId":0,"Value":null,"LinkParameter":null},{"ClassType":"OutputPort","Id":"StatsStreamPorts/fb93e67a-c552-4519-86c6-d13671e6b765","PortType":"TSVURI","PortColor":"#0265C0","PortShape":"Square","Name":"输出数据集","Code":"URIResult","Description":"数据","Disable":false,"UnitId":0,"Value":"E:\\Study\\shou yi shu ju ku\\BSH8.0\\BSH8.0\\DM_TransformVarType_py_Port_74/result_datatable.tsv","LinkParameter":null}]},"UnitState":{"KeyValues":[],"ClassType":"UnitState"},"Content":null,"Result":{"SpuResultLocation":"E:\\Study\\shou yi shu ju ku\\BSH8.0\\BSH8.0\\DM_TransformVarType_py_Port_74","ResultFiles":[],"JsonResultForDownstream":null},"NeedUpdate":false,"NeedUpdateInfo":null,"NeedRepeat":false,"LoopIndex":0,"LoopElement":null,"DomainId":"2a44bb25-94c8-46e9-a04a-e042ac95c6d6","Id":"StatsProcessingUnits/2a44bb25-94c8-46e9-a04a-e042ac95c6d6"},"StatsModuleInfoFlow":null,"IndexOfPlan":74,"IsReadyToRun":false,"InPorts":[{"AllowMultiInput":true,"ParentNodeIndexs":[],"ParentNodeIds":[],"ParentOutPortIds":[],"ClassType":"StatsStreamInPort","Id":"StatsStreamPorts/37acba62-0d04-4c59-b83c-9df741c30703","Name":"流程","Code":"FlowIn","Description":"流程走向，仅传递上个节点的Id。","BelongingNodeIndex":74,"BelongingNodeId":"StatsStreamNodes/5b4b28ec-e9ea-449f-8012-97e686a012af","PortType":"FLOW","PortColor":"#000000","PortShape":"Flow","Value":null,"Disable":false,"LinkParameter":null},{"AllowMultiInput":false,"ParentNodeIndexs":[73],"ParentNodeIds":["StatsStreamNodes/36d19209-17bb-4cc7-90e8-dbd711ac69e7"],"ParentOutPortIds":["StatsStreamPorts/2fd74417-8fa8-421f-86cc-28bd2f56bf12"],"ClassType":"StatsStreamInPort","Id":"StatsStreamPorts/bda918c1-994e-4f44-a2da-242035f54f3b","Name":"数据集","Code":"data_table_uri","Description":"数据集URI","BelongingNodeIndex":74,"BelongingNodeId":"StatsStreamNodes/5b4b28ec-e9ea-449f-8012-97e686a012af","PortType":"TSVURI","PortColor":"#0265C0","PortShape":"Square","Value":"E:\\Study\\shou yi shu ju ku\\BSH8.0\\BSH8.0\\DM_StandardizeSymbol_py_Port_73\\DM_StandardizeSymbol_py.tsv","Disable":false,"LinkParameter":null}],"OutPorts":[{"ClassType":"StatsStreamOutPort","Id":"StatsStreamPorts/614a8675-7205-4156-b8b5-63606ad89ace","Name":"流程","Code":"FlowOut","Description":"流程走向的出口。","BelongingNodeIndex":74,"BelongingNodeId":"StatsStreamNodes/5b4b28ec-e9ea-449f-8012-97e686a012af","PortType":"FLOW","PortColor":"#000000","PortShape":"Flow","Value":null,"Disable":false,"LinkParameter":null},{"ClassType":"StatsStreamOutPort","Id":"StatsStreamPorts/fb93e67a-c552-4519-86c6-d13671e6b765","Name":"输出数据集","Code":"URIResult","Description":"数据","BelongingNodeIndex":74,"BelongingNodeId":"StatsStreamNodes/5b4b28ec-e9ea-449f-8012-97e686a012af","PortType":"TSVURI","PortColor":"#0265C0","PortShape":"Square","Value":"E:\\Study\\shou yi shu ju ku\\BSH8.0\\BSH8.0\\DM_TransformVarType_py_Port_74/result_datatable.tsv","Disable":false,"LinkParameter":null}],"Disable":false,"LogContents":[],"DomainId":"5b4b28ec-e9ea-449f-8012-97e686a012af","Id":"StatsStreamNodes/5b4b28ec-e9ea-449f-8012-97e686a012af"},{"Index":32,"ParentIds":["StatsStreamNodes/5b4b28ec-e9ea-449f-8012-97e686a012af"],"ParentIndexs":[74],"IsRoot":false,"IsRunning":false,"Level":0,"SubLevel":0,"StatsProcessingUnit":{"UnitType":"DataManipulation","IndexOfPlan":75,"IdOfPlan":"DM_InterpolateNa_py_Plus_75","ModuleInfo":{"Category":"数据处理","CategoryColor":"#DAE0C1","CanBeIndependent":false,"UnitType":"DataManipulation","ProgrammingLanguage":"Python","Name":"插补空值_Plus","ForeignName":"Interpolate NA Plus","Code":"DM_InterpolateNa_py_Plus","Description":"插补空值：以选中的一列数据为对象，按照指定的插补方法将该列变量里的空值进行插补。","IsHidden":false,"AvailableUpstreamModules":[],"InvalidUpstreamModule":[],"Version":"1.0"},"Language":"Python","Code":"DM_InterpolateNa_py_Plus","WorkingPath":"E:\\Study\\shou yi shu ju ku\\BSH8.0\\BSH8.0","NeedSourceData":false,"IsSource":false,"Parameters":[{"IsVirtual":false,"Name":"选择变量","Binding":"listname","ParaType":"FlowVariables","Editor":{"AllowEdit":false,"Source":"FromInPort:data_table_uri","ExcludedVarialbleParameterNames":[],"SourceValiableParameterNames":[],"SingleSelected":false,"IsPassword":false,"TextValue":"GLU,Urea,Smoke,TR,TVI e","EditorType":"FlowVariableSelector","Id":"36119d08-b607-4c83-88ce-05be847eb96f","ParentId":null,"DisplayName":"选择变量","PlaceHolder":null,"ForeignName":"Select Variable","Description":"选择有空值需要插补的变量，可以输入多个变量同时进行插补","Binding":"listname","MaskExpression":null,"CanBeNull":false,"VisibilityExpression":"true","ValueChangedAction":null,"ValueChangedParameter":null,"Value":"GLU,Urea,Smoke,TR,TVI e","IsVirtual":false,"Disable":false},"Value":"GLU,Urea,Smoke,TR,TVI e","DisplayText":"GLU,Urea,Smoke,TR,TVI e","Description":"选择有空值需要插补的变量，可以输入多个变量同时进行插补","CanBeNull":false,"HasSeriesStructures":false},{"IsVirtual":false,"Name":"插补方法选择","Binding":"method","ParaType":"Single","Editor":{"Editable":false,"UseIndex":true,"MultiSelect":false,"Items":["均值插补","中值插补","最大值插补","最小值插补","KNN插补法","众数插补","多项式插补","多重插补","定值插补","分类变量概率插补"],"IsPassword":false,"TextValue":"多重插补","EditorType":"ComboEdit","Id":"23cf382f-4079-4f7a-bc3d-42ce2f2e5f0d","ParentId":null,"DisplayName":"插补方法选择","PlaceHolder":null,"ForeignName":"ComboBox","Description":"数值变量可以尝试均值,中值,最大最小值,KNN等插补方法。分类变量可以尝试众数,字符串，分类变量概率插补方法","Binding":"method","MaskExpression":null,"CanBeNull":false,"VisibilityExpression":"true","ValueChangedAction":null,"ValueChangedParameter":null,"Value":"多重插补","IsVirtual":false,"Disable":false},"Value":"8","DisplayText":"多重插补","Description":"数值变量可以尝试均值,中值,最大最小值,KNN等插补方法。分类变量可以尝试众数,字符串，分类变量概率插补方法","CanBeNull":false,"HasSeriesStructures":false},{"IsVirtual":false,"Name":"自定义插入字符串","Binding":"inputname","ParaType":"Single","Editor":{"IsPassword":false,"TextValue":null,"EditorType":"TextEdit","Id":"ea53a2e2-e370-4cbd-8385-6a4119394274","ParentId":null,"DisplayName":"自定义插入字符串","PlaceHolder":null,"ForeignName":"Customize Inserting String","Description":null,"Binding":"inputname","MaskExpression":null,"CanBeNull":true,"VisibilityExpression":" OR([插补方法选择]=\"定值插补\")","ValueChangedAction":null,"ValueChangedParameter":null,"Value":null,"IsVirtual":false,"Disable":false},"Value":null,"DisplayText":null,"Description":null,"CanBeNull":true,"HasSeriesStructures":false}],"UpStreamStatsDataStreams":[],"UnitResult":null,"InterfaceScriptFile":null,"FunctionScriptFile":null,"IsValid":false,"Status":"None","HasResult":false,"Ports":{"InPorts":[{"AllowMultiInput":true,"ClassType":"InputPort","ParentOutputPortIds":[],"ParentUnitIds":[],"Id":"StatsStreamPorts/cfdaeeae-1725-4221-8a26-f16dcf57d9dd","PortType":"FLOW","PortColor":"#000000","PortShape":"Flow","Name":"流程","Code":"FlowIn","Description":"流程走向，仅传递上个节点的Id。","Disable":false,"UnitId":75,"Value":null,"LinkParameter":null},{"AllowMultiInput":false,"ClassType":"InputPort","ParentOutputPortIds":["StatsStreamPorts/fb93e67a-c552-4519-86c6-d13671e6b765"],"ParentUnitIds":[74],"Id":"StatsStreamPorts/77c3299d-4b80-4e34-8b3e-772533be6792","PortType":"TSVURI","PortColor":"#0265C0","PortShape":"Square","Name":"数据集","Code":"data_table_uri","Description":"数据集URI","Disable":false,"UnitId":75,"Value":"E:\\Study\\shou yi shu ju ku\\BSH8.0\\BSH8.0\\DM_TransformVarType_py_Port_74/result_datatable.tsv","LinkParameter":null}],"OutPorts":[{"ClassType":"OutputPort","Id":"StatsStreamPorts/b7bfb0aa-68b0-4efd-88c6-c9cd7e276edf","PortType":"FLOW","PortColor":"#000000","PortShape":"Flow","Name":"流程","Code":"FlowOut","Description":"流程走向的出口。","Disable":false,"UnitId":0,"Value":null,"LinkParameter":null},{"ClassType":"OutputPort","Id":"StatsStreamPorts/1f6398f9-d851-4897-879a-efadfe8d9b54","PortType":"TSVURI","PortColor":"#0265C0","PortShape":"Square","Name":"输出数据集","Code":"URIResult","Description":"数据","Disable":false,"UnitId":0,"Value":"E:\\Study\\shou yi shu ju ku\\BSH8.0\\BSH8.0\\DM_InterpolateNa_py_Plus_75\\DM_InterpolateNa_py.tsv","LinkParameter":null}]},"UnitState":{"KeyValues":[],"ClassType":"UnitState"},"Content":null,"Result":{"SpuResultLocation":"E:\\Study\\shou yi shu ju ku\\BSH8.0\\BSH8.0\\DM_InterpolateNa_py_Plus_75","ResultFiles":[],"JsonResultForDownstream":null},"NeedUpdate":false,"NeedUpdateInfo":null,"NeedRepeat":false,"LoopIndex":0,"LoopElement":null,"DomainId":"9128508d-f8b2-45f1-9c26-c01a6366a781","Id":"StatsProcessingUnits/9128508d-f8b2-45f1-9c26-c01a6366a781"},"StatsModuleInfoFlow":null,"IndexOfPlan":75,"IsReadyToRun":false,"InPorts":[{"AllowMultiInput":true,"ParentNodeIndexs":[],"ParentNodeIds":[],"ParentOutPortIds":[],"ClassType":"StatsStreamInPort","Id":"StatsStreamPorts/cfdaeeae-1725-4221-8a26-f16dcf57d9dd","Name":"流程","Code":"FlowIn","Description":"流程走向，仅传递上个节点的Id。","BelongingNodeIndex":75,"BelongingNodeId":"StatsStreamNodes/af0c077b-9e18-4f77-979e-f5a02a89903e","PortType":"FLOW","PortColor":"#000000","PortShape":"Flow","Value":null,"Disable":false,"LinkParameter":null},{"AllowMultiInput":false,"ParentNodeIndexs":[74],"ParentNodeIds":["StatsStreamNodes/5b4b28ec-e9ea-449f-8012-97e686a012af"],"ParentOutPortIds":["StatsStreamPorts/fb93e67a-c552-4519-86c6-d13671e6b765"],"ClassType":"StatsStreamInPort","Id":"StatsStreamPorts/77c3299d-4b80-4e34-8b3e-772533be6792","Name":"数据集","Code":"data_table_uri","Description":"数据集URI","BelongingNodeIndex":75,"BelongingNodeId":"StatsStreamNodes/af0c077b-9e18-4f77-979e-f5a02a89903e","PortType":"TSVURI","PortColor":"#0265C0","PortShape":"Square","Value":"E:\\Study\\shou yi shu ju ku\\BSH8.0\\BSH8.0\\DM_TransformVarType_py_Port_74/result_datatable.tsv","Disable":false,"LinkParameter":null}],"OutPorts":[{"ClassType":"StatsStreamOutPort","Id":"StatsStreamPorts/b7bfb0aa-68b0-4efd-88c6-c9cd7e276edf","Name":"流程","Code":"FlowOut","Description":"流程走向的出口。","BelongingNodeIndex":75,"BelongingNodeId":"StatsStreamNodes/af0c077b-9e18-4f77-979e-f5a02a89903e","PortType":"FLOW","PortColor":"#000000","PortShape":"Flow","Value":null,"Disable":false,"LinkParameter":null},{"ClassType":"StatsStreamOutPort","Id":"StatsStreamPorts/1f6398f9-d851-4897-879a-efadfe8d9b54","Name":"输出数据集","Code":"URIResult","Description":"数据","BelongingNodeIndex":75,"BelongingNodeId":"StatsStreamNodes/af0c077b-9e18-4f77-979e-f5a02a89903e","PortType":"TSVURI","PortColor":"#0265C0","PortShape":"Square","Value":"E:\\Study\\shou yi shu ju ku\\BSH8.0\\BSH8.0\\DM_InterpolateNa_py_Plus_75\\DM_InterpolateNa_py.tsv","Disable":false,"LinkParameter":null}],"Disable":false,"LogContents":[],"DomainId":"af0c077b-9e18-4f77-979e-f5a02a89903e","Id":"StatsStreamNodes/af0c077b-9e18-4f77-979e-f5a02a89903e"},{"Index":33,"ParentIds":["StatsStreamNodes/af0c077b-9e18-4f77-979e-f5a02a89903e"],"ParentIndexs":[75],"IsRoot":false,"IsRunning":false,"Level":0,"SubLevel":0,"StatsProcessingUnit":{"UnitType":"DataManipulation","IndexOfPlan":77,"IdOfPlan":"ML_ImportTestData_py_Plus_77","ModuleInfo":{"Category":"机器学习","CategoryColor":"#00BFFF","CanBeIndependent":false,"UnitType":"DataManipulation","ProgrammingLanguage":"Python","Name":"导入测试集_Plus","ForeignName":"Import Outer Test Data","Code":"ML_ImportTestData_py_Plus","Description":"将外部数据集格式转换成可输入测试集的格式。","IsHidden":false,"AvailableUpstreamModules":[],"InvalidUpstreamModule":[],"Version":"1.0"},"Language":"Python","Code":"ML_ImportTestData_py_Plus","WorkingPath":"E:\\Study\\shou yi shu ju ku\\BSH8.0\\BSH8.0","NeedSourceData":false,"IsSource":false,"Parameters":[],"UpStreamStatsDataStreams":[],"UnitResult":null,"InterfaceScriptFile":null,"FunctionScriptFile":null,"IsValid":false,"Status":"None","HasResult":false,"Ports":{"InPorts":[{"AllowMultiInput":true,"ClassType":"InputPort","ParentOutputPortIds":[],"ParentUnitIds":[],"Id":"StatsStreamPorts/4d706266-cfb6-40d5-9088-0cb1621e9e3d","PortType":"FLOW","PortColor":"#000000","PortShape":"Flow","Name":"流程","Code":"FlowIn","Description":"流程走向，仅传递上个节点的Id。","Disable":false,"UnitId":77,"Value":null,"LinkParameter":null},{"AllowMultiInput":false,"ClassType":"InputPort","ParentOutputPortIds":["StatsStreamPorts/1f6398f9-d851-4897-879a-efadfe8d9b54"],"ParentUnitIds":[75],"Id":"StatsStreamPorts/b074a08e-ab00-4624-85f2-51883a410f33","PortType":"TSVURI","PortColor":"#0265C0","PortShape":"Square","Name":"数据集","Code":"data_table_uri","Description":"数据集URI","Disable":false,"UnitId":77,"Value":"E:\\Study\\shou yi shu ju ku\\BSH8.0\\BSH8.0\\DM_InterpolateNa_py_Plus_75\\DM_InterpolateNa_py.tsv","LinkParameter":null}],"OutPorts":[{"ClassType":"OutputPort","Id":"StatsStreamPorts/f392e3e1-8fe2-4ad9-8774-20f3e034207d","PortType":"FLOW","PortColor":"#000000","PortShape":"Flow","Name":"流程","Code":"FlowOut","Description":"流程走向的出口。","Disable":false,"UnitId":0,"Value":null,"LinkParameter":null},{"ClassType":"OutputPort","Id":"StatsStreamPorts/0c8ef51a-2ae7-4ab8-913b-e849197495a8","PortType":"TESTDATA","PortColor":"#0ABFBC","PortShape":"Square","Name":"流程","Code":"Test","Description":"流程走向的出口。","Disable":false,"UnitId":0,"Value":"E:\\Study\\shou yi shu ju ku\\BSH8.0\\BSH8.0\\ML_ImportTestData_py_Plus_77/test_data.tsv","LinkParameter":null}]},"UnitState":{"KeyValues":[],"ClassType":"UnitState"},"Content":null,"Result":{"SpuResultLocation":"E:\\Study\\shou yi shu ju ku\\BSH8.0\\BSH8.0\\ML_ImportTestData_py_Plus_77","ResultFiles":[],"JsonResultForDownstream":null},"NeedUpdate":false,"NeedUpdateInfo":null,"NeedRepeat":false,"LoopIndex":0,"LoopElement":null,"DomainId":"2bfca663-d6b4-40e0-803c-761ca2a33c65","Id":"StatsProcessingUnits/2bfca663-d6b4-40e0-803c-761ca2a33c65"},"StatsModuleInfoFlow":null,"IndexOfPlan":77,"IsReadyToRun":false,"InPorts":[{"AllowMultiInput":true,"ParentNodeIndexs":[],"ParentNodeIds":[],"ParentOutPortIds":[],"ClassType":"StatsStreamInPort","Id":"StatsStreamPorts/4d706266-cfb6-40d5-9088-0cb1621e9e3d","Name":"流程","Code":"FlowIn","Description":"流程走向，仅传递上个节点的Id。","BelongingNodeIndex":77,"BelongingNodeId":"StatsStreamNodes/9c4a02c0-7db1-435d-9cff-df26b5016399","PortType":"FLOW","PortColor":"#000000","PortShape":"Flow","Value":null,"Disable":false,"LinkParameter":null},{"AllowMultiInput":false,"ParentNodeIndexs":[75],"ParentNodeIds":["StatsStreamNodes/af0c077b-9e18-4f77-979e-f5a02a89903e"],"ParentOutPortIds":["StatsStreamPorts/1f6398f9-d851-4897-879a-efadfe8d9b54"],"ClassType":"StatsStreamInPort","Id":"StatsStreamPorts/b074a08e-ab00-4624-85f2-51883a410f33","Name":"数据集","Code":"data_table_uri","Description":"数据集URI","BelongingNodeIndex":77,"BelongingNodeId":"StatsStreamNodes/9c4a02c0-7db1-435d-9cff-df26b5016399","PortType":"TSVURI","PortColor":"#0265C0","PortShape":"Square","Value":"E:\\Study\\shou yi shu ju ku\\BSH8.0\\BSH8.0\\DM_InterpolateNa_py_Plus_75\\DM_InterpolateNa_py.tsv","Disable":false,"LinkParameter":null}],"OutPorts":[{"ClassType":"StatsStreamOutPort","Id":"StatsStreamPorts/f392e3e1-8fe2-4ad9-8774-20f3e034207d","Name":"流程","Code":"FlowOut","Description":"流程走向的出口。","BelongingNodeIndex":77,"BelongingNodeId":"StatsStreamNodes/9c4a02c0-7db1-435d-9cff-df26b5016399","PortType":"FLOW","PortColor":"#000000","PortShape":"Flow","Value":null,"Disable":false,"LinkParameter":null},{"ClassType":"StatsStreamOutPort","Id":"StatsStreamPorts/0c8ef51a-2ae7-4ab8-913b-e849197495a8","Name":"流程","Code":"Test","Description":"流程走向的出口。","BelongingNodeIndex":77,"BelongingNodeId":"StatsStreamNodes/9c4a02c0-7db1-435d-9cff-df26b5016399","PortType":"TESTDATA","PortColor":"#0ABFBC","PortShape":"Square","Value":"E:\\Study\\shou yi shu ju ku\\BSH8.0\\BSH8.0\\ML_ImportTestData_py_Plus_77/test_data.tsv","Disable":false,"LinkParameter":null}],"Disable":false,"LogContents":[],"DomainId":"9c4a02c0-7db1-435d-9cff-df26b5016399","Id":"StatsStreamNodes/9c4a02c0-7db1-435d-9cff-df26b5016399"},{"Index":34,"ParentIds":["StatsStreamNodes/5b4b28ec-e9ea-449f-8012-97e686a012af"],"ParentIndexs":[74],"IsRoot":false,"IsRunning":false,"Level":0,"SubLevel":0,"StatsProcessingUnit":{"UnitType":"General","IndexOfPlan":78,"IdOfPlan":"DA_DescriptStatsDataAnalysis_r_Plus_78","ModuleInfo":{"Category":"数据分析","CategoryColor":"#E1BCA8","CanBeIndependent":true,"UnitType":"General","ProgrammingLanguage":"R","Name":"数据分析描述统计_Plus","ForeignName":"Statistical Description","Code":"DA_DescriptStatsDataAnalysis_r_Plus","Description":"在数据分析开始前，我们通常需要对数据进行统计描述。该功能会对数据特征进行描述性统计并生成三线表，用于快速查看数据的分布、趋势等特征。该模块需要首先选择一个二分类或多分类变量作为自变量，再选择其他需要进行统计描述的变量进行分析。\n用途：对大量数据进行快速理解和摘要的重要工具。\n参数：选择一个分组变量，和多个连续型数值变量或分类变量","IsHidden":false,"AvailableUpstreamModules":[],"InvalidUpstreamModule":[],"Version":"1.0"},"Language":"R","Code":"DA_DescriptStatsDataAnalysis_r_Plus","WorkingPath":"E:\\Study\\shou yi shu ju ku\\BSH8.0\\BSH8.0","NeedSourceData":false,"IsSource":false,"Parameters":[{"IsVirtual":false,"Name":"选择分组变量","Binding":"var_treatment","ParaType":"FlowVariables","Editor":{"AllowEdit":false,"Source":"FromInPort:data_table_uri","ExcludedVarialbleParameterNames":["选择待统计变量","选择分类变量"],"SourceValiableParameterNames":[],"SingleSelected":true,"IsPassword":false,"TextValue":"Group","EditorType":"FlowVariableSelector","Id":"da8c3dc5-208c-42f9-9c16-5d35dd7cca23","ParentId":null,"DisplayName":"选择分组变量","PlaceHolder":null,"ForeignName":"Group Variables","Description":"[变量类型]分类型。[可选数量]单个或者为空","Binding":"var_treatment","MaskExpression":null,"CanBeNull":true,"VisibilityExpression":"true","ValueChangedAction":null,"ValueChangedParameter":null,"Value":"Group","IsVirtual":false,"Disable":false},"Value":"Group","DisplayText":"Group","Description":"[变量类型]分类型。[可选数量]单个或者为空","CanBeNull":true,"HasSeriesStructures":false},{"IsVirtual":false,"Name":"选择待统计变量","Binding":"var_all","ParaType":"FlowVariables","Editor":{"AllowEdit":false,"Source":"FromInPort:data_table_uri","ExcludedVarialbleParameterNames":["选择分组变量","选择分类变量"],"SourceValiableParameterNames":[],"SingleSelected":false,"IsPassword":false,"TextValue":"Sex,Age,Height,Weight,IVSB,IVSd,Rate,IVS-AO Angle,LVIDd,LVIDDI,MVCP_Sd,SBP,DBP,GLU,Urea,Smoke,LAD,LADI,RA,AO,MV_E,MV_A,AV,TR,PA,PV,LVIDs,LVIDsI,LVPWd,EDV,ESV,EF,SV,LVM,LVMI,TVI e,BSA,LVIDdmm,LADmm","EditorType":"FlowVariableSelector","Id":"57f278b1-c195-4e37-b90b-157fbfda31d9","ParentId":null,"DisplayName":"选择待统计变量","PlaceHolder":null,"ForeignName":"Numerical Variables","Description":"[变量类型]连续型或分类型。[可选数量]单个或者多个","Binding":"var_all","MaskExpression":null,"CanBeNull":true,"VisibilityExpression":"true","ValueChangedAction":null,"ValueChangedParameter":null,"Value":"Sex,Age,Height,Weight,IVSB,IVSd,Rate,IVS-AO Angle,LVIDd,LVIDDI,MVCP_Sd,SBP,DBP,GLU,Urea,Smoke,LAD,LADI,RA,AO,MV_E,MV_A,AV,TR,PA,PV,LVIDs,LVIDsI,LVPWd,EDV,ESV,EF,SV,LVM,LVMI,TVI e,BSA,LVIDdmm,LADmm","IsVirtual":false,"Disable":false},"Value":"Sex,Age,Height,Weight,IVSB,IVSd,Rate,IVS-AO Angle,LVIDd,LVIDDI,MVCP_Sd,SBP,DBP,GLU,Urea,Smoke,LAD,LADI,RA,AO,MV_E,MV_A,AV,TR,PA,PV,LVIDs,LVIDsI,LVPWd,EDV,ESV,EF,SV,LVM,LVMI,TVI e,BSA,LVIDdmm,LADmm","DisplayText":"Sex,Age,Height,Weight,IVSB,IVSd,Rate,IVS-AO Angle,LVIDd,LVIDDI,MVCP_Sd,SBP,DBP,GLU,Urea,Smoke,LAD,LADI,RA,AO,MV_E,MV_A,AV,TR,PA,PV,LVIDs,LVIDsI,LVPWd,EDV,ESV,EF,SV,LVM,LVMI,TVI e,BSA,LVIDdmm,LADmm","Description":"[变量类型]连续型或分类型。[可选数量]单个或者多个","CanBeNull":true,"HasSeriesStructures":false},{"IsVirtual":false,"Name":"数值变量中的非正态分布","Binding":"var_nonnormal","ParaType":"FlowVariables","Editor":{"AllowEdit":false,"Source":"FromInPort:data_table_uri","ExcludedVarialbleParameterNames":[],"SourceValiableParameterNames":["选择数值变量"],"SingleSelected":false,"IsPassword":false,"TextValue":null,"EditorType":"FlowVariableSelector","Id":"9a5ff50f-51f2-490c-84f6-8db4052852c0","ParentId":null,"DisplayName":"数值变量中的非正态分布","PlaceHolder":null,"ForeignName":"Non-Normal Distribution Numerical Variables","Description":"选择数值变量里的变量，进行正态性检验","Binding":"var_nonnormal","MaskExpression":null,"CanBeNull":true,"VisibilityExpression":"false","ValueChangedAction":null,"ValueChangedParameter":null,"Value":null,"IsVirtual":false,"Disable":false},"Value":null,"DisplayText":null,"Description":"选择数值变量里的变量，进行正态性检验","CanBeNull":true,"HasSeriesStructures":false},{"IsVirtual":false,"Name":"选择分类变量","Binding":"var_cat","ParaType":"FlowVariables","Editor":{"AllowEdit":false,"Source":"FromInPort:data_table_uri","ExcludedVarialbleParameterNames":["选择分组变量","选择数值变量"],"SourceValiableParameterNames":[],"SingleSelected":false,"IsPassword":false,"TextValue":null,"EditorType":"FlowVariableSelector","Id":"b44d3e35-579d-4ec1-89c5-5e82608c5e7a","ParentId":null,"DisplayName":"选择分类变量","PlaceHolder":null,"ForeignName":"Categorical Variables","Description":"选择分类变量","Binding":"var_cat","MaskExpression":null,"CanBeNull":true,"VisibilityExpression":"false","ValueChangedAction":null,"ValueChangedParameter":null,"Value":null,"IsVirtual":false,"Disable":false},"Value":null,"DisplayText":null,"Description":"选择分类变量","CanBeNull":true,"HasSeriesStructures":false},{"IsVirtual":false,"Name":"选择Fisher精确检验的变量","Binding":"var_exact","ParaType":"FlowVariables","Editor":{"AllowEdit":false,"Source":"FromInPort:data_table_uri","ExcludedVarialbleParameterNames":[],"SourceValiableParameterNames":["选择分类变量"],"SingleSelected":false,"IsPassword":false,"TextValue":null,"EditorType":"FlowVariableSelector","Id":"72c72119-00e7-4f65-8211-971d067e5616","ParentId":null,"DisplayName":"选择Fisher精确检验的变量","PlaceHolder":null,"ForeignName":"Fisher Exact Test Variables","Description":"选择分类变量里的小样本(N<=30)变量，进行Fisher检验","Binding":"var_exact","MaskExpression":null,"CanBeNull":true,"VisibilityExpression":"false","ValueChangedAction":null,"ValueChangedParameter":null,"Value":null,"IsVirtual":false,"Disable":false},"Value":null,"DisplayText":null,"Description":"选择分类变量里的小样本(N<=30)变量，进行Fisher检验","CanBeNull":true,"HasSeriesStructures":false},{"IsVirtual":false,"Name":"连续变量输出格式","Binding":"format","ParaType":"Single","Editor":{"Editable":false,"UseIndex":true,"MultiSelect":false,"Items":["Mean(SD)","Mean ± SD","Median (Min-Max)","Median (Q1-Q3)","Mean (95% CI)"],"IsPassword":false,"TextValue":"Median (Q1-Q3)","EditorType":"ComboEdit","Id":"44a65528-3381-48f8-92ed-1bfecb93f31f","ParentId":null,"DisplayName":"连续变量输出格式","PlaceHolder":null,"ForeignName":"Output Format","Description":"选择输出数值的格式","Binding":"format","MaskExpression":null,"CanBeNull":false,"VisibilityExpression":"true","ValueChangedAction":null,"ValueChangedParameter":null,"Value":"Median (Q1-Q3)","IsVirtual":false,"Disable":false},"Value":"4","DisplayText":"Median (Q1-Q3)","Description":"选择输出数值的格式","CanBeNull":false,"HasSeriesStructures":false},{"IsVirtual":false,"Name":"保留小数位数","Binding":"dec","ParaType":"Single","Editor":{"Editable":true,"UseIndex":false,"MultiSelect":false,"Items":["1","2","3","4"],"IsPassword":false,"TextValue":"2","EditorType":"ComboEdit","Id":"504cd493-5465-45da-8ab5-debadffdabe4","ParentId":null,"DisplayName":"保留小数位数","PlaceHolder":null,"ForeignName":"Number of Decimal Places","Description":"选择保留小数位数，1代表小数点1位。如果没有要选择的，可以输入一个整数，小数的位数","Binding":"dec","MaskExpression":null,"CanBeNull":false,"VisibilityExpression":"true","ValueChangedAction":null,"ValueChangedParameter":null,"Value":"2","IsVirtual":false,"Disable":false},"Value":"2","DisplayText":"2","Description":"选择保留小数位数，1代表小数点1位。如果没有要选择的，可以输入一个整数，小数的位数","CanBeNull":false,"HasSeriesStructures":false}],"UpStreamStatsDataStreams":[],"UnitResult":null,"InterfaceScriptFile":null,"FunctionScriptFile":null,"IsValid":false,"Status":"None","HasResult":false,"Ports":{"InPorts":[{"AllowMultiInput":true,"ClassType":"InputPort","ParentOutputPortIds":[],"ParentUnitIds":[],"Id":"StatsStreamPorts/7e679f1b-86af-4ab7-9001-6e5f26d211a7","PortType":"FLOW","PortColor":"#000000","PortShape":"Flow","Name":"流程","Code":"FlowIn","Description":"流程走向，仅传递上个节点的Id。","Disable":false,"UnitId":78,"Value":null,"LinkParameter":null},{"AllowMultiInput":false,"ClassType":"InputPort","ParentOutputPortIds":["StatsStreamPorts/fb93e67a-c552-4519-86c6-d13671e6b765"],"ParentUnitIds":[74],"Id":"StatsStreamPorts/7ba6ed1a-9b7f-4b14-bf0f-7709b0c77d6d","PortType":"TSVURI","PortColor":"#0265C0","PortShape":"Square","Name":"数据集","Code":"data_table_uri","Description":"数据集URI","Disable":false,"UnitId":78,"Value":"E:\\Study\\shou yi shu ju ku\\BSH8.0\\BSH8.0\\DM_TransformVarType_py_Port_74/result_datatable.tsv","LinkParameter":null},{"AllowMultiInput":false,"ClassType":"InputPort","ParentOutputPortIds":[],"ParentUnitIds":[],"Id":"StatsStreamPorts/e8795d28-73f3-433c-8f1c-b7e42c616e3a","PortType":"VARIABLETEXT","PortColor":"#F57C00","PortShape":"Rhombus","Name":"变量参数","Code":"var_all","Description":"要运算的变量","Disable":false,"UnitId":78,"Value":null,"LinkParameter":null},{"AllowMultiInput":false,"ClassType":"InputPort","ParentOutputPortIds":[],"ParentUnitIds":[],"Id":"StatsStreamPorts/b2f82ead-f32b-4670-99d7-38cae80b3024","PortType":"VARIABLETEXT","PortColor":"#F57C00","PortShape":"Rhombus","Name":"分组变量","Code":"var_treatment","Description":"要运算的变量","Disable":false,"UnitId":78,"Value":null,"LinkParameter":null}],"OutPorts":[{"ClassType":"OutputPort","Id":"StatsStreamPorts/4ddb1320-d3f3-4abd-a844-d91817170cee","PortType":"FLOW","PortColor":"#000000","PortShape":"Flow","Name":"流程","Code":"FlowOut","Description":"流程走向的出口。","Disable":false,"UnitId":0,"Value":null,"LinkParameter":null},{"ClassType":"OutputPort","Id":"StatsStreamPorts/32f47f4e-e9ba-4040-8909-737a71d96ccb","PortType":"TSVURI","PortColor":"#0265C0","PortShape":"Square","Name":"输出上游数据集","Code":"URIResult","Description":"上游数据","Disable":false,"UnitId":0,"Value":"E:\\Study\\shou yi shu ju ku\\BSH8.0\\BSH8.0/DA_DescriptStatsDataAnalysis_r_Plus_78/data_table_for_downstream.tsv","LinkParameter":null}]},"UnitState":{"KeyValues":[],"ClassType":"UnitState"},"Content":null,"Result":{"SpuResultLocation":"E:\\Study\\shou yi shu ju ku\\BSH8.0\\BSH8.0\\DA_DescriptStatsDataAnalysis_r_Plus_78","ResultFiles":[],"JsonResultForDownstream":null},"NeedUpdate":false,"NeedUpdateInfo":null,"NeedRepeat":false,"LoopIndex":0,"LoopElement":null,"DomainId":"eacae0e1-22e5-40ca-9cad-029beea83f02","Id":"StatsProcessingUnits/eacae0e1-22e5-40ca-9cad-029beea83f02"},"StatsModuleInfoFlow":null,"IndexOfPlan":78,"IsReadyToRun":false,"InPorts":[{"AllowMultiInput":true,"ParentNodeIndexs":[],"ParentNodeIds":[],"ParentOutPortIds":[],"ClassType":"StatsStreamInPort","Id":"StatsStreamPorts/7e679f1b-86af-4ab7-9001-6e5f26d211a7","Name":"流程","Code":"FlowIn","Description":"流程走向，仅传递上个节点的Id。","BelongingNodeIndex":78,"BelongingNodeId":"StatsStreamNodes/1f1f8ee4-9f75-4772-8ea1-765397251959","PortType":"FLOW","PortColor":"#000000","PortShape":"Flow","Value":null,"Disable":false,"LinkParameter":null},{"AllowMultiInput":false,"ParentNodeIndexs":[74],"ParentNodeIds":["StatsStreamNodes/5b4b28ec-e9ea-449f-8012-97e686a012af"],"ParentOutPortIds":["StatsStreamPorts/fb93e67a-c552-4519-86c6-d13671e6b765"],"ClassType":"StatsStreamInPort","Id":"StatsStreamPorts/7ba6ed1a-9b7f-4b14-bf0f-7709b0c77d6d","Name":"数据集","Code":"data_table_uri","Description":"数据集URI","BelongingNodeIndex":78,"BelongingNodeId":"StatsStreamNodes/1f1f8ee4-9f75-4772-8ea1-765397251959","PortType":"TSVURI","PortColor":"#0265C0","PortShape":"Square","Value":"E:\\Study\\shou yi shu ju ku\\BSH8.0\\BSH8.0\\DM_TransformVarType_py_Port_74/result_datatable.tsv","Disable":false,"LinkParameter":null},{"AllowMultiInput":false,"ParentNodeIndexs":[],"ParentNodeIds":[],"ParentOutPortIds":[],"ClassType":"StatsStreamInPort","Id":"StatsStreamPorts/e8795d28-73f3-433c-8f1c-b7e42c616e3a","Name":"变量参数","Code":"var_all","Description":"要运算的变量","BelongingNodeIndex":78,"BelongingNodeId":"StatsStreamNodes/1f1f8ee4-9f75-4772-8ea1-765397251959","PortType":"VARIABLETEXT","PortColor":"#F57C00","PortShape":"Rhombus","Value":null,"Disable":false,"LinkParameter":null},{"AllowMultiInput":false,"ParentNodeIndexs":[],"ParentNodeIds":[],"ParentOutPortIds":[],"ClassType":"StatsStreamInPort","Id":"StatsStreamPorts/b2f82ead-f32b-4670-99d7-38cae80b3024","Name":"分组变量","Code":"var_treatment","Description":"要运算的变量","BelongingNodeIndex":78,"BelongingNodeId":"StatsStreamNodes/1f1f8ee4-9f75-4772-8ea1-765397251959","PortType":"VARIABLETEXT","PortColor":"#F57C00","PortShape":"Rhombus","Value":null,"Disable":false,"LinkParameter":null}],"OutPorts":[{"ClassType":"StatsStreamOutPort","Id":"StatsStreamPorts/4ddb1320-d3f3-4abd-a844-d91817170cee","Name":"流程","Code":"FlowOut","Description":"流程走向的出口。","BelongingNodeIndex":78,"BelongingNodeId":"StatsStreamNodes/1f1f8ee4-9f75-4772-8ea1-765397251959","PortType":"FLOW","PortColor":"#000000","PortShape":"Flow","Value":null,"Disable":false,"LinkParameter":null},{"ClassType":"StatsStreamOutPort","Id":"StatsStreamPorts/32f47f4e-e9ba-4040-8909-737a71d96ccb","Name":"输出上游数据集","Code":"URIResult","Description":"上游数据","BelongingNodeIndex":78,"BelongingNodeId":"StatsStreamNodes/1f1f8ee4-9f75-4772-8ea1-765397251959","PortType":"TSVURI","PortColor":"#0265C0","PortShape":"Square","Value":"E:\\Study\\shou yi shu ju ku\\BSH8.0\\BSH8.0/DA_DescriptStatsDataAnalysis_r_Plus_78/data_table_for_downstream.tsv","Disable":false,"LinkParameter":null}],"Disable":false,"LogContents":[],"DomainId":"1f1f8ee4-9f75-4772-8ea1-765397251959","Id":"StatsStreamNodes/1f1f8ee4-9f75-4772-8ea1-765397251959"},{"Index":34,"ParentIds":["StatsStreamNodes/bf9123c6-118a-4b35-9406-86808efea5ce"],"ParentIndexs":[5],"IsRoot":false,"IsRunning":false,"Level":0,"SubLevel":0,"StatsProcessingUnit":{"UnitType":"DataManipulation","IndexOfPlan":79,"IdOfPlan":"ML_RandomForestL_py_Plus_79","ModuleInfo":{"Category":"机器学习","CategoryColor":"#00BFFF","CanBeIndependent":false,"UnitType":"DataManipulation","ProgrammingLanguage":"Python","Name":"随机森林_Plus","ForeignName":"Random Forest Learner Plus","Code":"ML_RandomForestL_py_Plus","Description":"随机森林（Random Forest）是一种集成学习（Ensemble Learning）方法，通过组合多个决策树模型来进行分类和回归任务，以提高单个决策树模型的性能和稳定性。","IsHidden":false,"AvailableUpstreamModules":[],"InvalidUpstreamModule":[],"Version":"1.0"},"Language":"Python","Code":"ML_RandomForestL_py_Plus","WorkingPath":"E:\\Study\\shou yi shu ju ku\\BSH8.0\\BSH8.0","NeedSourceData":false,"IsSource":false,"Parameters":[{"IsVirtual":false,"Name":"选择特征变量","Binding":"feature_space","ParaType":"FlowVariables","Editor":{"AllowEdit":false,"Source":"FromInPort:Train","ExcludedVarialbleParameterNames":[],"SourceValiableParameterNames":[],"SingleSelected":false,"IsPassword":false,"TextValue":"SBP,DBP,GLU,LVMI,LVIDDI,MVCP_Sd,IVS-AO Angle,MV_A","EditorType":"FlowVariableSelector","Id":"2ea1c48a-42cd-41fa-937e-77bfa5321ca8","ParentId":null,"DisplayName":"选择特征变量","PlaceHolder":null,"ForeignName":"Select Feature Variable","Description":"选择可以作为特征进行学习的变量","Binding":"feature_space","MaskExpression":null,"CanBeNull":false,"VisibilityExpression":"true","ValueChangedAction":null,"ValueChangedParameter":null,"Value":"SBP,DBP,GLU,LVMI,LVIDDI,MVCP_Sd,IVS-AO Angle,MV_A","IsVirtual":false,"Disable":false},"Value":"SBP,DBP,GLU,LVMI,LVIDDI,MVCP_Sd,IVS-AO Angle,MV_A","DisplayText":"SBP,DBP,GLU,LVMI,LVIDDI,MVCP_Sd,IVS-AO Angle,MV_A","Description":"选择可以作为特征进行学习的变量","CanBeNull":false,"HasSeriesStructures":false},{"IsVirtual":false,"Name":"选择目标变量","Binding":"labels","ParaType":"FlowVariables","Editor":{"AllowEdit":false,"Source":"FromInPort:Train","ExcludedVarialbleParameterNames":["选择特征变量"],"SourceValiableParameterNames":[],"SingleSelected":true,"IsPassword":false,"TextValue":"Group","EditorType":"FlowVariableSelector","Id":"87ec6eb9-01d4-4f96-9cca-79ed41e7ad95","ParentId":null,"DisplayName":"选择目标变量","PlaceHolder":null,"ForeignName":"Select Target Variable","Description":"选择只有0和1的二分类变量","Binding":"labels","MaskExpression":null,"CanBeNull":false,"VisibilityExpression":"true","ValueChangedAction":null,"ValueChangedParameter":null,"Value":"Group","IsVirtual":false,"Disable":false},"Value":"Group","DisplayText":"Group","Description":"选择只有0和1的二分类变量","CanBeNull":false,"HasSeriesStructures":false},{"IsVirtual":false,"Name":"模型名","Binding":"modelname","ParaType":"Single","Editor":{"IsPassword":false,"TextValue":"RF","EditorType":"TextEdit","Id":"ed09ad6d-66c7-418a-93cd-9104a15b0834","ParentId":null,"DisplayName":"模型名","PlaceHolder":null,"ForeignName":"Model Name","Description":"自定义模型名。","Binding":"modelname","MaskExpression":null,"CanBeNull":false,"VisibilityExpression":"true","ValueChangedAction":null,"ValueChangedParameter":null,"Value":"RF","IsVirtual":false,"Disable":false},"Value":"RF","DisplayText":"RF","Description":"自定义模型名。","CanBeNull":false,"HasSeriesStructures":false},{"IsVirtual":false,"Name":"设置随机数","Binding":"random_state","ParaType":"Single","Editor":{"IsPassword":false,"TextValue":"1","EditorType":"TextEdit","Id":"0e55fb34-88fa-4d13-a122-2a82de3447ca","ParentId":null,"DisplayName":"设置随机数","PlaceHolder":null,"ForeignName":"Random State","Description":null,"Binding":"random_state","MaskExpression":null,"CanBeNull":true,"VisibilityExpression":"true","ValueChangedAction":null,"ValueChangedParameter":null,"Value":"1","IsVirtual":false,"Disable":false},"Value":"1","DisplayText":"1","Description":null,"CanBeNull":true,"HasSeriesStructures":false},{"IsVirtual":false,"Name":"树数量","Binding":"n_estimators","ParaType":"Single","Editor":{"IsPassword":false,"TextValue":"100","EditorType":"TextEdit","Id":"e1812ce7-7cc4-47b7-85e2-ce97488fe4bc","ParentId":null,"DisplayName":"树数量","PlaceHolder":null,"ForeignName":"Tree Number","Description":null,"Binding":"n_estimators","MaskExpression":null,"CanBeNull":true,"VisibilityExpression":"true","ValueChangedAction":null,"ValueChangedParameter":null,"Value":"100","IsVirtual":false,"Disable":false},"Value":"100","DisplayText":"100","Description":null,"CanBeNull":true,"HasSeriesStructures":false},{"IsVirtual":false,"Name":"损失函数算法选择","Binding":"criterion","ParaType":"Single","Editor":{"Editable":false,"UseIndex":false,"MultiSelect":false,"Items":["gini","entropy","log_loss"],"IsPassword":false,"TextValue":"gini","EditorType":"ComboEdit","Id":"e7d5408b-ba69-4888-9443-343b545b0986","ParentId":null,"DisplayName":"损失函数算法选择","PlaceHolder":null,"ForeignName":"Loss Function Selection","Description":"用于衡量决策树分裂质量的标准。决策树算法根据该标准来选择最佳的分裂点。常见的选择有两种：基尼系数（gini）：基尼系数衡量了节点的不纯度，即在该节点上随机选择一个样本，错误地分类它的概率。基尼系数越小，节点的纯度越高。信息增益（entropy）：信息增益使用信息熵来度量节点的不确定性。节点的信息熵越小，意味着节点的纯度越高。","Binding":"criterion","MaskExpression":null,"CanBeNull":false,"VisibilityExpression":"true","ValueChangedAction":null,"ValueChangedParameter":null,"Value":"gini","IsVirtual":false,"Disable":false},"Value":"gini","DisplayText":"gini","Description":"用于衡量决策树分裂质量的标准。决策树算法根据该标准来选择最佳的分裂点。常见的选择有两种：基尼系数（gini）：基尼系数衡量了节点的不纯度，即在该节点上随机选择一个样本，错误地分类它的概率。基尼系数越小，节点的纯度越高。信息增益（entropy）：信息增益使用信息熵来度量节点的不确定性。节点的信息熵越小，意味着节点的纯度越高。","CanBeNull":false,"HasSeriesStructures":false},{"IsVirtual":false,"Name":"最大深度","Binding":"max_depth","ParaType":"Single","Editor":{"IsPassword":false,"TextValue":"3","EditorType":"TextEdit","Id":"815aceb3-7413-4162-bf58-dfdd15232c6c","ParentId":null,"DisplayName":"最大深度","PlaceHolder":null,"ForeignName":"Maximum splits for all trees","Description":"限制决策树的最大深度，用于控制决策树的复杂度。较小的max_depth值可防止过拟合，但可能损失一些模型性能。默认情况下，决策树没有最大深度限制。","Binding":"max_depth","MaskExpression":null,"CanBeNull":true,"VisibilityExpression":"true","ValueChangedAction":null,"ValueChangedParameter":null,"Value":"3","IsVirtual":false,"Disable":false},"Value":"3","DisplayText":"3","Description":"限制决策树的最大深度，用于控制决策树的复杂度。较小的max_depth值可防止过拟合，但可能损失一些模型性能。默认情况下，决策树没有最大深度限制。","CanBeNull":true,"HasSeriesStructures":false},{"IsVirtual":false,"Name":"最小拆分样本数","Binding":"min_sample_split","ParaType":"Single","Editor":{"IsPassword":false,"TextValue":"2","EditorType":"TextEdit","Id":"2e245993-a2e2-430c-93f9-854b88f37e73","ParentId":null,"DisplayName":"最小拆分样本数","PlaceHolder":null,"ForeignName":"Minimum number of samples","Description":"拆分内部树节点所需的最小样本数。","Binding":"min_sample_split","MaskExpression":null,"CanBeNull":true,"VisibilityExpression":"true","ValueChangedAction":null,"ValueChangedParameter":null,"Value":"2","IsVirtual":false,"Disable":false},"Value":"2","DisplayText":"2","Description":"拆分内部树节点所需的最小样本数。","CanBeNull":true,"HasSeriesStructures":false},{"IsVirtual":false,"Name":"叶节点最小样本数","Binding":"min_sample_leaf","ParaType":"Single","Editor":{"IsPassword":false,"TextValue":"1","EditorType":"TextEdit","Id":"46e115ff-0978-4243-ae1b-369d791b58bb","ParentId":null,"DisplayName":"叶节点最小样本数","PlaceHolder":null,"ForeignName":"Minimum number of leafs","Description":"叶节点上所需的最小样本数。只有在左分支和右分支中的每一个中留下叶节点最小样本数训练样本的情况下，考虑任何深度的分割点。这可能是在回归中具有平滑的效果。","Binding":"min_sample_leaf","MaskExpression":null,"CanBeNull":true,"VisibilityExpression":"true","ValueChangedAction":null,"ValueChangedParameter":null,"Value":"1","IsVirtual":false,"Disable":false},"Value":"1","DisplayText":"1","Description":"叶节点上所需的最小样本数。只有在左分支和右分支中的每一个中留下叶节点最小样本数训练样本的情况下，考虑任何深度的分割点。这可能是在回归中具有平滑的效果。","CanBeNull":true,"HasSeriesStructures":false},{"IsVirtual":false,"Name":"最大特征数","Binding":"max_features","ParaType":"Single","Editor":{"IsPassword":false,"TextValue":null,"EditorType":"TextEdit","Id":"9a83c45e-0a32-438d-912d-40a2f97f1e0e","ParentId":null,"DisplayName":"最大特征数","PlaceHolder":null,"ForeignName":"Max feature","Description":"在寻找最佳分割时要考虑的特征数量。","Binding":"max_features","MaskExpression":null,"CanBeNull":true,"VisibilityExpression":"true","ValueChangedAction":null,"ValueChangedParameter":null,"Value":null,"IsVirtual":false,"Disable":false},"Value":null,"DisplayText":null,"Description":"在寻找最佳分割时要考虑的特征数量。","CanBeNull":true,"HasSeriesStructures":false},{"IsVirtual":false,"Name":"最大叶节点数","Binding":"max_leaf_nodes","ParaType":"Single","Editor":{"IsPassword":false,"TextValue":null,"EditorType":"TextEdit","Id":"5545d99f-c87b-4271-87dd-6c75b114b018","ParentId":null,"DisplayName":"最大叶节点数","PlaceHolder":null,"ForeignName":"Max leaf nodes","Description":"优先以最大叶节点的方式构建树。","Binding":"max_leaf_nodes","MaskExpression":null,"CanBeNull":true,"VisibilityExpression":"true","ValueChangedAction":null,"ValueChangedParameter":null,"Value":null,"IsVirtual":false,"Disable":false},"Value":null,"DisplayText":null,"Description":"优先以最大叶节点的方式构建树。","CanBeNull":true,"HasSeriesStructures":false},{"IsVirtual":false,"Name":"最小不纯度衰减阈值","Binding":"min_impurity_decrease","ParaType":"Single","Editor":{"IsPassword":false,"TextValue":"0.0","EditorType":"TextEdit","Id":"e3c8f218-c712-425a-8599-4988093fbc2e","ParentId":null,"DisplayName":"最小不纯度衰减阈值","PlaceHolder":null,"ForeignName":"Min impurity decrease","Description":"如果该分裂导致节点纯度减少大于或等于该值，则节点将被分裂。","Binding":"min_impurity_decrease","MaskExpression":null,"CanBeNull":true,"VisibilityExpression":"true","ValueChangedAction":null,"ValueChangedParameter":null,"Value":"0.0","IsVirtual":false,"Disable":false},"Value":"0.0","DisplayText":"0.0","Description":"如果该分裂导致节点纯度减少大于或等于该值，则节点将被分裂。","CanBeNull":true,"HasSeriesStructures":false}],"UpStreamStatsDataStreams":[],"UnitResult":null,"InterfaceScriptFile":null,"FunctionScriptFile":null,"IsValid":false,"Status":"None","HasResult":false,"Ports":{"InPorts":[{"AllowMultiInput":true,"ClassType":"InputPort","ParentOutputPortIds":[],"ParentUnitIds":[],"Id":"StatsStreamPorts/c3e123e5-4766-40bf-8339-10cd7e7f4062","PortType":"FLOW","PortColor":"#000000","PortShape":"Flow","Name":"流程","Code":"FlowIn","Description":"流程走向，仅传递上个节点的Id。","Disable":false,"UnitId":79,"Value":null,"LinkParameter":null},{"AllowMultiInput":false,"ClassType":"InputPort","ParentOutputPortIds":["StatsStreamPorts/523838d7-71f4-4ed6-b05c-88ca4a014adb"],"ParentUnitIds":[5],"Id":"StatsStreamPorts/bc5b212d-144b-4821-a12b-495b5d877164","PortType":"TRAINDATA","PortColor":"#706FD3","PortShape":"Square","Name":"训练集","Code":"Train","Description":"训练集输入。","Disable":false,"UnitId":79,"Value":"E:\\Study\\shou yi shu ju ku\\BSH8.0\\BSH8.0\\ML_TrainTestSplit_py_Plus_5/train_data.tsv","LinkParameter":null}],"OutPorts":[{"ClassType":"OutputPort","Id":"StatsStreamPorts/39ed52ba-d89d-49c3-a65c-e683522a66cd","PortType":"FLOW","PortColor":"#000000","PortShape":"Flow","Name":"流程","Code":"FlowOut","Description":"流程走向的出口。","Disable":false,"UnitId":0,"Value":null,"LinkParameter":null},{"ClassType":"OutputPort","Id":"StatsStreamPorts/c842fb04-141f-4ab7-9c4c-234f725a37a4","PortType":"MODEL","PortColor":"#83a4d4","PortShape":"Triangle","Name":"模型","Code":"Model","Description":"传输模型文件。","Disable":false,"UnitId":0,"Value":"E:\\Study\\shou yi shu ju ku\\BSH8.0\\BSH8.0\\ML_RandomForestL_py_Plus_79\\RFmodel.dat","LinkParameter":null},{"ClassType":"OutputPort","Id":"StatsStreamPorts/1f2d1463-d1b9-4736-87a2-5c19065f61d3","PortType":"TSVURI","PortColor":"#0265C0","PortShape":"Square","Name":"输出数据集","Code":"URIResult","Description":"数据","Disable":false,"UnitId":0,"Value":"E:\\Study\\shou yi shu ju ku\\BSH8.0\\BSH8.0\\ML_RandomForestL_py_Plus_79\\RFtrainres.tsv","LinkParameter":null}]},"UnitState":{"KeyValues":[],"ClassType":"UnitState"},"Content":null,"Result":{"SpuResultLocation":"E:\\Study\\shou yi shu ju ku\\BSH8.0\\BSH8.0\\ML_RandomForestL_py_Plus_79","ResultFiles":[],"JsonResultForDownstream":null},"NeedUpdate":false,"NeedUpdateInfo":null,"NeedRepeat":false,"LoopIndex":0,"LoopElement":null,"DomainId":"d815f8ca-6388-4316-89e3-cfdd60c0cff2","Id":"StatsProcessingUnits/d815f8ca-6388-4316-89e3-cfdd60c0cff2"},"StatsModuleInfoFlow":null,"IndexOfPlan":79,"IsReadyToRun":false,"InPorts":[{"AllowMultiInput":true,"ParentNodeIndexs":[],"ParentNodeIds":[],"ParentOutPortIds":[],"ClassType":"StatsStreamInPort","Id":"StatsStreamPorts/c3e123e5-4766-40bf-8339-10cd7e7f4062","Name":"流程","Code":"FlowIn","Description":"流程走向，仅传递上个节点的Id。","BelongingNodeIndex":79,"BelongingNodeId":"StatsStreamNodes/c55f9e6a-8924-4539-8ac7-329f2168e670","PortType":"FLOW","PortColor":"#000000","PortShape":"Flow","Value":null,"Disable":false,"LinkParameter":null},{"AllowMultiInput":false,"ParentNodeIndexs":[5],"ParentNodeIds":["StatsStreamNodes/bf9123c6-118a-4b35-9406-86808efea5ce"],"ParentOutPortIds":["StatsStreamPorts/523838d7-71f4-4ed6-b05c-88ca4a014adb"],"ClassType":"StatsStreamInPort","Id":"StatsStreamPorts/bc5b212d-144b-4821-a12b-495b5d877164","Name":"训练集","Code":"Train","Description":"训练集输入。","BelongingNodeIndex":79,"BelongingNodeId":"StatsStreamNodes/c55f9e6a-8924-4539-8ac7-329f2168e670","PortType":"TRAINDATA","PortColor":"#706FD3","PortShape":"Square","Value":"E:\\Study\\shou yi shu ju ku\\BSH8.0\\BSH8.0\\ML_TrainTestSplit_py_Plus_5/train_data.tsv","Disable":false,"LinkParameter":null}],"OutPorts":[{"ClassType":"StatsStreamOutPort","Id":"StatsStreamPorts/39ed52ba-d89d-49c3-a65c-e683522a66cd","Name":"流程","Code":"FlowOut","Description":"流程走向的出口。","BelongingNodeIndex":79,"BelongingNodeId":"StatsStreamNodes/c55f9e6a-8924-4539-8ac7-329f2168e670","PortType":"FLOW","PortColor":"#000000","PortShape":"Flow","Value":null,"Disable":false,"LinkParameter":null},{"ClassType":"StatsStreamOutPort","Id":"StatsStreamPorts/c842fb04-141f-4ab7-9c4c-234f725a37a4","Name":"模型","Code":"Model","Description":"传输模型文件。","BelongingNodeIndex":79,"BelongingNodeId":"StatsStreamNodes/c55f9e6a-8924-4539-8ac7-329f2168e670","PortType":"MODEL","PortColor":"#83a4d4","PortShape":"Triangle","Value":"E:\\Study\\shou yi shu ju ku\\BSH8.0\\BSH8.0\\ML_RandomForestL_py_Plus_79\\RFmodel.dat","Disable":false,"LinkParameter":null},{"ClassType":"StatsStreamOutPort","Id":"StatsStreamPorts/1f2d1463-d1b9-4736-87a2-5c19065f61d3","Name":"输出数据集","Code":"URIResult","Description":"数据","BelongingNodeIndex":79,"BelongingNodeId":"StatsStreamNodes/c55f9e6a-8924-4539-8ac7-329f2168e670","PortType":"TSVURI","PortColor":"#0265C0","PortShape":"Square","Value":"E:\\Study\\shou yi shu ju ku\\BSH8.0\\BSH8.0\\ML_RandomForestL_py_Plus_79\\RFtrainres.tsv","Disable":false,"LinkParameter":null}],"Disable":false,"LogContents":[],"DomainId":"c55f9e6a-8924-4539-8ac7-329f2168e670","Id":"StatsStreamNodes/c55f9e6a-8924-4539-8ac7-329f2168e670"},{"Index":35,"ParentIds":["StatsStreamNodes/c55f9e6a-8924-4539-8ac7-329f2168e670","StatsStreamNodes/9c4a02c0-7db1-435d-9cff-df26b5016399"],"ParentIndexs":[79,77],"IsRoot":false,"IsRunning":false,"Level":0,"SubLevel":0,"StatsProcessingUnit":{"UnitType":"DataManipulation","IndexOfPlan":80,"IdOfPlan":"ML_CommonP_py_Plus_80","ModuleInfo":{"Category":"机器学习","CategoryColor":"#00BFFF","CanBeIndependent":false,"UnitType":"DataManipulation","ProgrammingLanguage":"Python","Name":"分类预测_Plus","ForeignName":"Common Predictor Plus","Code":"ML_CommonP_py_Plus","Description":"分类预测模块，用于分类模型的预测任务，导入模型和测试数据集即可进行预测，可接在所有的分类模型后。","IsHidden":false,"AvailableUpstreamModules":[],"InvalidUpstreamModule":[],"Version":"1.0"},"Language":"Python","Code":"ML_CommonP_py_Plus","WorkingPath":"E:\\Study\\shou yi shu ju ku\\BSH8.0\\BSH8.0","NeedSourceData":false,"IsSource":false,"Parameters":[],"UpStreamStatsDataStreams":[],"UnitResult":null,"InterfaceScriptFile":null,"FunctionScriptFile":null,"IsValid":false,"Status":"None","HasResult":false,"Ports":{"InPorts":[{"AllowMultiInput":true,"ClassType":"InputPort","ParentOutputPortIds":[],"ParentUnitIds":[],"Id":"StatsStreamPorts/e88a291f-6984-4c28-8e28-5d246d554687","PortType":"FLOW","PortColor":"#000000","PortShape":"Flow","Name":"流程","Code":"FlowIn","Description":"流程走向，仅传递上个节点的Id。","Disable":false,"UnitId":80,"Value":null,"LinkParameter":null},{"AllowMultiInput":false,"ClassType":"InputPort","ParentOutputPortIds":["StatsStreamPorts/c842fb04-141f-4ab7-9c4c-234f725a37a4"],"ParentUnitIds":[79],"Id":"StatsStreamPorts/fa798050-6c68-4b59-aabe-045f60ce02d5","PortType":"MODEL","PortColor":"#83a4d4","PortShape":"Triangle","Name":"模型","Code":"Model","Description":"传输模型文件。","Disable":false,"UnitId":80,"Value":"E:\\Study\\shou yi shu ju ku\\BSH8.0\\BSH8.0\\ML_RandomForestL_py_Plus_79\\RFmodel.dat","LinkParameter":null},{"AllowMultiInput":false,"ClassType":"InputPort","ParentOutputPortIds":["StatsStreamPorts/0c8ef51a-2ae7-4ab8-913b-e849197495a8"],"ParentUnitIds":[77],"Id":"StatsStreamPorts/e85a8905-1f56-41ce-9e47-9052d587ea33","PortType":"TESTDATA","PortColor":"#0ABFBC","PortShape":"Square","Name":"测试集","Code":"Test","Description":"测试集输入。","Disable":false,"UnitId":80,"Value":"E:\\Study\\shou yi shu ju ku\\BSH8.0\\BSH8.0\\ML_ImportTestData_py_Plus_77/test_data.tsv","LinkParameter":null}],"OutPorts":[{"ClassType":"OutputPort","Id":"StatsStreamPorts/b3e3e390-8242-4135-9a84-818f7af0eecd","PortType":"FLOW","PortColor":"#000000","PortShape":"Flow","Name":"流程","Code":"FlowOut","Description":"流程走向的出口。","Disable":false,"UnitId":0,"Value":null,"LinkParameter":null},{"ClassType":"OutputPort","Id":"StatsStreamPorts/4eb24157-ae3a-4f3e-911e-6d1fd2ff9a04","PortType":"TSVURI","PortColor":"#0265C0","PortShape":"Square","Name":"输出数据集","Code":"URIResult","Description":"数据","Disable":false,"UnitId":0,"Value":"E:\\Study\\shou yi shu ju ku\\BSH8.0\\BSH8.0\\ML_CommonP_py_Plus_80\\RF_ML_predres.tsv","LinkParameter":null}]},"UnitState":{"KeyValues":[],"ClassType":"UnitState"},"Content":null,"Result":{"SpuResultLocation":"E:\\Study\\shou yi shu ju ku\\BSH8.0\\BSH8.0\\ML_CommonP_py_Plus_80","ResultFiles":[],"JsonResultForDownstream":null},"NeedUpdate":false,"NeedUpdateInfo":null,"NeedRepeat":false,"LoopIndex":0,"LoopElement":null,"DomainId":"0abaf437-f2ec-42bd-8f1d-07812f742f6d","Id":"StatsProcessingUnits/0abaf437-f2ec-42bd-8f1d-07812f742f6d"},"StatsModuleInfoFlow":null,"IndexOfPlan":80,"IsReadyToRun":false,"InPorts":[{"AllowMultiInput":true,"ParentNodeIndexs":[],"ParentNodeIds":[],"ParentOutPortIds":[],"ClassType":"StatsStreamInPort","Id":"StatsStreamPorts/e88a291f-6984-4c28-8e28-5d246d554687","Name":"流程","Code":"FlowIn","Description":"流程走向，仅传递上个节点的Id。","BelongingNodeIndex":80,"BelongingNodeId":"StatsStreamNodes/6a380558-a412-498e-be3b-b58c1914edc4","PortType":"FLOW","PortColor":"#000000","PortShape":"Flow","Value":null,"Disable":false,"LinkParameter":null},{"AllowMultiInput":false,"ParentNodeIndexs":[79],"ParentNodeIds":["StatsStreamNodes/c55f9e6a-8924-4539-8ac7-329f2168e670"],"ParentOutPortIds":["StatsStreamPorts/c842fb04-141f-4ab7-9c4c-234f725a37a4"],"ClassType":"StatsStreamInPort","Id":"StatsStreamPorts/fa798050-6c68-4b59-aabe-045f60ce02d5","Name":"模型","Code":"Model","Description":"传输模型文件。","BelongingNodeIndex":80,"BelongingNodeId":"StatsStreamNodes/6a380558-a412-498e-be3b-b58c1914edc4","PortType":"MODEL","PortColor":"#83a4d4","PortShape":"Triangle","Value":"E:\\Study\\shou yi shu ju ku\\BSH8.0\\BSH8.0\\ML_RandomForestL_py_Plus_79\\RFmodel.dat","Disable":false,"LinkParameter":null},{"AllowMultiInput":false,"ParentNodeIndexs":[77],"ParentNodeIds":["StatsStreamNodes/9c4a02c0-7db1-435d-9cff-df26b5016399"],"ParentOutPortIds":["StatsStreamPorts/0c8ef51a-2ae7-4ab8-913b-e849197495a8"],"ClassType":"StatsStreamInPort","Id":"StatsStreamPorts/e85a8905-1f56-41ce-9e47-9052d587ea33","Name":"测试集","Code":"Test","Description":"测试集输入。","BelongingNodeIndex":80,"BelongingNodeId":"StatsStreamNodes/6a380558-a412-498e-be3b-b58c1914edc4","PortType":"TESTDATA","PortColor":"#0ABFBC","PortShape":"Square","Value":"E:\\Study\\shou yi shu ju ku\\BSH8.0\\BSH8.0\\ML_ImportTestData_py_Plus_77/test_data.tsv","Disable":false,"LinkParameter":null}],"OutPorts":[{"ClassType":"StatsStreamOutPort","Id":"StatsStreamPorts/b3e3e390-8242-4135-9a84-818f7af0eecd","Name":"流程","Code":"FlowOut","Description":"流程走向的出口。","BelongingNodeIndex":80,"BelongingNodeId":"StatsStreamNodes/6a380558-a412-498e-be3b-b58c1914edc4","PortType":"FLOW","PortColor":"#000000","PortShape":"Flow","Value":null,"Disable":false,"LinkParameter":null},{"ClassType":"StatsStreamOutPort","Id":"StatsStreamPorts/4eb24157-ae3a-4f3e-911e-6d1fd2ff9a04","Name":"输出数据集","Code":"URIResult","Description":"数据","BelongingNodeIndex":80,"BelongingNodeId":"StatsStreamNodes/6a380558-a412-498e-be3b-b58c1914edc4","PortType":"TSVURI","PortColor":"#0265C0","PortShape":"Square","Value":"E:\\Study\\shou yi shu ju ku\\BSH8.0\\BSH8.0\\ML_CommonP_py_Plus_80\\RF_ML_predres.tsv","Disable":false,"LinkParameter":null}],"Disable":false,"LogContents":[],"DomainId":"6a380558-a412-498e-be3b-b58c1914edc4","Id":"StatsStreamNodes/6a380558-a412-498e-be3b-b58c1914edc4"},{"Index":36,"ParentIds":["StatsStreamNodes/6a380558-a412-498e-be3b-b58c1914edc4"],"ParentIndexs":[80],"IsRoot":false,"IsRunning":false,"Level":0,"SubLevel":0,"StatsProcessingUnit":{"UnitType":"DataManipulation","IndexOfPlan":85,"IdOfPlan":"ML_FileSummary_py_Plus_85","ModuleInfo":{"Category":"机器学习","CategoryColor":"#00BFFF","CanBeIndependent":false,"UnitType":"DataManipulation","ProgrammingLanguage":"Python","Name":"数据集整合_Plus","ForeignName":"Summary Data","Code":"ML_FileSummary_py_Plus","Description":"数据集整合，用于汇总多数据源数据。","IsHidden":false,"AvailableUpstreamModules":[],"InvalidUpstreamModule":[],"Version":"1.0"},"Language":"Python","Code":"ML_FileSummary_py_Plus","WorkingPath":"E:\\Study\\shou yi shu ju ku\\BSH8.0\\BSH8.0","NeedSourceData":false,"IsSource":false,"Parameters":[],"UpStreamStatsDataStreams":[],"UnitResult":null,"InterfaceScriptFile":null,"FunctionScriptFile":null,"IsValid":false,"Status":"None","HasResult":false,"Ports":{"InPorts":[{"AllowMultiInput":true,"ClassType":"InputPort","ParentOutputPortIds":[],"ParentUnitIds":[],"Id":"StatsStreamPorts/e5b15637-a637-4b81-a21e-27d719aa249f","PortType":"FLOW","PortColor":"#000000","PortShape":"Flow","Name":"流程","Code":"FlowIn","Description":"流程走向，仅传递上个节点的Id。","Disable":false,"UnitId":85,"Value":null,"LinkParameter":null},{"AllowMultiInput":true,"ClassType":"InputPort","ParentOutputPortIds":["StatsStreamPorts/4eb24157-ae3a-4f3e-911e-6d1fd2ff9a04"],"ParentUnitIds":[80],"Id":"StatsStreamPorts/c901c98e-ca93-4251-8a48-8fcc94c43254","PortType":"TSVURI","PortColor":"#0265C0","PortShape":"Square","Name":"数据集","Code":"data_table_uri","Description":"数据集URI","Disable":false,"UnitId":85,"Value":"E:\\Study\\shou yi shu ju ku\\BSH8.0\\BSH8.0\\ML_CommonP_py_Plus_80\\RF_ML_predres.tsv","LinkParameter":null}],"OutPorts":[{"ClassType":"OutputPort","Id":"StatsStreamPorts/1cf6f2f0-cf48-4d80-9c84-69e9537fd7f3","PortType":"FLOW","PortColor":"#000000","PortShape":"Flow","Name":"流程","Code":"FlowOut","Description":"流程走向的出口。","Disable":false,"UnitId":0,"Value":null,"LinkParameter":null},{"ClassType":"OutputPort","Id":"StatsStreamPorts/36a83d02-7505-489f-a8f2-5cf3441cfb2e","PortType":"TSVURITEXT","PortColor":"#7CB342","PortShape":"Rhombus","Name":"多数据源输出","Code":"DataURIList","Description":"输出的多个数据源，逗号隔开。","Disable":false,"UnitId":0,"Value":["E:\\Study\\shou yi shu ju ku\\BSH8.0\\BSH8.0\\ML_FileSummary_py_Plus_85\\RF_ML_predres.tsv"],"LinkParameter":null}]},"UnitState":{"KeyValues":[],"ClassType":"UnitState"},"Content":null,"Result":{"SpuResultLocation":"E:\\Study\\shou yi shu ju ku\\BSH8.0\\BSH8.0\\ML_FileSummary_py_Plus_85","ResultFiles":[],"JsonResultForDownstream":null},"NeedUpdate":false,"NeedUpdateInfo":null,"NeedRepeat":false,"LoopIndex":0,"LoopElement":null,"DomainId":"c9e13904-634a-4fb5-9718-303fe999ffd6","Id":"StatsProcessingUnits/c9e13904-634a-4fb5-9718-303fe999ffd6"},"StatsModuleInfoFlow":null,"IndexOfPlan":85,"IsReadyToRun":false,"InPorts":[{"AllowMultiInput":true,"ParentNodeIndexs":[],"ParentNodeIds":[],"ParentOutPortIds":[],"ClassType":"StatsStreamInPort","Id":"StatsStreamPorts/e5b15637-a637-4b81-a21e-27d719aa249f","Name":"流程","Code":"FlowIn","Description":"流程走向，仅传递上个节点的Id。","BelongingNodeIndex":85,"BelongingNodeId":"StatsStreamNodes/b0b0c682-25e1-4ede-afa4-f0c0f782ff0c","PortType":"FLOW","PortColor":"#000000","PortShape":"Flow","Value":null,"Disable":false,"LinkParameter":null},{"AllowMultiInput":true,"ParentNodeIndexs":[80],"ParentNodeIds":["StatsStreamNodes/6a380558-a412-498e-be3b-b58c1914edc4"],"ParentOutPortIds":["StatsStreamPorts/4eb24157-ae3a-4f3e-911e-6d1fd2ff9a04"],"ClassType":"StatsStreamInPort","Id":"StatsStreamPorts/c901c98e-ca93-4251-8a48-8fcc94c43254","Name":"数据集","Code":"data_table_uri","Description":"数据集URI","BelongingNodeIndex":85,"BelongingNodeId":"StatsStreamNodes/b0b0c682-25e1-4ede-afa4-f0c0f782ff0c","PortType":"TSVURI","PortColor":"#0265C0","PortShape":"Square","Value":"E:\\Study\\shou yi shu ju ku\\BSH8.0\\BSH8.0\\ML_CommonP_py_Plus_80\\RF_ML_predres.tsv","Disable":false,"LinkParameter":null}],"OutPorts":[{"ClassType":"StatsStreamOutPort","Id":"StatsStreamPorts/1cf6f2f0-cf48-4d80-9c84-69e9537fd7f3","Name":"流程","Code":"FlowOut","Description":"流程走向的出口。","BelongingNodeIndex":85,"BelongingNodeId":"StatsStreamNodes/b0b0c682-25e1-4ede-afa4-f0c0f782ff0c","PortType":"FLOW","PortColor":"#000000","PortShape":"Flow","Value":null,"Disable":false,"LinkParameter":null},{"ClassType":"StatsStreamOutPort","Id":"StatsStreamPorts/36a83d02-7505-489f-a8f2-5cf3441cfb2e","Name":"多数据源输出","Code":"DataURIList","Description":"输出的多个数据源，逗号隔开。","BelongingNodeIndex":85,"BelongingNodeId":"StatsStreamNodes/b0b0c682-25e1-4ede-afa4-f0c0f782ff0c","PortType":"TSVURITEXT","PortColor":"#7CB342","PortShape":"Rhombus","Value":["E:\\Study\\shou yi shu ju ku\\BSH8.0\\BSH8.0\\ML_FileSummary_py_Plus_85\\RF_ML_predres.tsv"],"Disable":false,"LinkParameter":null}],"Disable":false,"LogContents":[],"DomainId":"b0b0c682-25e1-4ede-afa4-f0c0f782ff0c","Id":"StatsStreamNodes/b0b0c682-25e1-4ede-afa4-f0c0f782ff0c"},{"Index":37,"ParentIds":["StatsStreamNodes/b0b0c682-25e1-4ede-afa4-f0c0f782ff0c"],"ParentIndexs":[85],"IsRoot":false,"IsRunning":false,"Level":0,"SubLevel":0,"StatsProcessingUnit":{"UnitType":"DataManipulation","IndexOfPlan":86,"IdOfPlan":"DA_MultiEstimation_py_Plus_86","ModuleInfo":{"Category":"数据分析","CategoryColor":"#00BFFF","CanBeIndependent":false,"UnitType":"DataManipulation","ProgrammingLanguage":"Python","Name":"多模型评估节点_Plus","ForeignName":"Multiple Models Estimation Plus","Code":"DA_MultiEstimation_py_Plus","Description":"可以传入多个数据集，包含准确度（Accuracy），F1-Score，Matthews Correlation Coefficient（MCC）等评估算法，为基础评估节点的多数据集版。","IsHidden":false,"AvailableUpstreamModules":[],"InvalidUpstreamModule":[],"Version":"1.0"},"Language":"Python","Code":"DA_MultiEstimation_py_Plus","WorkingPath":"E:\\Study\\shou yi shu ju ku\\BSH8.0\\BSH8.0","NeedSourceData":false,"IsSource":false,"Parameters":[{"IsVirtual":false,"Name":"选择预测标签值","Binding":"predvalue","ParaType":"FlowVariables","Editor":{"AllowEdit":false,"Source":"FromInPort:DataURIList","ExcludedVarialbleParameterNames":[],"SourceValiableParameterNames":[],"SingleSelected":true,"IsPassword":false,"TextValue":"Group_pred","EditorType":"FlowVariableSelector","Id":"38e310f1-218d-488d-bac8-6909aa89b66a","ParentId":null,"DisplayName":"选择预测标签值","PlaceHolder":null,"ForeignName":"Select Predicted Value","Description":"选择分类预测标签变量，只含有0和1","Binding":"predvalue","MaskExpression":null,"CanBeNull":true,"VisibilityExpression":"true","ValueChangedAction":null,"ValueChangedParameter":null,"Value":"Group_pred","IsVirtual":false,"Disable":false},"Value":"Group_pred","DisplayText":"Group_pred","Description":"选择分类预测标签变量，只含有0和1","CanBeNull":true,"HasSeriesStructures":false},{"IsVirtual":false,"Name":"选择真值","Binding":"truevalue","ParaType":"FlowVariables","Editor":{"AllowEdit":false,"Source":"FromInPort:DataURIList","ExcludedVarialbleParameterNames":["选择预测标签值"],"SourceValiableParameterNames":[],"SingleSelected":true,"IsPassword":false,"TextValue":"Group","EditorType":"FlowVariableSelector","Id":"75e0a108-e138-4214-a3a6-38994564db6b","ParentId":null,"DisplayName":"选择真值","PlaceHolder":null,"ForeignName":"Select True Value","Description":"选择二分类变量，只能0和1","Binding":"truevalue","MaskExpression":null,"CanBeNull":true,"VisibilityExpression":"true","ValueChangedAction":null,"ValueChangedParameter":null,"Value":"Group","IsVirtual":false,"Disable":false},"Value":"Group","DisplayText":"Group","Description":"选择二分类变量，只能0和1","CanBeNull":true,"HasSeriesStructures":false},{"IsVirtual":false,"Name":"评估变量类型","Binding":"method","ParaType":"Single","Editor":{"Editable":false,"UseIndex":false,"MultiSelect":false,"Items":["二分类","回归"],"IsPassword":false,"TextValue":"二分类","EditorType":"ComboEdit","Id":"e0b2bef9-02fb-40c2-bdbf-baf52b2975c7","ParentId":null,"DisplayName":"评估变量类型","PlaceHolder":null,"ForeignName":"Estimation Methods","Description":"选择评估变量的类型","Binding":"method","MaskExpression":null,"CanBeNull":false,"VisibilityExpression":"true","ValueChangedAction":null,"ValueChangedParameter":null,"Value":null,"IsVirtual":false,"Disable":false},"Value":"二分类","DisplayText":"二分类","Description":"选择评估变量的类型","CanBeNull":false,"HasSeriesStructures":false},{"IsVirtual":false,"Name":"分类评估方法","Binding":"method_c","ParaType":"Single","Editor":{"Editable":false,"UseIndex":false,"MultiSelect":true,"Items":["Accuracy","Prevalence","Recall","F1-Score","MCC","AUROC","Presicion","Specificity","FNR","FPR"],"IsPassword":false,"TextValue":"Accuracy, Prevalence, Recall, F1-Score, MCC, AUROC, Presicion, Specificity, FNR, FPR","EditorType":"ComboEdit","Id":"ff3f7853-7abe-4e38-918b-7222a5f5e992","ParentId":null,"DisplayName":"分类评估方法","PlaceHolder":null,"ForeignName":"Classification Estimation Methods","Description":"模型的评估方法是用来度量和判断机器学习模型在给定数据上的性能和效果的指标。","Binding":"method_c","MaskExpression":null,"CanBeNull":false,"VisibilityExpression":"[评估变量类型]=\"二分类\"","ValueChangedAction":null,"ValueChangedParameter":null,"Value":"Accuracy, Prevalence, Recall, F1-Score, MCC, AUROC, Presicion, Specificity, FNR, FPR","IsVirtual":false,"Disable":false},"Value":"Accuracy, Prevalence, Recall, F1-Score, MCC, AUROC, Presicion, Specificity, FNR, FPR","DisplayText":"Accuracy, Prevalence, Recall, F1-Score, MCC, AUROC, Presicion, Specificity, FNR, FPR","Description":"模型的评估方法是用来度量和判断机器学习模型在给定数据上的性能和效果的指标。","CanBeNull":false,"HasSeriesStructures":false},{"IsVirtual":false,"Name":"回归评估方法","Binding":"method_n","ParaType":"Single","Editor":{"Editable":false,"UseIndex":false,"MultiSelect":true,"Items":["MSE","RMSE","MAE","R^2"],"IsPassword":false,"TextValue":"MSE","EditorType":"ComboEdit","Id":"d1b49cfa-5ab5-45bb-bf1a-81aaf89ca171","ParentId":null,"DisplayName":"回归评估方法","PlaceHolder":null,"ForeignName":"Regression Estimation Methods","Description":"模型的评估方法是用来度量和判断机器学习模型在给定数据上的性能和效果的指标。","Binding":"method_n","MaskExpression":null,"CanBeNull":false,"VisibilityExpression":"[评估变量类型]=\"回归\"","ValueChangedAction":null,"ValueChangedParameter":null,"Value":null,"IsVirtual":false,"Disable":false},"Value":"MSE","DisplayText":"MSE","Description":"模型的评估方法是用来度量和判断机器学习模型在给定数据上的性能和效果的指标。","CanBeNull":false,"HasSeriesStructures":false},{"IsVirtual":false,"Name":"是否求分数均值","Binding":"IfMean","ParaType":"Single","Editor":{"Checked":true,"EditorType":"CheckEdit","Id":"568814c3-9341-4a9d-ae43-6d53e146550f","ParentId":null,"DisplayName":"是否求分数均值","PlaceHolder":null,"ForeignName":"Calculate Mean or not","Description":"是否求对应模型的均值并输出","Binding":"IfMean","MaskExpression":null,"CanBeNull":false,"VisibilityExpression":"true","ValueChangedAction":null,"ValueChangedParameter":null,"Value":true,"IsVirtual":false,"Disable":false},"Value":true,"DisplayText":"是","Description":"是否求对应模型的均值并输出","CanBeNull":false,"HasSeriesStructures":false}],"UpStreamStatsDataStreams":[],"UnitResult":null,"InterfaceScriptFile":null,"FunctionScriptFile":null,"IsValid":false,"Status":"None","HasResult":false,"Ports":{"InPorts":[{"AllowMultiInput":true,"ClassType":"InputPort","ParentOutputPortIds":[],"ParentUnitIds":[],"Id":"StatsStreamPorts/29697d8c-9e7f-4ad5-9336-e196b747c7d3","PortType":"FLOW","PortColor":"#000000","PortShape":"Flow","Name":"流程","Code":"FlowIn","Description":"流程走向，仅传递上个节点的Id。","Disable":false,"UnitId":86,"Value":null,"LinkParameter":null},{"AllowMultiInput":false,"ClassType":"InputPort","ParentOutputPortIds":["StatsStreamPorts/36a83d02-7505-489f-a8f2-5cf3441cfb2e"],"ParentUnitIds":[85],"Id":"StatsStreamPorts/bad2d8da-c690-49ee-ba53-7f05fd576c41","PortType":"TSVURITEXT","PortColor":"#7CB342","PortShape":"Rhombus","Name":"数据源输入","Code":"DataURIList","Description":"输入数据源的地址","Disable":false,"UnitId":86,"Value":["E:\\Study\\shou yi shu ju ku\\BSH8.0\\BSH8.0\\ML_FileSummary_py_Plus_85\\RF_ML_predres.tsv"],"LinkParameter":null}],"OutPorts":[{"ClassType":"OutputPort","Id":"StatsStreamPorts/5f6c6bc3-359a-4640-9752-1a85cb2327df","PortType":"FLOW","PortColor":"#000000","PortShape":"Flow","Name":"流程","Code":"FlowOut","Description":"流程走向的出口。","Disable":false,"UnitId":0,"Value":null,"LinkParameter":null},{"ClassType":"OutputPort","Id":"StatsStreamPorts/2a78ac3c-d81d-4d7e-b0a3-d88c811f65cc","PortType":"TSVURI","PortColor":"#0265C0","PortShape":"Square","Name":"输出数据集","Code":"URIResult","Description":"结果数据","Disable":false,"UnitId":0,"Value":"E:\\Study\\shou yi shu ju ku\\BSH8.0\\BSH8.0\\DA_MultiEstimation_py_Plus_86\\MultiEstimationRes.tsv","LinkParameter":null},{"ClassType":"OutputPort","Id":"StatsStreamPorts/9aac1858-a84d-48d6-98c8-c7dc1647e7e7","PortType":"TSVURIPLOT","PortColor":"#FBD786","PortShape":"Square","Name":"输出绘图数据集","Code":"PlotURIResult","Description":"绘图数据","Disable":false,"UnitId":0,"Value":"E:\\Study\\shou yi shu ju ku\\BSH8.0\\BSH8.0\\DA_MultiEstimation_py_Plus_86\\BindRes.tsv","LinkParameter":null}]},"UnitState":{"KeyValues":[],"ClassType":"UnitState"},"Content":null,"Result":{"SpuResultLocation":"E:\\Study\\shou yi shu ju ku\\BSH8.0\\BSH8.0\\DA_MultiEstimation_py_Plus_86","ResultFiles":[],"JsonResultForDownstream":null},"NeedUpdate":false,"NeedUpdateInfo":null,"NeedRepeat":false,"LoopIndex":0,"LoopElement":null,"DomainId":"afa6e566-ae49-42e6-8b2e-c6aac4f54998","Id":"StatsProcessingUnits/afa6e566-ae49-42e6-8b2e-c6aac4f54998"},"StatsModuleInfoFlow":null,"IndexOfPlan":86,"IsReadyToRun":false,"InPorts":[{"AllowMultiInput":true,"ParentNodeIndexs":[],"ParentNodeIds":[],"ParentOutPortIds":[],"ClassType":"StatsStreamInPort","Id":"StatsStreamPorts/29697d8c-9e7f-4ad5-9336-e196b747c7d3","Name":"流程","Code":"FlowIn","Description":"流程走向，仅传递上个节点的Id。","BelongingNodeIndex":86,"BelongingNodeId":"StatsStreamNodes/1bf4618e-5d89-456c-9565-c80dced21768","PortType":"FLOW","PortColor":"#000000","PortShape":"Flow","Value":null,"Disable":false,"LinkParameter":null},{"AllowMultiInput":false,"ParentNodeIndexs":[85],"ParentNodeIds":["StatsStreamNodes/b0b0c682-25e1-4ede-afa4-f0c0f782ff0c"],"ParentOutPortIds":["StatsStreamPorts/36a83d02-7505-489f-a8f2-5cf3441cfb2e"],"ClassType":"StatsStreamInPort","Id":"StatsStreamPorts/bad2d8da-c690-49ee-ba53-7f05fd576c41","Name":"数据源输入","Code":"DataURIList","Description":"输入数据源的地址","BelongingNodeIndex":86,"BelongingNodeId":"StatsStreamNodes/1bf4618e-5d89-456c-9565-c80dced21768","PortType":"TSVURITEXT","PortColor":"#7CB342","PortShape":"Rhombus","Value":["E:\\Study\\shou yi shu ju ku\\BSH8.0\\BSH8.0\\ML_FileSummary_py_Plus_85\\RF_ML_predres.tsv"],"Disable":false,"LinkParameter":null}],"OutPorts":[{"ClassType":"StatsStreamOutPort","Id":"StatsStreamPorts/5f6c6bc3-359a-4640-9752-1a85cb2327df","Name":"流程","Code":"FlowOut","Description":"流程走向的出口。","BelongingNodeIndex":86,"BelongingNodeId":"StatsStreamNodes/1bf4618e-5d89-456c-9565-c80dced21768","PortType":"FLOW","PortColor":"#000000","PortShape":"Flow","Value":null,"Disable":false,"LinkParameter":null},{"ClassType":"StatsStreamOutPort","Id":"StatsStreamPorts/2a78ac3c-d81d-4d7e-b0a3-d88c811f65cc","Name":"输出数据集","Code":"URIResult","Description":"结果数据","BelongingNodeIndex":86,"BelongingNodeId":"StatsStreamNodes/1bf4618e-5d89-456c-9565-c80dced21768","PortType":"TSVURI","PortColor":"#0265C0","PortShape":"Square","Value":"E:\\Study\\shou yi shu ju ku\\BSH8.0\\BSH8.0\\DA_MultiEstimation_py_Plus_86\\MultiEstimationRes.tsv","Disable":false,"LinkParameter":null},{"ClassType":"StatsStreamOutPort","Id":"StatsStreamPorts/9aac1858-a84d-48d6-98c8-c7dc1647e7e7","Name":"输出绘图数据集","Code":"PlotURIResult","Description":"绘图数据","BelongingNodeIndex":86,"BelongingNodeId":"StatsStreamNodes/1bf4618e-5d89-456c-9565-c80dced21768","PortType":"TSVURIPLOT","PortColor":"#FBD786","PortShape":"Square","Value":"E:\\Study\\shou yi shu ju ku\\BSH8.0\\BSH8.0\\DA_MultiEstimation_py_Plus_86\\BindRes.tsv","Disable":false,"LinkParameter":null}],"Disable":false,"LogContents":[],"DomainId":"1bf4618e-5d89-456c-9565-c80dced21768","Id":"StatsStreamNodes/1bf4618e-5d89-456c-9565-c80dced21768"},{"Index":38,"ParentIds":["StatsStreamNodes/1bf4618e-5d89-456c-9565-c80dced21768"],"ParentIndexs":[86],"IsRoot":false,"IsRunning":false,"Level":0,"SubLevel":0,"StatsProcessingUnit":{"UnitType":"DataManipulation","IndexOfPlan":87,"IdOfPlan":"ML_CurveMulti_py_Plus_87","ModuleInfo":{"Category":"数据可视化","CategoryColor":"#00BFFF","CanBeIndependent":false,"UnitType":"DataManipulation","ProgrammingLanguage":"Python","Name":"机器学习基础绘图_Plus","ForeignName":"Machine Learning Fundamentals Drawing Node Plus","Code":"ML_CurveMulti_py_Plus","Description":"绘图模块包含ROC曲线, PR曲线, DCA曲线，应当接在评估节点后。","IsHidden":false,"AvailableUpstreamModules":[],"InvalidUpstreamModule":[],"Version":"1.0"},"Language":"Python","Code":"ML_CurveMulti_py_Plus","WorkingPath":"E:\\Study\\shou yi shu ju ku\\BSH8.0\\BSH8.0","NeedSourceData":false,"IsSource":false,"Parameters":[{"IsVirtual":false,"Name":"选择预测概率值","Binding":"predvalue","ParaType":"FlowVariables","Editor":{"AllowEdit":false,"Source":"FromInPort:PlotURIResult","ExcludedVarialbleParameterNames":[],"SourceValiableParameterNames":[],"SingleSelected":false,"IsPassword":false,"TextValue":"RFTEST_pred","EditorType":"FlowVariableSelector","Id":"952f71d8-8d50-46bc-88a3-9ad2a0eb0a18","ParentId":null,"DisplayName":"选择预测概率值","PlaceHolder":null,"ForeignName":"Select Predicted Value","Description":"选择分类预测概率变量，0到1之间","Binding":"predvalue","MaskExpression":null,"CanBeNull":false,"VisibilityExpression":"true","ValueChangedAction":null,"ValueChangedParameter":null,"Value":"RFTEST_pred","IsVirtual":false,"Disable":false},"Value":"RFTEST_pred","DisplayText":"RFTEST_pred","Description":"选择分类预测概率变量，0到1之间","CanBeNull":false,"HasSeriesStructures":false},{"IsVirtual":false,"Name":"选择真值","Binding":"truevalue","ParaType":"FlowVariables","Editor":{"AllowEdit":false,"Source":"FromInPort:PlotURIResult","ExcludedVarialbleParameterNames":["选择预测值"],"SourceValiableParameterNames":[],"SingleSelected":false,"IsPassword":false,"TextValue":"RFTEST_true","EditorType":"FlowVariableSelector","Id":"ed81925c-31e8-49a5-a934-88c07901db02","ParentId":null,"DisplayName":"选择真值","PlaceHolder":null,"ForeignName":"Select True Value","Description":"选择二分类变量，只能0和1","Binding":"truevalue","MaskExpression":null,"CanBeNull":false,"VisibilityExpression":"true","ValueChangedAction":null,"ValueChangedParameter":null,"Value":"RFTEST_true","IsVirtual":false,"Disable":false},"Value":"RFTEST_true","DisplayText":"RFTEST_true","Description":"选择二分类变量，只能0和1","CanBeNull":false,"HasSeriesStructures":false},{"IsVirtual":false,"Name":"评估变量类型","Binding":"method","ParaType":"Single","Editor":{"Editable":false,"UseIndex":false,"MultiSelect":false,"Items":["二分类","回归"],"IsPassword":false,"TextValue":"二分类","EditorType":"ComboEdit","Id":"6d6aa701-2fb0-4f39-bd91-2b9379cf1581","ParentId":null,"DisplayName":"评估变量类型","PlaceHolder":null,"ForeignName":"Estimation Methods","Description":"选择评估变量的类型","Binding":"method","MaskExpression":null,"CanBeNull":false,"VisibilityExpression":"true","ValueChangedAction":null,"ValueChangedParameter":null,"Value":null,"IsVirtual":false,"Disable":false},"Value":"二分类","DisplayText":"二分类","Description":"选择评估变量的类型","CanBeNull":false,"HasSeriesStructures":false},{"IsVirtual":false,"Name":"分类绘图方法","Binding":"plottype_c","ParaType":"Single","Editor":{"Editable":false,"UseIndex":false,"MultiSelect":true,"Items":["ROC","ROC置信区间","DCA","PR","校准曲线"],"IsPassword":false,"TextValue":"ROC, ROC置信区间, DCA, PR, 校准曲线","EditorType":"ComboEdit","Id":"c9a87c2a-bca9-41e6-aebe-7989eab7d574","ParentId":null,"DisplayName":"分类绘图方法","PlaceHolder":null,"ForeignName":"Estimation Methods","Description":null,"Binding":"plottype_c","MaskExpression":null,"CanBeNull":true,"VisibilityExpression":"[评估变量类型]=\"二分类\"","ValueChangedAction":null,"ValueChangedParameter":null,"Value":"ROC, ROC置信区间, DCA, PR, 校准曲线","IsVirtual":false,"Disable":false},"Value":"ROC, ROC置信区间, DCA, PR, 校准曲线","DisplayText":"ROC, ROC置信区间, DCA, PR, 校准曲线","Description":null,"CanBeNull":true,"HasSeriesStructures":false},{"IsVirtual":false,"Name":"回归绘图方法","Binding":"plottype_n","ParaType":"Single","Editor":{"Editable":true,"UseIndex":false,"MultiSelect":true,"Items":["QQ图","残差图"],"IsPassword":false,"TextValue":"无","EditorType":"ComboEdit","Id":"71f590a2-6b0e-4785-a8b4-f906b13c9360","ParentId":null,"DisplayName":"回归绘图方法","PlaceHolder":null,"ForeignName":"Estimation Methods","Description":null,"Binding":"plottype_n","MaskExpression":null,"CanBeNull":true,"VisibilityExpression":"[评估变量类型]=\"回归\"","ValueChangedAction":null,"ValueChangedParameter":null,"Value":null,"IsVirtual":false,"Disable":false},"Value":"无","DisplayText":"无","Description":null,"CanBeNull":true,"HasSeriesStructures":false}],"UpStreamStatsDataStreams":[],"UnitResult":null,"InterfaceScriptFile":null,"FunctionScriptFile":null,"IsValid":false,"Status":"None","HasResult":false,"Ports":{"InPorts":[{"AllowMultiInput":true,"ClassType":"InputPort","ParentOutputPortIds":[],"ParentUnitIds":[],"Id":"StatsStreamPorts/74249063-109f-4e4c-a5ae-2efb31050684","PortType":"FLOW","PortColor":"#000000","PortShape":"Flow","Name":"流程","Code":"FlowIn","Description":"流程走向，仅传递上个节点的Id。","Disable":false,"UnitId":87,"Value":null,"LinkParameter":null},{"AllowMultiInput":false,"ClassType":"InputPort","ParentOutputPortIds":["StatsStreamPorts/9aac1858-a84d-48d6-98c8-c7dc1647e7e7"],"ParentUnitIds":[86],"Id":"StatsStreamPorts/5713bb3d-15ac-4d42-bdea-7470542b6eb9","PortType":"TSVURIPLOT","PortColor":"#FBD786","PortShape":"Square","Name":"数据集","Code":"PlotURIResult","Description":"绘图数据集URI","Disable":false,"UnitId":87,"Value":"E:\\Study\\shou yi shu ju ku\\BSH8.0\\BSH8.0\\DA_MultiEstimation_py_Plus_86\\BindRes.tsv","LinkParameter":null}],"OutPorts":[{"ClassType":"OutputPort","Id":"StatsStreamPorts/84a631db-b51e-4b1c-9ca9-851745631e29","PortType":"FLOW","PortColor":"#000000","PortShape":"Flow","Name":"流程","Code":"FlowOut","Description":"流程走向的出口。","Disable":false,"UnitId":0,"Value":null,"LinkParameter":null}]},"UnitState":{"KeyValues":[],"ClassType":"UnitState"},"Content":null,"Result":{"SpuResultLocation":"E:\\Study\\shou yi shu ju ku\\BSH8.0\\BSH8.0\\ML_CurveMulti_py_Plus_87","ResultFiles":[],"JsonResultForDownstream":null},"NeedUpdate":false,"NeedUpdateInfo":null,"NeedRepeat":false,"LoopIndex":0,"LoopElement":null,"DomainId":"6b0e646b-92b6-4d43-8eb9-0333f34dcc79","Id":"StatsProcessingUnits/6b0e646b-92b6-4d43-8eb9-0333f34dcc79"},"StatsModuleInfoFlow":null,"IndexOfPlan":87,"IsReadyToRun":false,"InPorts":[{"AllowMultiInput":true,"ParentNodeIndexs":[],"ParentNodeIds":[],"ParentOutPortIds":[],"ClassType":"StatsStreamInPort","Id":"StatsStreamPorts/74249063-109f-4e4c-a5ae-2efb31050684","Name":"流程","Code":"FlowIn","Description":"流程走向，仅传递上个节点的Id。","BelongingNodeIndex":87,"BelongingNodeId":"StatsStreamNodes/e73d1b46-ca53-4fca-85bd-c6294f2f2c97","PortType":"FLOW","PortColor":"#000000","PortShape":"Flow","Value":null,"Disable":false,"LinkParameter":null},{"AllowMultiInput":false,"ParentNodeIndexs":[86],"ParentNodeIds":["StatsStreamNodes/1bf4618e-5d89-456c-9565-c80dced21768"],"ParentOutPortIds":["StatsStreamPorts/9aac1858-a84d-48d6-98c8-c7dc1647e7e7"],"ClassType":"StatsStreamInPort","Id":"StatsStreamPorts/5713bb3d-15ac-4d42-bdea-7470542b6eb9","Name":"数据集","Code":"PlotURIResult","Description":"绘图数据集URI","BelongingNodeIndex":87,"BelongingNodeId":"StatsStreamNodes/e73d1b46-ca53-4fca-85bd-c6294f2f2c97","PortType":"TSVURIPLOT","PortColor":"#FBD786","PortShape":"Square","Value":"E:\\Study\\shou yi shu ju ku\\BSH8.0\\BSH8.0\\DA_MultiEstimation_py_Plus_86\\BindRes.tsv","Disable":false,"LinkParameter":null}],"OutPorts":[{"ClassType":"StatsStreamOutPort","Id":"StatsStreamPorts/84a631db-b51e-4b1c-9ca9-851745631e29","Name":"流程","Code":"FlowOut","Description":"流程走向的出口。","BelongingNodeIndex":87,"BelongingNodeId":"StatsStreamNodes/e73d1b46-ca53-4fca-85bd-c6294f2f2c97","PortType":"FLOW","PortColor":"#000000","PortShape":"Flow","Value":null,"Disable":false,"LinkParameter":null}],"Disable":false,"LogContents":[],"DomainId":"e73d1b46-ca53-4fca-85bd-c6294f2f2c97","Id":"StatsStreamNodes/e73d1b46-ca53-4fca-85bd-c6294f2f2c97"},{"Index":41,"ParentIds":["StatsStreamNodes/1f1f8ee4-9f75-4772-8ea1-765397251959"],"ParentIndexs":[78],"IsRoot":false,"IsRunning":false,"Level":0,"SubLevel":0,"StatsProcessingUnit":{"UnitType":"General","IndexOfPlan":92,"IdOfPlan":"DA_LassobinReg_r_Plus_92","ModuleInfo":{"Category":"Lasso回归","CategoryColor":"#E1BCA8","CanBeIndependent":true,"UnitType":"General","ProgrammingLanguage":"R","Name":"Lasso回归-二项式_Plus","ForeignName":"Lasso Regression-Binomial","Code":"DA_LassobinReg_r_Plus","Description":"Lasso回归是对回归算法正则化的一个例子。正则化是一种方法,它通过增加额外参数来解决过拟合问题,从而减少模型的参数,限制复杂度。Lasso方法对于筛选解释性较高的变量,处理高维数据和解决多重共线性问题具有强大的优势。 该方法是在模型估计中增加了惩罚项,所有参数绝对值之和。能将一些不必要变量的回归系数压缩为零进而从模型中剔除,达到变量筛选的目的。二项式Lasso回归则是一种用于解决二分类问题的回归,因变量Y需要是二分类(1 or 0)。用于估计某种事物的可能性。\n用途：可以有效地进行线性特征选择，只保留那些对目标（例如二元结果）影响最大的变量。这在处理具有大量预测变量的数据集时尤为有用。\n参数：选择二分类因变量，连续型数值自变量","IsHidden":false,"AvailableUpstreamModules":[],"InvalidUpstreamModule":[],"Version":"1.0"},"Language":"R","Code":"DA_LassobinReg_r_Plus","WorkingPath":"E:\\Study\\shou yi shu ju ku\\BSH8.0\\BSH8.0","NeedSourceData":false,"IsSource":false,"Parameters":[{"IsVirtual":false,"Name":"因变量","Binding":"var_dependent","ParaType":"FlowVariables","Editor":{"AllowEdit":false,"Source":"FromInPort:data_table_uri","ExcludedVarialbleParameterNames":["自变量","权重变量"],"SourceValiableParameterNames":[],"SingleSelected":true,"IsPassword":false,"TextValue":"Group","EditorType":"FlowVariableSelector","Id":"bc3b4979-0711-4ba9-aab3-ad87384cf24f","ParentId":null,"DisplayName":"因变量","PlaceHolder":null,"ForeignName":"Dependent Variable","Description":"[变量类型]二分类型。[可选数量]单个","Binding":"var_dependent","MaskExpression":null,"CanBeNull":true,"VisibilityExpression":"true","ValueChangedAction":null,"ValueChangedParameter":null,"Value":"Group","IsVirtual":false,"Disable":false},"Value":"Group","DisplayText":"Group","Description":"[变量类型]二分类型。[可选数量]单个","CanBeNull":true,"HasSeriesStructures":false},{"IsVirtual":false,"Name":"自变量","Binding":"var_independent","ParaType":"FlowVariables","Editor":{"AllowEdit":false,"Source":"FromInPort:data_table_uri","ExcludedVarialbleParameterNames":["因变量","权重变量"],"SourceValiableParameterNames":[],"SingleSelected":false,"IsPassword":false,"TextValue":"Sex,Age,IVS-AO Angle,LVIDDI,MVCP_Sd,SBP,DBP,GLU,LADI,MV_E,MV_A,LVMI","EditorType":"FlowVariableSelector","Id":"adbf65c0-23ae-4763-aa18-be09e1c9b3f2","ParentId":null,"DisplayName":"自变量","PlaceHolder":null,"ForeignName":"Independent Variable(s)","Description":"[变量类型]连续型或数值分类型。[可选数量]多个","Binding":"var_independent","MaskExpression":null,"CanBeNull":true,"VisibilityExpression":"true","ValueChangedAction":null,"ValueChangedParameter":null,"Value":"Sex,Age,IVS-AO Angle,LVIDDI,MVCP_Sd,SBP,DBP,GLU,LADI,MV_E,MV_A,LVMI","IsVirtual":false,"Disable":false},"Value":"Sex,Age,IVS-AO Angle,LVIDDI,MVCP_Sd,SBP,DBP,GLU,LADI,MV_E,MV_A,LVMI","DisplayText":"Sex,Age,IVS-AO Angle,LVIDDI,MVCP_Sd,SBP,DBP,GLU,LADI,MV_E,MV_A,LVMI","Description":"[变量类型]连续型或数值分类型。[可选数量]多个","CanBeNull":true,"HasSeriesStructures":false},{"IsVirtual":false,"Name":"权重变量","Binding":"var_weight","ParaType":"FlowVariables","Editor":{"AllowEdit":false,"Source":"FromInPort:data_table_uri","ExcludedVarialbleParameterNames":["自变量","因变量"],"SourceValiableParameterNames":[],"SingleSelected":true,"IsPassword":false,"TextValue":null,"EditorType":"FlowVariableSelector","Id":"b93bb91a-5c75-4a73-b6f5-f306c7386eb8","ParentId":null,"DisplayName":"权重变量","PlaceHolder":null,"ForeignName":"Weight Variable","Description":"[变量类型]连续型。[可选数量]单个或者为空","Binding":"var_weight","MaskExpression":null,"CanBeNull":true,"VisibilityExpression":"true","ValueChangedAction":null,"ValueChangedParameter":null,"Value":null,"IsVirtual":false,"Disable":false},"Value":null,"DisplayText":null,"Description":"[变量类型]连续型。[可选数量]单个或者为空","CanBeNull":true,"HasSeriesStructures":false},{"IsVirtual":false,"Name":"Lambda值数量","Binding":"lambda_values","ParaType":"Single","Editor":{"IsPassword":false,"TextValue":"100","EditorType":"TextEdit","Id":"71d19eaa-6ff6-4196-98b7-690a23930694","ParentId":null,"DisplayName":"Lambda值数量","PlaceHolder":null,"ForeignName":"Number of Lambda Values","Description":"输入Lambda的数量，迭代次数，控制着模型拟合过程中考虑的不同正则化强度（lambda值）的数量。调整值可以影响模型的性能和变量选择的结果。较小的值可能会导致模型选择过程中的步骤较少，可能无法捕获正则化路径的细节，而较大的值则会使模型选择更加详细，但计算时间会更长。","Binding":"lambda_values","MaskExpression":null,"CanBeNull":false,"VisibilityExpression":"true","ValueChangedAction":null,"ValueChangedParameter":null,"Value":"100","IsVirtual":false,"Disable":false},"Value":"100","DisplayText":"100","Description":"输入Lambda的数量，迭代次数，控制着模型拟合过程中考虑的不同正则化强度（lambda值）的数量。调整值可以影响模型的性能和变量选择的结果。较小的值可能会导致模型选择过程中的步骤较少，可能无法捕获正则化路径的细节，而较大的值则会使模型选择更加详细，但计算时间会更长。","CanBeNull":false,"HasSeriesStructures":false},{"IsVirtual":false,"Name":"Lambda过滤阈值","Binding":"lam_filter","ParaType":"Single","Editor":{"Editable":true,"UseIndex":false,"MultiSelect":false,"Items":["min","1se"],"IsPassword":false,"TextValue":"min","EditorType":"ComboEdit","Id":"26d1ba97-513c-4a35-9ce2-4bbfde550dc2","ParentId":null,"DisplayName":"Lambda过滤阈值","PlaceHolder":null,"ForeignName":"Lambda Filter Threshold","Description":"min：最小lambda值。1se：最佳lambda值，largest value of lambda such that error is within 1 standard error of the minimum。如果选择没有需要的，可以直接输入数字lambda值","Binding":"lam_filter","MaskExpression":null,"CanBeNull":false,"VisibilityExpression":"true","ValueChangedAction":null,"ValueChangedParameter":null,"Value":null,"IsVirtual":false,"Disable":false},"Value":"min","DisplayText":"min","Description":"min：最小lambda值。1se：最佳lambda值，largest value of lambda such that error is within 1 standard error of the minimum。如果选择没有需要的，可以直接输入数字lambda值","CanBeNull":false,"HasSeriesStructures":false},{"IsVirtual":false,"Name":"折叠数","Binding":"num_fold","ParaType":"Single","Editor":{"IsPassword":false,"TextValue":"10","EditorType":"TextEdit","Id":"c8a35804-0428-44c6-85ca-10038b6af4f3","ParentId":null,"DisplayName":"折叠数","PlaceHolder":null,"ForeignName":"Number of Folds","Description":"交叉验证的折数，数据集将被随机分为N个子集，每个子集依次作为验证集，其余作为训练集，这样模型可以多次训练和验证，从而评估模型的稳健性和预测准确性。允许的最小值是3","Binding":"num_fold","MaskExpression":null,"CanBeNull":false,"VisibilityExpression":"true","ValueChangedAction":null,"ValueChangedParameter":null,"Value":"10","IsVirtual":false,"Disable":false},"Value":"10","DisplayText":"10","Description":"交叉验证的折数，数据集将被随机分为N个子集，每个子集依次作为验证集，其余作为训练集，这样模型可以多次训练和验证，从而评估模型的稳健性和预测准确性。允许的最小值是3","CanBeNull":false,"HasSeriesStructures":false},{"IsVirtual":false,"Name":"损失度量类型","Binding":"measure_type","ParaType":"Single","Editor":{"Editable":true,"UseIndex":false,"MultiSelect":false,"Items":["deviance","mse","mae","class","auc"],"IsPassword":false,"TextValue":"deviance","EditorType":"ComboEdit","Id":"cea6af28-1a9b-480e-9466-430d09932cfd","ParentId":null,"DisplayName":"损失度量类型","PlaceHolder":null,"ForeignName":"Loss Measure Type","Description":"用于交叉验证的损失度量。交叉验证过程中用以评估模型性能的损失度量类型。deviance：Binomial Deviance，mse：Mean-Squared Error，mae：Mean Absolute Error，class：Misclassification Error，auc：AUC。","Binding":"measure_type","MaskExpression":null,"CanBeNull":false,"VisibilityExpression":"true","ValueChangedAction":null,"ValueChangedParameter":null,"Value":null,"IsVirtual":false,"Disable":false},"Value":"deviance","DisplayText":"deviance","Description":"用于交叉验证的损失度量。交叉验证过程中用以评估模型性能的损失度量类型。deviance：Binomial Deviance，mse：Mean-Squared Error，mae：Mean Absolute Error，class：Misclassification Error，auc：AUC。","CanBeNull":false,"HasSeriesStructures":false}],"UpStreamStatsDataStreams":[],"UnitResult":null,"InterfaceScriptFile":null,"FunctionScriptFile":null,"IsValid":false,"Status":"None","HasResult":false,"Ports":{"InPorts":[{"AllowMultiInput":true,"ClassType":"InputPort","ParentOutputPortIds":[],"ParentUnitIds":[],"Id":"StatsStreamPorts/f3f305be-6c5f-4a5d-b0ba-6bb648c7e151","PortType":"FLOW","PortColor":"#000000","PortShape":"Flow","Name":"流程","Code":"FlowIn","Description":"流程走向，仅传递上个节点的Id。","Disable":false,"UnitId":92,"Value":null,"LinkParameter":null},{"AllowMultiInput":false,"ClassType":"InputPort","ParentOutputPortIds":["StatsStreamPorts/32f47f4e-e9ba-4040-8909-737a71d96ccb"],"ParentUnitIds":[78],"Id":"StatsStreamPorts/d9cbb2fe-7d1c-49da-9ca8-561c0e8c9f29","PortType":"TSVURI","PortColor":"#0265C0","PortShape":"Square","Name":"数据集","Code":"data_table_uri","Description":"数据集URI","Disable":false,"UnitId":92,"Value":"E:\\Study\\shou yi shu ju ku\\BSH8.0\\BSH8.0/DA_DescriptStatsDataAnalysis_r_Plus_78/data_table_for_downstream.tsv","LinkParameter":null},{"AllowMultiInput":false,"ClassType":"InputPort","ParentOutputPortIds":[],"ParentUnitIds":[],"Id":"StatsStreamPorts/5256f047-6685-4bd8-b575-458a4c1b4b1b","PortType":"VARIABLETEXT","PortColor":"#F57C00","PortShape":"Rhombus","Name":"因变量参数","Code":"var_dependent","Description":"要运算的因变量","Disable":false,"UnitId":92,"Value":null,"LinkParameter":null},{"AllowMultiInput":false,"ClassType":"InputPort","ParentOutputPortIds":[],"ParentUnitIds":[],"Id":"StatsStreamPorts/67dff1ba-ed89-4856-8170-c35a290db6ef","PortType":"VARIABLETEXT","PortColor":"#F57C00","PortShape":"Rhombus","Name":"自变量参数","Code":"var_independent","Description":"要运算的变量","Disable":false,"UnitId":92,"Value":null,"LinkParameter":null}],"OutPorts":[{"ClassType":"OutputPort","Id":"StatsStreamPorts/57132e4a-d47b-42f7-a315-4400052599df","PortType":"FLOW","PortColor":"#000000","PortShape":"Flow","Name":"流程","Code":"FlowOut","Description":"流程走向的出口。","Disable":false,"UnitId":0,"Value":null,"LinkParameter":null},{"ClassType":"OutputPort","Id":"StatsStreamPorts/b9a4d70a-05f3-4859-bcaf-6798a940674c","PortType":"TSVURI","PortColor":"#0265C0","PortShape":"Square","Name":"输出筛选数据集","Code":"URIResult","Description":"筛选数据","Disable":false,"UnitId":0,"Value":"E:\\Study\\shou yi shu ju ku\\BSH8.0\\BSH8.0/DA_LassobinReg_r_Plus_92/data_table_for_downstream.tsv","LinkParameter":null},{"ClassType":"OutputPort","Id":"StatsStreamPorts/f210b1d5-25fa-4ad1-840f-f69623668905","PortType":"VARIABLETEXT","PortColor":"#F57C00","PortShape":"Rhombus","Name":"过滤变量参数","Code":"VariableFilter","Description":"筛选结果","Disable":false,"UnitId":0,"Value":"Sex,IVS_AO_Angle,MVCP_Sd,SBP,LADI,MV_E","LinkParameter":null}]},"UnitState":{"KeyValues":[],"ClassType":"UnitState"},"Content":null,"Result":{"SpuResultLocation":"E:\\Study\\shou yi shu ju ku\\BSH8.0\\BSH8.0\\DA_LassobinReg_r_Plus_92","ResultFiles":[],"JsonResultForDownstream":null},"NeedUpdate":false,"NeedUpdateInfo":null,"NeedRepeat":false,"LoopIndex":0,"LoopElement":null,"DomainId":"e964e2ff-afa5-430d-9127-2b80df34addc","Id":"StatsProcessingUnits/e964e2ff-afa5-430d-9127-2b80df34addc"},"StatsModuleInfoFlow":null,"IndexOfPlan":92,"IsReadyToRun":false,"InPorts":[{"AllowMultiInput":true,"ParentNodeIndexs":[],"ParentNodeIds":[],"ParentOutPortIds":[],"ClassType":"StatsStreamInPort","Id":"StatsStreamPorts/f3f305be-6c5f-4a5d-b0ba-6bb648c7e151","Name":"流程","Code":"FlowIn","Description":"流程走向，仅传递上个节点的Id。","BelongingNodeIndex":92,"BelongingNodeId":"StatsStreamNodes/95259eeb-b96e-4cee-894a-3578646da4c7","PortType":"FLOW","PortColor":"#000000","PortShape":"Flow","Value":null,"Disable":false,"LinkParameter":null},{"AllowMultiInput":false,"ParentNodeIndexs":[78],"ParentNodeIds":["StatsStreamNodes/1f1f8ee4-9f75-4772-8ea1-765397251959"],"ParentOutPortIds":["StatsStreamPorts/32f47f4e-e9ba-4040-8909-737a71d96ccb"],"ClassType":"StatsStreamInPort","Id":"StatsStreamPorts/d9cbb2fe-7d1c-49da-9ca8-561c0e8c9f29","Name":"数据集","Code":"data_table_uri","Description":"数据集URI","BelongingNodeIndex":92,"BelongingNodeId":"StatsStreamNodes/95259eeb-b96e-4cee-894a-3578646da4c7","PortType":"TSVURI","PortColor":"#0265C0","PortShape":"Square","Value":"E:\\Study\\shou yi shu ju ku\\BSH8.0\\BSH8.0/DA_DescriptStatsDataAnalysis_r_Plus_78/data_table_for_downstream.tsv","Disable":false,"LinkParameter":null},{"AllowMultiInput":false,"ParentNodeIndexs":[],"ParentNodeIds":[],"ParentOutPortIds":[],"ClassType":"StatsStreamInPort","Id":"StatsStreamPorts/5256f047-6685-4bd8-b575-458a4c1b4b1b","Name":"因变量参数","Code":"var_dependent","Description":"要运算的因变量","BelongingNodeIndex":92,"BelongingNodeId":"StatsStreamNodes/95259eeb-b96e-4cee-894a-3578646da4c7","PortType":"VARIABLETEXT","PortColor":"#F57C00","PortShape":"Rhombus","Value":null,"Disable":false,"LinkParameter":null},{"AllowMultiInput":false,"ParentNodeIndexs":[],"ParentNodeIds":[],"ParentOutPortIds":[],"ClassType":"StatsStreamInPort","Id":"StatsStreamPorts/67dff1ba-ed89-4856-8170-c35a290db6ef","Name":"自变量参数","Code":"var_independent","Description":"要运算的变量","BelongingNodeIndex":92,"BelongingNodeId":"StatsStreamNodes/95259eeb-b96e-4cee-894a-3578646da4c7","PortType":"VARIABLETEXT","PortColor":"#F57C00","PortShape":"Rhombus","Value":null,"Disable":false,"LinkParameter":null}],"OutPorts":[{"ClassType":"StatsStreamOutPort","Id":"StatsStreamPorts/57132e4a-d47b-42f7-a315-4400052599df","Name":"流程","Code":"FlowOut","Description":"流程走向的出口。","BelongingNodeIndex":92,"BelongingNodeId":"StatsStreamNodes/95259eeb-b96e-4cee-894a-3578646da4c7","PortType":"FLOW","PortColor":"#000000","PortShape":"Flow","Value":null,"Disable":false,"LinkParameter":null},{"ClassType":"StatsStreamOutPort","Id":"StatsStreamPorts/b9a4d70a-05f3-4859-bcaf-6798a940674c","Name":"输出筛选数据集","Code":"URIResult","Description":"筛选数据","BelongingNodeIndex":92,"BelongingNodeId":"StatsStreamNodes/95259eeb-b96e-4cee-894a-3578646da4c7","PortType":"TSVURI","PortColor":"#0265C0","PortShape":"Square","Value":"E:\\Study\\shou yi shu ju ku\\BSH8.0\\BSH8.0/DA_LassobinReg_r_Plus_92/data_table_for_downstream.tsv","Disable":false,"LinkParameter":null},{"ClassType":"StatsStreamOutPort","Id":"StatsStreamPorts/f210b1d5-25fa-4ad1-840f-f69623668905","Name":"过滤变量参数","Code":"VariableFilter","Description":"筛选结果","BelongingNodeIndex":92,"BelongingNodeId":"StatsStreamNodes/95259eeb-b96e-4cee-894a-3578646da4c7","PortType":"VARIABLETEXT","PortColor":"#F57C00","PortShape":"Rhombus","Value":"Sex,IVS_AO_Angle,MVCP_Sd,SBP,LADI,MV_E","Disable":false,"LinkParameter":null}],"Disable":false,"LogContents":[],"DomainId":"95259eeb-b96e-4cee-894a-3578646da4c7","Id":"StatsStreamNodes/95259eeb-b96e-4cee-894a-3578646da4c7"},{"Index":38,"ParentIds":["StatsStreamNodes/af0c077b-9e18-4f77-979e-f5a02a89903e"],"ParentIndexs":[75],"IsRoot":false,"IsRunning":false,"Level":0,"SubLevel":0,"StatsProcessingUnit":{"UnitType":"General","IndexOfPlan":94,"IdOfPlan":"DA_DescriptStatsDataAnalysis_r_Plus_94","ModuleInfo":{"Category":"数据分析","CategoryColor":"#E1BCA8","CanBeIndependent":true,"UnitType":"General","ProgrammingLanguage":"R","Name":"数据分析描述统计_Plus","ForeignName":"Statistical Description","Code":"DA_DescriptStatsDataAnalysis_r_Plus","Description":"在数据分析开始前，我们通常需要对数据进行统计描述。该功能会对数据特征进行描述性统计并生成三线表，用于快速查看数据的分布、趋势等特征。该模块需要首先选择一个二分类或多分类变量作为自变量，再选择其他需要进行统计描述的变量进行分析。\n用途：对大量数据进行快速理解和摘要的重要工具。\n参数：选择一个分组变量，和多个连续型数值变量或分类变量","IsHidden":false,"AvailableUpstreamModules":[],"InvalidUpstreamModule":[],"Version":"1.0"},"Language":"R","Code":"DA_DescriptStatsDataAnalysis_r_Plus","WorkingPath":"E:\\Study\\shou yi shu ju ku\\BSH8.0\\BSH8.0","NeedSourceData":false,"IsSource":false,"Parameters":[{"IsVirtual":false,"Name":"选择分组变量","Binding":"var_treatment","ParaType":"FlowVariables","Editor":{"AllowEdit":false,"Source":"FromInPort:data_table_uri","ExcludedVarialbleParameterNames":["选择待统计变量","选择分类变量"],"SourceValiableParameterNames":[],"SingleSelected":true,"IsPassword":false,"TextValue":"Group","EditorType":"FlowVariableSelector","Id":"e2859427-861b-4d39-be92-2d4ce0ad9a6b","ParentId":null,"DisplayName":"选择分组变量","PlaceHolder":null,"ForeignName":"Group Variables","Description":"[变量类型]分类型。[可选数量]单个或者为空","Binding":"var_treatment","MaskExpression":null,"CanBeNull":true,"VisibilityExpression":"true","ValueChangedAction":null,"ValueChangedParameter":null,"Value":"Group","IsVirtual":false,"Disable":false},"Value":"Group","DisplayText":"Group","Description":"[变量类型]分类型。[可选数量]单个或者为空","CanBeNull":true,"HasSeriesStructures":false},{"IsVirtual":false,"Name":"选择待统计变量","Binding":"var_all","ParaType":"FlowVariables","Editor":{"AllowEdit":false,"Source":"FromInPort:data_table_uri","ExcludedVarialbleParameterNames":["选择分组变量","选择分类变量"],"SourceValiableParameterNames":[],"SingleSelected":false,"IsPassword":false,"TextValue":"Sex,Age,Height,Weight,IVSB,IVSd,Rate,IVS-AO Angle,LVIDd,LVIDDI,MVCP_Sd,SBP,DBP,GLU,Urea,Smoke,LAD,LADI,RA,AO,MV_E,MV_A,AV,TR,PA,PV,LVIDs,LVIDsI,LVPWd,EDV,ESV,EF,SV,LVM,LVMI,TVI e,BSA,LVIDdmm,LADmm","EditorType":"FlowVariableSelector","Id":"61314b64-b0e4-4516-a751-5273ab6897ca","ParentId":null,"DisplayName":"选择待统计变量","PlaceHolder":null,"ForeignName":"Numerical Variables","Description":"[变量类型]连续型或分类型。[可选数量]单个或者多个","Binding":"var_all","MaskExpression":null,"CanBeNull":true,"VisibilityExpression":"true","ValueChangedAction":null,"ValueChangedParameter":null,"Value":"Sex,Age,Height,Weight,IVSB,IVSd,Rate,IVS-AO Angle,LVIDd,LVIDDI,MVCP_Sd,SBP,DBP,GLU,Urea,Smoke,LAD,LADI,RA,AO,MV_E,MV_A,AV,TR,PA,PV,LVIDs,LVIDsI,LVPWd,EDV,ESV,EF,SV,LVM,LVMI,TVI e,BSA,LVIDdmm,LADmm","IsVirtual":false,"Disable":false},"Value":"Sex,Age,Height,Weight,IVSB,IVSd,Rate,IVS-AO Angle,LVIDd,LVIDDI,MVCP_Sd,SBP,DBP,GLU,Urea,Smoke,LAD,LADI,RA,AO,MV_E,MV_A,AV,TR,PA,PV,LVIDs,LVIDsI,LVPWd,EDV,ESV,EF,SV,LVM,LVMI,TVI e,BSA,LVIDdmm,LADmm","DisplayText":"Sex,Age,Height,Weight,IVSB,IVSd,Rate,IVS-AO Angle,LVIDd,LVIDDI,MVCP_Sd,SBP,DBP,GLU,Urea,Smoke,LAD,LADI,RA,AO,MV_E,MV_A,AV,TR,PA,PV,LVIDs,LVIDsI,LVPWd,EDV,ESV,EF,SV,LVM,LVMI,TVI e,BSA,LVIDdmm,LADmm","Description":"[变量类型]连续型或分类型。[可选数量]单个或者多个","CanBeNull":true,"HasSeriesStructures":false},{"IsVirtual":false,"Name":"数值变量中的非正态分布","Binding":"var_nonnormal","ParaType":"FlowVariables","Editor":{"AllowEdit":false,"Source":"FromInPort:data_table_uri","ExcludedVarialbleParameterNames":[],"SourceValiableParameterNames":["选择数值变量"],"SingleSelected":false,"IsPassword":false,"TextValue":null,"EditorType":"FlowVariableSelector","Id":"bd876526-3010-4de1-8f99-67f78004063e","ParentId":null,"DisplayName":"数值变量中的非正态分布","PlaceHolder":null,"ForeignName":"Non-Normal Distribution Numerical Variables","Description":"选择数值变量里的变量，进行正态性检验","Binding":"var_nonnormal","MaskExpression":null,"CanBeNull":true,"VisibilityExpression":"false","ValueChangedAction":null,"ValueChangedParameter":null,"Value":null,"IsVirtual":false,"Disable":false},"Value":null,"DisplayText":null,"Description":"选择数值变量里的变量，进行正态性检验","CanBeNull":true,"HasSeriesStructures":false},{"IsVirtual":false,"Name":"选择分类变量","Binding":"var_cat","ParaType":"FlowVariables","Editor":{"AllowEdit":false,"Source":"FromInPort:data_table_uri","ExcludedVarialbleParameterNames":["选择分组变量","选择数值变量"],"SourceValiableParameterNames":[],"SingleSelected":false,"IsPassword":false,"TextValue":null,"EditorType":"FlowVariableSelector","Id":"2b9f5582-a64f-4a2b-8b05-e7353ac743dc","ParentId":null,"DisplayName":"选择分类变量","PlaceHolder":null,"ForeignName":"Categorical Variables","Description":"选择分类变量","Binding":"var_cat","MaskExpression":null,"CanBeNull":true,"VisibilityExpression":"false","ValueChangedAction":null,"ValueChangedParameter":null,"Value":null,"IsVirtual":false,"Disable":false},"Value":null,"DisplayText":null,"Description":"选择分类变量","CanBeNull":true,"HasSeriesStructures":false},{"IsVirtual":false,"Name":"选择Fisher精确检验的变量","Binding":"var_exact","ParaType":"FlowVariables","Editor":{"AllowEdit":false,"Source":"FromInPort:data_table_uri","ExcludedVarialbleParameterNames":[],"SourceValiableParameterNames":["选择分类变量"],"SingleSelected":false,"IsPassword":false,"TextValue":null,"EditorType":"FlowVariableSelector","Id":"8126f85c-931e-4482-937d-43b51cb7e294","ParentId":null,"DisplayName":"选择Fisher精确检验的变量","PlaceHolder":null,"ForeignName":"Fisher Exact Test Variables","Description":"选择分类变量里的小样本(N<=30)变量，进行Fisher检验","Binding":"var_exact","MaskExpression":null,"CanBeNull":true,"VisibilityExpression":"false","ValueChangedAction":null,"ValueChangedParameter":null,"Value":null,"IsVirtual":false,"Disable":false},"Value":null,"DisplayText":null,"Description":"选择分类变量里的小样本(N<=30)变量，进行Fisher检验","CanBeNull":true,"HasSeriesStructures":false},{"IsVirtual":false,"Name":"连续变量输出格式","Binding":"format","ParaType":"Single","Editor":{"Editable":false,"UseIndex":true,"MultiSelect":false,"Items":["Mean(SD)","Mean ± SD","Median (Min-Max)","Median (Q1-Q3)","Mean (95% CI)"],"IsPassword":false,"TextValue":"Median (Q1-Q3)","EditorType":"ComboEdit","Id":"7bf48f30-41e9-43c5-ac99-46062adf2316","ParentId":null,"DisplayName":"连续变量输出格式","PlaceHolder":null,"ForeignName":"Output Format","Description":"选择输出数值的格式","Binding":"format","MaskExpression":null,"CanBeNull":false,"VisibilityExpression":"true","ValueChangedAction":null,"ValueChangedParameter":null,"Value":"Median (Q1-Q3)","IsVirtual":false,"Disable":false},"Value":"4","DisplayText":"Median (Q1-Q3)","Description":"选择输出数值的格式","CanBeNull":false,"HasSeriesStructures":false},{"IsVirtual":false,"Name":"保留小数位数","Binding":"dec","ParaType":"Single","Editor":{"Editable":true,"UseIndex":false,"MultiSelect":false,"Items":["1","2","3","4"],"IsPassword":false,"TextValue":"3","EditorType":"ComboEdit","Id":"23af113e-f3e8-4502-b5d9-8d1eec9f137c","ParentId":null,"DisplayName":"保留小数位数","PlaceHolder":null,"ForeignName":"Number of Decimal Places","Description":"选择保留小数位数，1代表小数点1位。如果没有要选择的，可以输入一个整数，小数的位数","Binding":"dec","MaskExpression":null,"CanBeNull":false,"VisibilityExpression":"true","ValueChangedAction":null,"ValueChangedParameter":null,"Value":null,"IsVirtual":false,"Disable":false},"Value":"3","DisplayText":"3","Description":"选择保留小数位数，1代表小数点1位。如果没有要选择的，可以输入一个整数，小数的位数","CanBeNull":false,"HasSeriesStructures":false}],"UpStreamStatsDataStreams":[],"UnitResult":null,"InterfaceScriptFile":null,"FunctionScriptFile":null,"IsValid":false,"Status":"None","HasResult":false,"Ports":{"InPorts":[{"AllowMultiInput":true,"ClassType":"InputPort","ParentOutputPortIds":[],"ParentUnitIds":[],"Id":"StatsStreamPorts/485dc8c9-4a87-427c-9fe4-1c3d50272fef","PortType":"FLOW","PortColor":"#000000","PortShape":"Flow","Name":"流程","Code":"FlowIn","Description":"流程走向，仅传递上个节点的Id。","Disable":false,"UnitId":94,"Value":null,"LinkParameter":null},{"AllowMultiInput":false,"ClassType":"InputPort","ParentOutputPortIds":["StatsStreamPorts/1f6398f9-d851-4897-879a-efadfe8d9b54"],"ParentUnitIds":[75],"Id":"StatsStreamPorts/dcc7a311-d329-4ec0-8940-5a3d9b0d4682","PortType":"TSVURI","PortColor":"#0265C0","PortShape":"Square","Name":"数据集","Code":"data_table_uri","Description":"数据集URI","Disable":false,"UnitId":94,"Value":"E:\\Study\\shou yi shu ju ku\\BSH8.0\\BSH8.0\\DM_InterpolateNa_py_Plus_75\\DM_InterpolateNa_py.tsv","LinkParameter":null},{"AllowMultiInput":false,"ClassType":"InputPort","ParentOutputPortIds":[],"ParentUnitIds":[],"Id":"StatsStreamPorts/e72ea965-436d-4860-8bae-00957bf73ce3","PortType":"VARIABLETEXT","PortColor":"#F57C00","PortShape":"Rhombus","Name":"变量参数","Code":"var_all","Description":"要运算的变量","Disable":false,"UnitId":94,"Value":null,"LinkParameter":null},{"AllowMultiInput":false,"ClassType":"InputPort","ParentOutputPortIds":[],"ParentUnitIds":[],"Id":"StatsStreamPorts/8b2cb2c2-904c-44e7-a5f7-06cf4a1d520d","PortType":"VARIABLETEXT","PortColor":"#F57C00","PortShape":"Rhombus","Name":"分组变量","Code":"var_treatment","Description":"要运算的变量","Disable":false,"UnitId":94,"Value":null,"LinkParameter":null}],"OutPorts":[{"ClassType":"OutputPort","Id":"StatsStreamPorts/f058c50b-b47e-4f84-b9ce-38037640f723","PortType":"FLOW","PortColor":"#000000","PortShape":"Flow","Name":"流程","Code":"FlowOut","Description":"流程走向的出口。","Disable":false,"UnitId":0,"Value":null,"LinkParameter":null},{"ClassType":"OutputPort","Id":"StatsStreamPorts/f8567910-09ae-43ea-845b-1a8fec4839f6","PortType":"TSVURI","PortColor":"#0265C0","PortShape":"Square","Name":"输出上游数据集","Code":"URIResult","Description":"上游数据","Disable":false,"UnitId":0,"Value":"E:\\Study\\shou yi shu ju ku\\BSH8.0\\BSH8.0/DA_DescriptStatsDataAnalysis_r_Plus_94/data_table_for_downstream.tsv","LinkParameter":null}]},"UnitState":{"KeyValues":[],"ClassType":"UnitState"},"Content":null,"Result":{"SpuResultLocation":"E:\\Study\\shou yi shu ju ku\\BSH8.0\\BSH8.0\\DA_DescriptStatsDataAnalysis_r_Plus_94","ResultFiles":[],"JsonResultForDownstream":null},"NeedUpdate":false,"NeedUpdateInfo":null,"NeedRepeat":false,"LoopIndex":0,"LoopElement":null,"DomainId":"24235dd7-abb5-41a8-98dc-a147ced7eb2f","Id":"StatsProcessingUnits/24235dd7-abb5-41a8-98dc-a147ced7eb2f"},"StatsModuleInfoFlow":null,"IndexOfPlan":94,"IsReadyToRun":false,"InPorts":[{"AllowMultiInput":true,"ParentNodeIndexs":[],"ParentNodeIds":[],"ParentOutPortIds":[],"ClassType":"StatsStreamInPort","Id":"StatsStreamPorts/485dc8c9-4a87-427c-9fe4-1c3d50272fef","Name":"流程","Code":"FlowIn","Description":"流程走向，仅传递上个节点的Id。","BelongingNodeIndex":94,"BelongingNodeId":"StatsStreamNodes/3d2a8ce6-de06-4560-9082-59249715828a","PortType":"FLOW","PortColor":"#000000","PortShape":"Flow","Value":null,"Disable":false,"LinkParameter":null},{"AllowMultiInput":false,"ParentNodeIndexs":[75],"ParentNodeIds":["StatsStreamNodes/af0c077b-9e18-4f77-979e-f5a02a89903e"],"ParentOutPortIds":["StatsStreamPorts/1f6398f9-d851-4897-879a-efadfe8d9b54"],"ClassType":"StatsStreamInPort","Id":"StatsStreamPorts/dcc7a311-d329-4ec0-8940-5a3d9b0d4682","Name":"数据集","Code":"data_table_uri","Description":"数据集URI","BelongingNodeIndex":94,"BelongingNodeId":"StatsStreamNodes/3d2a8ce6-de06-4560-9082-59249715828a","PortType":"TSVURI","PortColor":"#0265C0","PortShape":"Square","Value":"E:\\Study\\shou yi shu ju ku\\BSH8.0\\BSH8.0\\DM_InterpolateNa_py_Plus_75\\DM_InterpolateNa_py.tsv","Disable":false,"LinkParameter":null},{"AllowMultiInput":false,"ParentNodeIndexs":[],"ParentNodeIds":[],"ParentOutPortIds":[],"ClassType":"StatsStreamInPort","Id":"StatsStreamPorts/e72ea965-436d-4860-8bae-00957bf73ce3","Name":"变量参数","Code":"var_all","Description":"要运算的变量","BelongingNodeIndex":94,"BelongingNodeId":"StatsStreamNodes/3d2a8ce6-de06-4560-9082-59249715828a","PortType":"VARIABLETEXT","PortColor":"#F57C00","PortShape":"Rhombus","Value":null,"Disable":false,"LinkParameter":null},{"AllowMultiInput":false,"ParentNodeIndexs":[],"ParentNodeIds":[],"ParentOutPortIds":[],"ClassType":"StatsStreamInPort","Id":"StatsStreamPorts/8b2cb2c2-904c-44e7-a5f7-06cf4a1d520d","Name":"分组变量","Code":"var_treatment","Description":"要运算的变量","BelongingNodeIndex":94,"BelongingNodeId":"StatsStreamNodes/3d2a8ce6-de06-4560-9082-59249715828a","PortType":"VARIABLETEXT","PortColor":"#F57C00","PortShape":"Rhombus","Value":null,"Disable":false,"LinkParameter":null}],"OutPorts":[{"ClassType":"StatsStreamOutPort","Id":"StatsStreamPorts/f058c50b-b47e-4f84-b9ce-38037640f723","Name":"流程","Code":"FlowOut","Description":"流程走向的出口。","BelongingNodeIndex":94,"BelongingNodeId":"StatsStreamNodes/3d2a8ce6-de06-4560-9082-59249715828a","PortType":"FLOW","PortColor":"#000000","PortShape":"Flow","Value":null,"Disable":false,"LinkParameter":null},{"ClassType":"StatsStreamOutPort","Id":"StatsStreamPorts/f8567910-09ae-43ea-845b-1a8fec4839f6","Name":"输出上游数据集","Code":"URIResult","Description":"上游数据","BelongingNodeIndex":94,"BelongingNodeId":"StatsStreamNodes/3d2a8ce6-de06-4560-9082-59249715828a","PortType":"TSVURI","PortColor":"#0265C0","PortShape":"Square","Value":"E:\\Study\\shou yi shu ju ku\\BSH8.0\\BSH8.0/DA_DescriptStatsDataAnalysis_r_Plus_94/data_table_for_downstream.tsv","Disable":false,"LinkParameter":null}],"Disable":false,"LogContents":[],"DomainId":"3d2a8ce6-de06-4560-9082-59249715828a","Id":"StatsStreamNodes/3d2a8ce6-de06-4560-9082-59249715828a"},{"Index":36,"ParentIds":["StatsStreamNodes/2b672a8b-3d1c-48f1-b360-8b81746d2a79"],"ParentIndexs":[39],"IsRoot":false,"IsRunning":false,"Level":0,"SubLevel":0,"StatsProcessingUnit":{"UnitType":"General","IndexOfPlan":95,"IdOfPlan":"DA_GLMLogistReg_r_Plus_95","ModuleInfo":{"Category":"数据分析","CategoryColor":"#E1BCA8","CanBeIndependent":true,"UnitType":"General","ProgrammingLanguage":"R","Name":"逻辑回归_Plus","ForeignName":"Logistic Regression","Code":"DA_GLMLogistReg_r_Plus","Description":"逻辑回归是一种用于解决二分类(0或1)问题的机器学习方法，用于估计某种事物的可能性。原理是用逻辑函数把线性回归的结果映射到(0,1),该模型中的参数或系数通常通过最大似然估计方法进行估算。\n用途：用于处理二元或多元分类问题。其主要目标是预测一个二元响应变量的可能性，基于一个或多个预测变量（可以是连续的，也可以是分类的）。\n参数：选择二分类因变量，和自变量","IsHidden":false,"AvailableUpstreamModules":[],"InvalidUpstreamModule":[],"Version":"1.0"},"Language":"R","Code":"DA_GLMLogistReg_r_Plus","WorkingPath":"E:\\Study\\shou yi shu ju ku\\BSH8.0\\BSH8.0","NeedSourceData":false,"IsSource":false,"Parameters":[{"IsVirtual":false,"Name":"因变量","Binding":"var_dependent","ParaType":"FlowVariables","Editor":{"AllowEdit":false,"Source":"FromInPort:data_table_uri","ExcludedVarialbleParameterNames":["自变量","权重变量"],"SourceValiableParameterNames":[],"SingleSelected":true,"IsPassword":false,"TextValue":"Group","EditorType":"FlowVariableSelector","Id":"9a325108-9878-4436-b783-93e1324258ea","ParentId":null,"DisplayName":"因变量","PlaceHolder":null,"ForeignName":"Dependent Variable","Description":"[变量类型]0和1的二分类型。[可选数量]单个","Binding":"var_dependent","MaskExpression":null,"CanBeNull":true,"VisibilityExpression":"true","ValueChangedAction":null,"ValueChangedParameter":null,"Value":"Group","IsVirtual":false,"Disable":false},"Value":"Group","DisplayText":"Group","Description":"[变量类型]0和1的二分类型。[可选数量]单个","CanBeNull":true,"HasSeriesStructures":false},{"IsVirtual":false,"Name":"自变量","Binding":"var_independent","ParaType":"FlowVariables","Editor":{"AllowEdit":false,"Source":"FromInPort:data_table_uri","ExcludedVarialbleParameterNames":["因变量","权重变量"],"SourceValiableParameterNames":[],"SingleSelected":false,"IsPassword":false,"TextValue":"IVS-AO Angle","EditorType":"FlowVariableSelector","Id":"6f162593-f32f-474e-a658-3c3be798ab19","ParentId":null,"DisplayName":"自变量","PlaceHolder":null,"ForeignName":"Independent Variable(s)","Description":"[变量类型]连续型或者分类型。[可选数量]单个或者多个。如果链接交互项设置节点，可以为空。","Binding":"var_independent","MaskExpression":null,"CanBeNull":true,"VisibilityExpression":"true","ValueChangedAction":null,"ValueChangedParameter":null,"Value":"IVS-AO Angle","IsVirtual":false,"Disable":false},"Value":"IVS-AO Angle","DisplayText":"IVS-AO Angle","Description":"[变量类型]连续型或者分类型。[可选数量]单个或者多个。如果链接交互项设置节点，可以为空。","CanBeNull":true,"HasSeriesStructures":false},{"IsVirtual":false,"Name":"权重变量","Binding":"var_weight","ParaType":"FlowVariables","Editor":{"AllowEdit":false,"Source":"FromInPort:data_table_uri","ExcludedVarialbleParameterNames":["自变量","因变量"],"SourceValiableParameterNames":[],"SingleSelected":true,"IsPassword":false,"TextValue":null,"EditorType":"FlowVariableSelector","Id":"868d62c2-8f0f-49ce-95a8-0cc60d54a8af","ParentId":null,"DisplayName":"权重变量","PlaceHolder":null,"ForeignName":"Weight Variable","Description":"[变量类型]连续型。[可选数量]单个或者为空","Binding":"var_weight","MaskExpression":null,"CanBeNull":true,"VisibilityExpression":"true","ValueChangedAction":null,"ValueChangedParameter":null,"Value":null,"IsVirtual":false,"Disable":false},"Value":null,"DisplayText":null,"Description":"[变量类型]连续型。[可选数量]单个或者为空","CanBeNull":true,"HasSeriesStructures":false},{"IsVirtual":false,"Name":"选择方法","Binding":"external_test","ParaType":"Single","Editor":{"Editable":false,"UseIndex":true,"MultiSelect":false,"Items":["逻辑回归","外部检验"],"IsPassword":false,"TextValue":"逻辑回归","EditorType":"ComboEdit","Id":"9e9f5c35-b016-48d5-a295-b64d66f66628","ParentId":null,"DisplayName":"选择方法","PlaceHolder":null,"ForeignName":"Select Method","Description":"选择不同方法，外部检验需要输入一个和模型数据一模一样的数据集","Binding":"external_test","MaskExpression":null,"CanBeNull":false,"VisibilityExpression":"true","ValueChangedAction":null,"ValueChangedParameter":null,"Value":null,"IsVirtual":false,"Disable":false},"Value":"1","DisplayText":"逻辑回归","Description":"选择不同方法，外部检验需要输入一个和模型数据一模一样的数据集","CanBeNull":false,"HasSeriesStructures":false},{"IsVirtual":false,"Name":"外部数据集","Binding":"external_Dataset_uri","ParaType":"Custom","Editor":{"AllowEdit":false,"CustomEditorName":"OpenFile","CustomEditorParameter":"所有数据格式文件|*.tsv;*.xlsx;*.csv;*.txt","SingleSelected":false,"ExcludedVarialbleParameterNames":[],"SourceValiableParameterNames":[],"IsPassword":false,"TextValue":null,"EditorType":"Custom","Id":"083468fa-dc96-459f-a517-6abdb432a182","ParentId":null,"DisplayName":"外部数据集","PlaceHolder":null,"ForeignName":"External Dataset","Description":"选择一个数据位置，数据集的结构和变量名必须和模型的一模一样，支持tsv,xlsx,csv和txt。","Binding":"external_Dataset_uri","MaskExpression":null,"CanBeNull":true,"VisibilityExpression":"[选择方法]=\"外部检验\"","ValueChangedAction":null,"ValueChangedParameter":null,"Value":null,"IsVirtual":false,"Disable":false},"Value":null,"DisplayText":null,"Description":"选择一个数据位置，数据集的结构和变量名必须和模型的一模一样，支持tsv,xlsx,csv和txt。","CanBeNull":true,"HasSeriesStructures":false}],"UpStreamStatsDataStreams":[],"UnitResult":null,"InterfaceScriptFile":null,"FunctionScriptFile":null,"IsValid":false,"Status":"None","HasResult":false,"Ports":{"InPorts":[{"AllowMultiInput":true,"ClassType":"InputPort","ParentOutputPortIds":[],"ParentUnitIds":[],"Id":"StatsStreamPorts/59b591f1-acea-4532-817a-c0db36df46b0","PortType":"FLOW","PortColor":"#000000","PortShape":"Flow","Name":"流程","Code":"FlowIn","Description":"流程走向，仅传递上个节点的Id。","Disable":false,"UnitId":95,"Value":null,"LinkParameter":null},{"AllowMultiInput":false,"ClassType":"InputPort","ParentOutputPortIds":["StatsStreamPorts/4435c000-fff4-413a-9ecb-e0a86c34ff6a"],"ParentUnitIds":[39],"Id":"StatsStreamPorts/0df07a6f-57b7-4a5a-8202-b566a76d9a44","PortType":"TSVURI","PortColor":"#0265C0","PortShape":"Square","Name":"数据集","Code":"data_table_uri","Description":"数据集URI","Disable":false,"UnitId":95,"Value":"E:\\Study\\shou yi shu ju ku\\BSH8.0\\BSH8.0\\DM_TransformVarType_py_Port_39/result_datatable.tsv","LinkParameter":null},{"AllowMultiInput":false,"ClassType":"InputPort","ParentOutputPortIds":[],"ParentUnitIds":[],"Id":"StatsStreamPorts/cac9e112-fc4b-46b3-b413-c8a2f2ceb961","PortType":"VARIABLELIST","PortColor":"#F57C00","PortShape":"Square","Name":"交互项公式","Code":"interact_fml","Description":"链接交互项公式","Disable":false,"UnitId":95,"Value":null,"LinkParameter":null},{"AllowMultiInput":false,"ClassType":"InputPort","ParentOutputPortIds":[],"ParentUnitIds":[],"Id":"StatsStreamPorts/d57c0874-777a-4fb8-9f2c-b25fd75efdca","PortType":"VARIABLETEXT","PortColor":"#F57C00","PortShape":"Rhombus","Name":"因变量参数","Code":"var_dependent","Description":"要运算的因变量","Disable":false,"UnitId":95,"Value":null,"LinkParameter":null},{"AllowMultiInput":false,"ClassType":"InputPort","ParentOutputPortIds":[],"ParentUnitIds":[],"Id":"StatsStreamPorts/53fe32ae-ae2a-495a-a079-a72078c1a2fa","PortType":"VARIABLETEXT","PortColor":"#F57C00","PortShape":"Rhombus","Name":"自变量参数","Code":"var_independent","Description":"要运算的变量","Disable":false,"UnitId":95,"Value":null,"LinkParameter":null}],"OutPorts":[{"ClassType":"OutputPort","Id":"StatsStreamPorts/b294cee6-0404-4bfe-b1da-4a96b8f6fbf9","PortType":"FLOW","PortColor":"#000000","PortShape":"Flow","Name":"流程","Code":"FlowOut","Description":"流程走向的出口。","Disable":false,"UnitId":0,"Value":null,"LinkParameter":null},{"ClassType":"OutputPort","Id":"StatsStreamPorts/847d83d2-ae15-4585-bd2e-375f83852cd0","PortType":"TSVURI","PortColor":"#0265C0","PortShape":"Square","Name":"上游数据集","Code":"URIResult","Description":"上游数据","Disable":false,"UnitId":0,"Value":"E:\\Study\\shou yi shu ju ku\\BSH8.0\\BSH8.0/DA_GLMLogistReg_r_Plus_95/data_table_for_downstream.tsv","LinkParameter":null},{"ClassType":"OutputPort","Id":"StatsStreamPorts/3dfa6ab6-0075-442c-8301-de1dee04838f","PortType":"TSVURI","PortColor":"#0265C0","PortShape":"Square","Name":"预测数据集","Code":"URIResultpred","Description":"逻辑回归预测结果表格","Disable":false,"UnitId":0,"Value":"E:\\Study\\shou yi shu ju ku\\BSH8.0\\BSH8.0/DA_GLMLogistReg_r_Plus_95/run_PredResponse.tsv","LinkParameter":null},{"ClassType":"OutputPort","Id":"StatsStreamPorts/fa688a7e-c641-4495-b7df-1633fe084d6f","PortType":"TSVURI","PortColor":"#0265C0","PortShape":"Square","Name":"外部验证预测数据集","Code":"URIExternalpred","Description":"逻辑回归外部验证预测结果表格","Disable":false,"UnitId":0,"Value":null,"LinkParameter":null},{"ClassType":"OutputPort","Id":"StatsStreamPorts/60d14e49-88be-4393-8dbe-7e5099cc96ea","PortType":"MODELRDSURI","PortColor":"#8ea1ab","PortShape":"Triangle","Name":"模型结果数据","Code":"ModelRdsURIResult","Description":"模型数据","Disable":false,"UnitId":0,"Value":"E:\\Study\\shou yi shu ju ku\\BSH8.0\\BSH8.0/DA_GLMLogistReg_r_Plus_95/model.rds","LinkParameter":null}]},"UnitState":{"KeyValues":[],"ClassType":"UnitState"},"Content":"angle","Result":{"SpuResultLocation":"E:\\Study\\shou yi shu ju ku\\BSH8.0\\BSH8.0\\DA_GLMLogistReg_r_Plus_95","ResultFiles":[],"JsonResultForDownstream":null},"NeedUpdate":false,"NeedUpdateInfo":null,"NeedRepeat":false,"LoopIndex":0,"LoopElement":null,"DomainId":"ada1638c-0861-4d59-b15f-6482f786a9f0","Id":"StatsProcessingUnits/ada1638c-0861-4d59-b15f-6482f786a9f0"},"StatsModuleInfoFlow":null,"IndexOfPlan":95,"IsReadyToRun":false,"InPorts":[{"AllowMultiInput":true,"ParentNodeIndexs":[],"ParentNodeIds":[],"ParentOutPortIds":[],"ClassType":"StatsStreamInPort","Id":"StatsStreamPorts/59b591f1-acea-4532-817a-c0db36df46b0","Name":"流程","Code":"FlowIn","Description":"流程走向，仅传递上个节点的Id。","BelongingNodeIndex":95,"BelongingNodeId":"StatsStreamNodes/942960a9-7d31-4736-aa6f-fb9a30a70b50","PortType":"FLOW","PortColor":"#000000","PortShape":"Flow","Value":null,"Disable":false,"LinkParameter":null},{"AllowMultiInput":false,"ParentNodeIndexs":[39],"ParentNodeIds":["StatsStreamNodes/2b672a8b-3d1c-48f1-b360-8b81746d2a79"],"ParentOutPortIds":["StatsStreamPorts/4435c000-fff4-413a-9ecb-e0a86c34ff6a"],"ClassType":"StatsStreamInPort","Id":"StatsStreamPorts/0df07a6f-57b7-4a5a-8202-b566a76d9a44","Name":"数据集","Code":"data_table_uri","Description":"数据集URI","BelongingNodeIndex":95,"BelongingNodeId":"StatsStreamNodes/942960a9-7d31-4736-aa6f-fb9a30a70b50","PortType":"TSVURI","PortColor":"#0265C0","PortShape":"Square","Value":"E:\\Study\\shou yi shu ju ku\\BSH8.0\\BSH8.0\\DM_TransformVarType_py_Port_39/result_datatable.tsv","Disable":false,"LinkParameter":null},{"AllowMultiInput":false,"ParentNodeIndexs":[],"ParentNodeIds":[],"ParentOutPortIds":[],"ClassType":"StatsStreamInPort","Id":"StatsStreamPorts/cac9e112-fc4b-46b3-b413-c8a2f2ceb961","Name":"交互项公式","Code":"interact_fml","Description":"链接交互项公式","BelongingNodeIndex":95,"BelongingNodeId":"StatsStreamNodes/942960a9-7d31-4736-aa6f-fb9a30a70b50","PortType":"VARIABLELIST","PortColor":"#F57C00","PortShape":"Square","Value":null,"Disable":false,"LinkParameter":null},{"AllowMultiInput":false,"ParentNodeIndexs":[],"ParentNodeIds":[],"ParentOutPortIds":[],"ClassType":"StatsStreamInPort","Id":"StatsStreamPorts/d57c0874-777a-4fb8-9f2c-b25fd75efdca","Name":"因变量参数","Code":"var_dependent","Description":"要运算的因变量","BelongingNodeIndex":95,"BelongingNodeId":"StatsStreamNodes/942960a9-7d31-4736-aa6f-fb9a30a70b50","PortType":"VARIABLETEXT","PortColor":"#F57C00","PortShape":"Rhombus","Value":null,"Disable":false,"LinkParameter":null},{"AllowMultiInput":false,"ParentNodeIndexs":[],"ParentNodeIds":[],"ParentOutPortIds":[],"ClassType":"StatsStreamInPort","Id":"StatsStreamPorts/53fe32ae-ae2a-495a-a079-a72078c1a2fa","Name":"自变量参数","Code":"var_independent","Description":"要运算的变量","BelongingNodeIndex":95,"BelongingNodeId":"StatsStreamNodes/942960a9-7d31-4736-aa6f-fb9a30a70b50","PortType":"VARIABLETEXT","PortColor":"#F57C00","PortShape":"Rhombus","Value":null,"Disable":false,"LinkParameter":null}],"OutPorts":[{"ClassType":"StatsStreamOutPort","Id":"StatsStreamPorts/b294cee6-0404-4bfe-b1da-4a96b8f6fbf9","Name":"流程","Code":"FlowOut","Description":"流程走向的出口。","BelongingNodeIndex":95,"BelongingNodeId":"StatsStreamNodes/942960a9-7d31-4736-aa6f-fb9a30a70b50","PortType":"FLOW","PortColor":"#000000","PortShape":"Flow","Value":null,"Disable":false,"LinkParameter":null},{"ClassType":"StatsStreamOutPort","Id":"StatsStreamPorts/847d83d2-ae15-4585-bd2e-375f83852cd0","Name":"上游数据集","Code":"URIResult","Description":"上游数据","BelongingNodeIndex":95,"BelongingNodeId":"StatsStreamNodes/942960a9-7d31-4736-aa6f-fb9a30a70b50","PortType":"TSVURI","PortColor":"#0265C0","PortShape":"Square","Value":"E:\\Study\\shou yi shu ju ku\\BSH8.0\\BSH8.0/DA_GLMLogistReg_r_Plus_95/data_table_for_downstream.tsv","Disable":false,"LinkParameter":null},{"ClassType":"StatsStreamOutPort","Id":"StatsStreamPorts/3dfa6ab6-0075-442c-8301-de1dee04838f","Name":"预测数据集","Code":"URIResultpred","Description":"逻辑回归预测结果表格","BelongingNodeIndex":95,"BelongingNodeId":"StatsStreamNodes/942960a9-7d31-4736-aa6f-fb9a30a70b50","PortType":"TSVURI","PortColor":"#0265C0","PortShape":"Square","Value":"E:\\Study\\shou yi shu ju ku\\BSH8.0\\BSH8.0/DA_GLMLogistReg_r_Plus_95/run_PredResponse.tsv","Disable":false,"LinkParameter":null},{"ClassType":"StatsStreamOutPort","Id":"StatsStreamPorts/fa688a7e-c641-4495-b7df-1633fe084d6f","Name":"外部验证预测数据集","Code":"URIExternalpred","Description":"逻辑回归外部验证预测结果表格","BelongingNodeIndex":95,"BelongingNodeId":"StatsStreamNodes/942960a9-7d31-4736-aa6f-fb9a30a70b50","PortType":"TSVURI","PortColor":"#0265C0","PortShape":"Square","Value":null,"Disable":false,"LinkParameter":null},{"ClassType":"StatsStreamOutPort","Id":"StatsStreamPorts/60d14e49-88be-4393-8dbe-7e5099cc96ea","Name":"模型结果数据","Code":"ModelRdsURIResult","Description":"模型数据","BelongingNodeIndex":95,"BelongingNodeId":"StatsStreamNodes/942960a9-7d31-4736-aa6f-fb9a30a70b50","PortType":"MODELRDSURI","PortColor":"#8ea1ab","PortShape":"Triangle","Value":"E:\\Study\\shou yi shu ju ku\\BSH8.0\\BSH8.0/DA_GLMLogistReg_r_Plus_95/model.rds","Disable":false,"LinkParameter":null}],"Disable":false,"LogContents":[],"DomainId":"942960a9-7d31-4736-aa6f-fb9a30a70b50","Id":"StatsStreamNodes/942960a9-7d31-4736-aa6f-fb9a30a70b50"},{"Index":37,"ParentIds":["StatsStreamNodes/2b672a8b-3d1c-48f1-b360-8b81746d2a79"],"ParentIndexs":[39],"IsRoot":false,"IsRunning":false,"Level":0,"SubLevel":0,"StatsProcessingUnit":{"UnitType":"General","IndexOfPlan":96,"IdOfPlan":"DA_GLMLogistReg_r_Plus_96","ModuleInfo":{"Category":"数据分析","CategoryColor":"#E1BCA8","CanBeIndependent":true,"UnitType":"General","ProgrammingLanguage":"R","Name":"逻辑回归_Plus","ForeignName":"Logistic Regression","Code":"DA_GLMLogistReg_r_Plus","Description":"逻辑回归是一种用于解决二分类(0或1)问题的机器学习方法，用于估计某种事物的可能性。原理是用逻辑函数把线性回归的结果映射到(0,1),该模型中的参数或系数通常通过最大似然估计方法进行估算。\n用途：用于处理二元或多元分类问题。其主要目标是预测一个二元响应变量的可能性，基于一个或多个预测变量（可以是连续的，也可以是分类的）。\n参数：选择二分类因变量，和自变量","IsHidden":false,"AvailableUpstreamModules":[],"InvalidUpstreamModule":[],"Version":"1.0"},"Language":"R","Code":"DA_GLMLogistReg_r_Plus","WorkingPath":"E:\\Study\\shou yi shu ju ku\\BSH8.0\\BSH8.0","NeedSourceData":false,"IsSource":false,"Parameters":[{"IsVirtual":false,"Name":"因变量","Binding":"var_dependent","ParaType":"FlowVariables","Editor":{"AllowEdit":false,"Source":"FromInPort:data_table_uri","ExcludedVarialbleParameterNames":["自变量","权重变量"],"SourceValiableParameterNames":[],"SingleSelected":true,"IsPassword":false,"TextValue":"Group","EditorType":"FlowVariableSelector","Id":"9a325108-9878-4436-b783-93e1324258ea","ParentId":null,"DisplayName":"因变量","PlaceHolder":null,"ForeignName":"Dependent Variable","Description":"[变量类型]0和1的二分类型。[可选数量]单个","Binding":"var_dependent","MaskExpression":null,"CanBeNull":true,"VisibilityExpression":"true","ValueChangedAction":null,"ValueChangedParameter":null,"Value":"Group","IsVirtual":false,"Disable":false},"Value":"Group","DisplayText":"Group","Description":"[变量类型]0和1的二分类型。[可选数量]单个","CanBeNull":true,"HasSeriesStructures":false},{"IsVirtual":false,"Name":"自变量","Binding":"var_independent","ParaType":"FlowVariables","Editor":{"AllowEdit":false,"Source":"FromInPort:data_table_uri","ExcludedVarialbleParameterNames":["因变量","权重变量"],"SourceValiableParameterNames":[],"SingleSelected":false,"IsPassword":false,"TextValue":"MVCP_Sd","EditorType":"FlowVariableSelector","Id":"6f162593-f32f-474e-a658-3c3be798ab19","ParentId":null,"DisplayName":"自变量","PlaceHolder":null,"ForeignName":"Independent Variable(s)","Description":"[变量类型]连续型或者分类型。[可选数量]单个或者多个。如果链接交互项设置节点，可以为空。","Binding":"var_independent","MaskExpression":null,"CanBeNull":true,"VisibilityExpression":"true","ValueChangedAction":null,"ValueChangedParameter":null,"Value":"MVCP_Sd","IsVirtual":false,"Disable":false},"Value":"MVCP_Sd","DisplayText":"MVCP_Sd","Description":"[变量类型]连续型或者分类型。[可选数量]单个或者多个。如果链接交互项设置节点，可以为空。","CanBeNull":true,"HasSeriesStructures":false},{"IsVirtual":false,"Name":"权重变量","Binding":"var_weight","ParaType":"FlowVariables","Editor":{"AllowEdit":false,"Source":"FromInPort:data_table_uri","ExcludedVarialbleParameterNames":["自变量","因变量"],"SourceValiableParameterNames":[],"SingleSelected":true,"IsPassword":false,"TextValue":null,"EditorType":"FlowVariableSelector","Id":"868d62c2-8f0f-49ce-95a8-0cc60d54a8af","ParentId":null,"DisplayName":"权重变量","PlaceHolder":null,"ForeignName":"Weight Variable","Description":"[变量类型]连续型。[可选数量]单个或者为空","Binding":"var_weight","MaskExpression":null,"CanBeNull":true,"VisibilityExpression":"true","ValueChangedAction":null,"ValueChangedParameter":null,"Value":null,"IsVirtual":false,"Disable":false},"Value":null,"DisplayText":null,"Description":"[变量类型]连续型。[可选数量]单个或者为空","CanBeNull":true,"HasSeriesStructures":false},{"IsVirtual":false,"Name":"选择方法","Binding":"external_test","ParaType":"Single","Editor":{"Editable":false,"UseIndex":true,"MultiSelect":false,"Items":["逻辑回归","外部检验"],"IsPassword":false,"TextValue":"逻辑回归","EditorType":"ComboEdit","Id":"9e9f5c35-b016-48d5-a295-b64d66f66628","ParentId":null,"DisplayName":"选择方法","PlaceHolder":null,"ForeignName":"Select Method","Description":"选择不同方法，外部检验需要输入一个和模型数据一模一样的数据集","Binding":"external_test","MaskExpression":null,"CanBeNull":false,"VisibilityExpression":"true","ValueChangedAction":null,"ValueChangedParameter":null,"Value":null,"IsVirtual":false,"Disable":false},"Value":"1","DisplayText":"逻辑回归","Description":"选择不同方法，外部检验需要输入一个和模型数据一模一样的数据集","CanBeNull":false,"HasSeriesStructures":false},{"IsVirtual":false,"Name":"外部数据集","Binding":"external_Dataset_uri","ParaType":"Custom","Editor":{"AllowEdit":false,"CustomEditorName":"OpenFile","CustomEditorParameter":"所有数据格式文件|*.tsv;*.xlsx;*.csv;*.txt","SingleSelected":false,"ExcludedVarialbleParameterNames":[],"SourceValiableParameterNames":[],"IsPassword":false,"TextValue":null,"EditorType":"Custom","Id":"083468fa-dc96-459f-a517-6abdb432a182","ParentId":null,"DisplayName":"外部数据集","PlaceHolder":null,"ForeignName":"External Dataset","Description":"选择一个数据位置，数据集的结构和变量名必须和模型的一模一样，支持tsv,xlsx,csv和txt。","Binding":"external_Dataset_uri","MaskExpression":null,"CanBeNull":true,"VisibilityExpression":"[选择方法]=\"外部检验\"","ValueChangedAction":null,"ValueChangedParameter":null,"Value":null,"IsVirtual":false,"Disable":false},"Value":null,"DisplayText":null,"Description":"选择一个数据位置，数据集的结构和变量名必须和模型的一模一样，支持tsv,xlsx,csv和txt。","CanBeNull":true,"HasSeriesStructures":false}],"UpStreamStatsDataStreams":[],"UnitResult":null,"InterfaceScriptFile":null,"FunctionScriptFile":null,"IsValid":false,"Status":"None","HasResult":false,"Ports":{"InPorts":[{"AllowMultiInput":true,"ClassType":"InputPort","ParentOutputPortIds":[],"ParentUnitIds":[],"Id":"StatsStreamPorts/569b600a-eef0-439d-b40b-5ced21404665","PortType":"FLOW","PortColor":"#000000","PortShape":"Flow","Name":"流程","Code":"FlowIn","Description":"流程走向，仅传递上个节点的Id。","Disable":false,"UnitId":96,"Value":null,"LinkParameter":null},{"AllowMultiInput":false,"ClassType":"InputPort","ParentOutputPortIds":["StatsStreamPorts/4435c000-fff4-413a-9ecb-e0a86c34ff6a"],"ParentUnitIds":[39],"Id":"StatsStreamPorts/99f189de-fdcc-4e16-bdeb-e6b43ff00b5a","PortType":"TSVURI","PortColor":"#0265C0","PortShape":"Square","Name":"数据集","Code":"data_table_uri","Description":"数据集URI","Disable":false,"UnitId":96,"Value":"E:\\Study\\shou yi shu ju ku\\BSH8.0\\BSH8.0\\DM_TransformVarType_py_Port_39/result_datatable.tsv","LinkParameter":null},{"AllowMultiInput":false,"ClassType":"InputPort","ParentOutputPortIds":[],"ParentUnitIds":[],"Id":"StatsStreamPorts/e91f406c-1ce4-4422-aceb-535785d0f44a","PortType":"VARIABLELIST","PortColor":"#F57C00","PortShape":"Square","Name":"交互项公式","Code":"interact_fml","Description":"链接交互项公式","Disable":false,"UnitId":96,"Value":null,"LinkParameter":null},{"AllowMultiInput":false,"ClassType":"InputPort","ParentOutputPortIds":[],"ParentUnitIds":[],"Id":"StatsStreamPorts/1b1edf2d-578f-43c7-829b-3f64b0447360","PortType":"VARIABLETEXT","PortColor":"#F57C00","PortShape":"Rhombus","Name":"因变量参数","Code":"var_dependent","Description":"要运算的因变量","Disable":false,"UnitId":96,"Value":null,"LinkParameter":null},{"AllowMultiInput":false,"ClassType":"InputPort","ParentOutputPortIds":[],"ParentUnitIds":[],"Id":"StatsStreamPorts/7eb81ac7-84c0-405a-9497-1935a229caf1","PortType":"VARIABLETEXT","PortColor":"#F57C00","PortShape":"Rhombus","Name":"自变量参数","Code":"var_independent","Description":"要运算的变量","Disable":false,"UnitId":96,"Value":null,"LinkParameter":null}],"OutPorts":[{"ClassType":"OutputPort","Id":"StatsStreamPorts/8ebc9f1f-bbb7-4425-b17f-7003b3bb70f2","PortType":"FLOW","PortColor":"#000000","PortShape":"Flow","Name":"流程","Code":"FlowOut","Description":"流程走向的出口。","Disable":false,"UnitId":0,"Value":null,"LinkParameter":null},{"ClassType":"OutputPort","Id":"StatsStreamPorts/0e18feeb-520e-4c9e-815a-a6f94741f96b","PortType":"TSVURI","PortColor":"#0265C0","PortShape":"Square","Name":"上游数据集","Code":"URIResult","Description":"上游数据","Disable":false,"UnitId":0,"Value":"E:\\Study\\shou yi shu ju ku\\BSH8.0\\BSH8.0/DA_GLMLogistReg_r_Plus_96/data_table_for_downstream.tsv","LinkParameter":null},{"ClassType":"OutputPort","Id":"StatsStreamPorts/6842f3d0-08b7-4918-922d-c9b974def770","PortType":"TSVURI","PortColor":"#0265C0","PortShape":"Square","Name":"预测数据集","Code":"URIResultpred","Description":"逻辑回归预测结果表格","Disable":false,"UnitId":0,"Value":"E:\\Study\\shou yi shu ju ku\\BSH8.0\\BSH8.0/DA_GLMLogistReg_r_Plus_96/run_PredResponse.tsv","LinkParameter":null},{"ClassType":"OutputPort","Id":"StatsStreamPorts/08540edd-e208-47ae-b042-ca6fe055c896","PortType":"TSVURI","PortColor":"#0265C0","PortShape":"Square","Name":"外部验证预测数据集","Code":"URIExternalpred","Description":"逻辑回归外部验证预测结果表格","Disable":false,"UnitId":0,"Value":null,"LinkParameter":null},{"ClassType":"OutputPort","Id":"StatsStreamPorts/740a83d4-69c8-4ef4-b4a2-3a31450af320","PortType":"MODELRDSURI","PortColor":"#8ea1ab","PortShape":"Triangle","Name":"模型结果数据","Code":"ModelRdsURIResult","Description":"模型数据","Disable":false,"UnitId":0,"Value":"E:\\Study\\shou yi shu ju ku\\BSH8.0\\BSH8.0/DA_GLMLogistReg_r_Plus_96/model.rds","LinkParameter":null}]},"UnitState":{"KeyValues":[],"ClassType":"UnitState"},"Content":"sd","Result":{"SpuResultLocation":"E:\\Study\\shou yi shu ju ku\\BSH8.0\\BSH8.0\\DA_GLMLogistReg_r_Plus_96","ResultFiles":[],"JsonResultForDownstream":null},"NeedUpdate":false,"NeedUpdateInfo":null,"NeedRepeat":false,"LoopIndex":0,"LoopElement":null,"DomainId":"28831a1a-8dd3-4434-97de-ddaa7820bc6c","Id":"StatsProcessingUnits/28831a1a-8dd3-4434-97de-ddaa7820bc6c"},"StatsModuleInfoFlow":null,"IndexOfPlan":96,"IsReadyToRun":false,"InPorts":[{"AllowMultiInput":true,"ParentNodeIndexs":[],"ParentNodeIds":[],"ParentOutPortIds":[],"ClassType":"StatsStreamInPort","Id":"StatsStreamPorts/569b600a-eef0-439d-b40b-5ced21404665","Name":"流程","Code":"FlowIn","Description":"流程走向，仅传递上个节点的Id。","BelongingNodeIndex":96,"BelongingNodeId":"StatsStreamNodes/e70256fc-41f7-4e8f-84b6-a1242e66deee","PortType":"FLOW","PortColor":"#000000","PortShape":"Flow","Value":null,"Disable":false,"LinkParameter":null},{"AllowMultiInput":false,"ParentNodeIndexs":[39],"ParentNodeIds":["StatsStreamNodes/2b672a8b-3d1c-48f1-b360-8b81746d2a79"],"ParentOutPortIds":["StatsStreamPorts/4435c000-fff4-413a-9ecb-e0a86c34ff6a"],"ClassType":"StatsStreamInPort","Id":"StatsStreamPorts/99f189de-fdcc-4e16-bdeb-e6b43ff00b5a","Name":"数据集","Code":"data_table_uri","Description":"数据集URI","BelongingNodeIndex":96,"BelongingNodeId":"StatsStreamNodes/e70256fc-41f7-4e8f-84b6-a1242e66deee","PortType":"TSVURI","PortColor":"#0265C0","PortShape":"Square","Value":"E:\\Study\\shou yi shu ju ku\\BSH8.0\\BSH8.0\\DM_TransformVarType_py_Port_39/result_datatable.tsv","Disable":false,"LinkParameter":null},{"AllowMultiInput":false,"ParentNodeIndexs":[],"ParentNodeIds":[],"ParentOutPortIds":[],"ClassType":"StatsStreamInPort","Id":"StatsStreamPorts/e91f406c-1ce4-4422-aceb-535785d0f44a","Name":"交互项公式","Code":"interact_fml","Description":"链接交互项公式","BelongingNodeIndex":96,"BelongingNodeId":"StatsStreamNodes/e70256fc-41f7-4e8f-84b6-a1242e66deee","PortType":"VARIABLELIST","PortColor":"#F57C00","PortShape":"Square","Value":null,"Disable":false,"LinkParameter":null},{"AllowMultiInput":false,"ParentNodeIndexs":[],"ParentNodeIds":[],"ParentOutPortIds":[],"ClassType":"StatsStreamInPort","Id":"StatsStreamPorts/1b1edf2d-578f-43c7-829b-3f64b0447360","Name":"因变量参数","Code":"var_dependent","Description":"要运算的因变量","BelongingNodeIndex":96,"BelongingNodeId":"StatsStreamNodes/e70256fc-41f7-4e8f-84b6-a1242e66deee","PortType":"VARIABLETEXT","PortColor":"#F57C00","PortShape":"Rhombus","Value":null,"Disable":false,"LinkParameter":null},{"AllowMultiInput":false,"ParentNodeIndexs":[],"ParentNodeIds":[],"ParentOutPortIds":[],"ClassType":"StatsStreamInPort","Id":"StatsStreamPorts/7eb81ac7-84c0-405a-9497-1935a229caf1","Name":"自变量参数","Code":"var_independent","Description":"要运算的变量","BelongingNodeIndex":96,"BelongingNodeId":"StatsStreamNodes/e70256fc-41f7-4e8f-84b6-a1242e66deee","PortType":"VARIABLETEXT","PortColor":"#F57C00","PortShape":"Rhombus","Value":null,"Disable":false,"LinkParameter":null}],"OutPorts":[{"ClassType":"StatsStreamOutPort","Id":"StatsStreamPorts/8ebc9f1f-bbb7-4425-b17f-7003b3bb70f2","Name":"流程","Code":"FlowOut","Description":"流程走向的出口。","BelongingNodeIndex":96,"BelongingNodeId":"StatsStreamNodes/e70256fc-41f7-4e8f-84b6-a1242e66deee","PortType":"FLOW","PortColor":"#000000","PortShape":"Flow","Value":null,"Disable":false,"LinkParameter":null},{"ClassType":"StatsStreamOutPort","Id":"StatsStreamPorts/0e18feeb-520e-4c9e-815a-a6f94741f96b","Name":"上游数据集","Code":"URIResult","Description":"上游数据","BelongingNodeIndex":96,"BelongingNodeId":"StatsStreamNodes/e70256fc-41f7-4e8f-84b6-a1242e66deee","PortType":"TSVURI","PortColor":"#0265C0","PortShape":"Square","Value":"E:\\Study\\shou yi shu ju ku\\BSH8.0\\BSH8.0/DA_GLMLogistReg_r_Plus_96/data_table_for_downstream.tsv","Disable":false,"LinkParameter":null},{"ClassType":"StatsStreamOutPort","Id":"StatsStreamPorts/6842f3d0-08b7-4918-922d-c9b974def770","Name":"预测数据集","Code":"URIResultpred","Description":"逻辑回归预测结果表格","BelongingNodeIndex":96,"BelongingNodeId":"StatsStreamNodes/e70256fc-41f7-4e8f-84b6-a1242e66deee","PortType":"TSVURI","PortColor":"#0265C0","PortShape":"Square","Value":"E:\\Study\\shou yi shu ju ku\\BSH8.0\\BSH8.0/DA_GLMLogistReg_r_Plus_96/run_PredResponse.tsv","Disable":false,"LinkParameter":null},{"ClassType":"StatsStreamOutPort","Id":"StatsStreamPorts/08540edd-e208-47ae-b042-ca6fe055c896","Name":"外部验证预测数据集","Code":"URIExternalpred","Description":"逻辑回归外部验证预测结果表格","BelongingNodeIndex":96,"BelongingNodeId":"StatsStreamNodes/e70256fc-41f7-4e8f-84b6-a1242e66deee","PortType":"TSVURI","PortColor":"#0265C0","PortShape":"Square","Value":null,"Disable":false,"LinkParameter":null},{"ClassType":"StatsStreamOutPort","Id":"StatsStreamPorts/740a83d4-69c8-4ef4-b4a2-3a31450af320","Name":"模型结果数据","Code":"ModelRdsURIResult","Description":"模型数据","BelongingNodeIndex":96,"BelongingNodeId":"StatsStreamNodes/e70256fc-41f7-4e8f-84b6-a1242e66deee","PortType":"MODELRDSURI","PortColor":"#8ea1ab","PortShape":"Triangle","Value":"E:\\Study\\shou yi shu ju ku\\BSH8.0\\BSH8.0/DA_GLMLogistReg_r_Plus_96/model.rds","Disable":false,"LinkParameter":null}],"Disable":false,"LogContents":[],"DomainId":"e70256fc-41f7-4e8f-84b6-a1242e66deee","Id":"StatsStreamNodes/e70256fc-41f7-4e8f-84b6-a1242e66deee"},{"Index":38,"ParentIds":["StatsStreamNodes/2b672a8b-3d1c-48f1-b360-8b81746d2a79"],"ParentIndexs":[39],"IsRoot":false,"IsRunning":false,"Level":0,"SubLevel":0,"StatsProcessingUnit":{"UnitType":"General","IndexOfPlan":97,"IdOfPlan":"DA_GLMLogistReg_r_Plus_97","ModuleInfo":{"Category":"数据分析","CategoryColor":"#E1BCA8","CanBeIndependent":true,"UnitType":"General","ProgrammingLanguage":"R","Name":"逻辑回归_Plus","ForeignName":"Logistic Regression","Code":"DA_GLMLogistReg_r_Plus","Description":"逻辑回归是一种用于解决二分类(0或1)问题的机器学习方法，用于估计某种事物的可能性。原理是用逻辑函数把线性回归的结果映射到(0,1),该模型中的参数或系数通常通过最大似然估计方法进行估算。\n用途：用于处理二元或多元分类问题。其主要目标是预测一个二元响应变量的可能性，基于一个或多个预测变量（可以是连续的，也可以是分类的）。\n参数：选择二分类因变量，和自变量","IsHidden":false,"AvailableUpstreamModules":[],"InvalidUpstreamModule":[],"Version":"1.0"},"Language":"R","Code":"DA_GLMLogistReg_r_Plus","WorkingPath":"E:\\Study\\shou yi shu ju ku\\BSH8.0\\BSH8.0","NeedSourceData":false,"IsSource":false,"Parameters":[{"IsVirtual":false,"Name":"因变量","Binding":"var_dependent","ParaType":"FlowVariables","Editor":{"AllowEdit":false,"Source":"FromInPort:data_table_uri","ExcludedVarialbleParameterNames":["自变量","权重变量"],"SourceValiableParameterNames":[],"SingleSelected":true,"IsPassword":false,"TextValue":"Group","EditorType":"FlowVariableSelector","Id":"9a325108-9878-4436-b783-93e1324258ea","ParentId":null,"DisplayName":"因变量","PlaceHolder":null,"ForeignName":"Dependent Variable","Description":"[变量类型]0和1的二分类型。[可选数量]单个","Binding":"var_dependent","MaskExpression":null,"CanBeNull":true,"VisibilityExpression":"true","ValueChangedAction":null,"ValueChangedParameter":null,"Value":"Group","IsVirtual":false,"Disable":false},"Value":"Group","DisplayText":"Group","Description":"[变量类型]0和1的二分类型。[可选数量]单个","CanBeNull":true,"HasSeriesStructures":false},{"IsVirtual":false,"Name":"自变量","Binding":"var_independent","ParaType":"FlowVariables","Editor":{"AllowEdit":false,"Source":"FromInPort:data_table_uri","ExcludedVarialbleParameterNames":["因变量","权重变量"],"SourceValiableParameterNames":[],"SingleSelected":false,"IsPassword":false,"TextValue":"LVMI","EditorType":"FlowVariableSelector","Id":"6f162593-f32f-474e-a658-3c3be798ab19","ParentId":null,"DisplayName":"自变量","PlaceHolder":null,"ForeignName":"Independent Variable(s)","Description":"[变量类型]连续型或者分类型。[可选数量]单个或者多个。如果链接交互项设置节点，可以为空。","Binding":"var_independent","MaskExpression":null,"CanBeNull":true,"VisibilityExpression":"true","ValueChangedAction":null,"ValueChangedParameter":null,"Value":"LVMI","IsVirtual":false,"Disable":false},"Value":"LVMI","DisplayText":"LVMI","Description":"[变量类型]连续型或者分类型。[可选数量]单个或者多个。如果链接交互项设置节点，可以为空。","CanBeNull":true,"HasSeriesStructures":false},{"IsVirtual":false,"Name":"权重变量","Binding":"var_weight","ParaType":"FlowVariables","Editor":{"AllowEdit":false,"Source":"FromInPort:data_table_uri","ExcludedVarialbleParameterNames":["自变量","因变量"],"SourceValiableParameterNames":[],"SingleSelected":true,"IsPassword":false,"TextValue":null,"EditorType":"FlowVariableSelector","Id":"868d62c2-8f0f-49ce-95a8-0cc60d54a8af","ParentId":null,"DisplayName":"权重变量","PlaceHolder":null,"ForeignName":"Weight Variable","Description":"[变量类型]连续型。[可选数量]单个或者为空","Binding":"var_weight","MaskExpression":null,"CanBeNull":true,"VisibilityExpression":"true","ValueChangedAction":null,"ValueChangedParameter":null,"Value":null,"IsVirtual":false,"Disable":false},"Value":null,"DisplayText":null,"Description":"[变量类型]连续型。[可选数量]单个或者为空","CanBeNull":true,"HasSeriesStructures":false},{"IsVirtual":false,"Name":"选择方法","Binding":"external_test","ParaType":"Single","Editor":{"Editable":false,"UseIndex":true,"MultiSelect":false,"Items":["逻辑回归","外部检验"],"IsPassword":false,"TextValue":"逻辑回归","EditorType":"ComboEdit","Id":"9e9f5c35-b016-48d5-a295-b64d66f66628","ParentId":null,"DisplayName":"选择方法","PlaceHolder":null,"ForeignName":"Select Method","Description":"选择不同方法，外部检验需要输入一个和模型数据一模一样的数据集","Binding":"external_test","MaskExpression":null,"CanBeNull":false,"VisibilityExpression":"true","ValueChangedAction":null,"ValueChangedParameter":null,"Value":null,"IsVirtual":false,"Disable":false},"Value":"1","DisplayText":"逻辑回归","Description":"选择不同方法，外部检验需要输入一个和模型数据一模一样的数据集","CanBeNull":false,"HasSeriesStructures":false},{"IsVirtual":false,"Name":"外部数据集","Binding":"external_Dataset_uri","ParaType":"Custom","Editor":{"AllowEdit":false,"CustomEditorName":"OpenFile","CustomEditorParameter":"所有数据格式文件|*.tsv;*.xlsx;*.csv;*.txt","SingleSelected":false,"ExcludedVarialbleParameterNames":[],"SourceValiableParameterNames":[],"IsPassword":false,"TextValue":null,"EditorType":"Custom","Id":"083468fa-dc96-459f-a517-6abdb432a182","ParentId":null,"DisplayName":"外部数据集","PlaceHolder":null,"ForeignName":"External Dataset","Description":"选择一个数据位置，数据集的结构和变量名必须和模型的一模一样，支持tsv,xlsx,csv和txt。","Binding":"external_Dataset_uri","MaskExpression":null,"CanBeNull":true,"VisibilityExpression":"[选择方法]=\"外部检验\"","ValueChangedAction":null,"ValueChangedParameter":null,"Value":null,"IsVirtual":false,"Disable":false},"Value":null,"DisplayText":null,"Description":"选择一个数据位置，数据集的结构和变量名必须和模型的一模一样，支持tsv,xlsx,csv和txt。","CanBeNull":true,"HasSeriesStructures":false}],"UpStreamStatsDataStreams":[],"UnitResult":null,"InterfaceScriptFile":null,"FunctionScriptFile":null,"IsValid":false,"Status":"None","HasResult":false,"Ports":{"InPorts":[{"AllowMultiInput":true,"ClassType":"InputPort","ParentOutputPortIds":[],"ParentUnitIds":[],"Id":"StatsStreamPorts/4d9deb14-627b-41de-810e-d4ae0b9b8aeb","PortType":"FLOW","PortColor":"#000000","PortShape":"Flow","Name":"流程","Code":"FlowIn","Description":"流程走向，仅传递上个节点的Id。","Disable":false,"UnitId":97,"Value":null,"LinkParameter":null},{"AllowMultiInput":false,"ClassType":"InputPort","ParentOutputPortIds":["StatsStreamPorts/4435c000-fff4-413a-9ecb-e0a86c34ff6a"],"ParentUnitIds":[39],"Id":"StatsStreamPorts/515809b4-a2ac-4284-a6c2-2b4d7cd07edd","PortType":"TSVURI","PortColor":"#0265C0","PortShape":"Square","Name":"数据集","Code":"data_table_uri","Description":"数据集URI","Disable":false,"UnitId":97,"Value":"E:\\Study\\shou yi shu ju ku\\BSH8.0\\BSH8.0\\DM_TransformVarType_py_Port_39/result_datatable.tsv","LinkParameter":null},{"AllowMultiInput":false,"ClassType":"InputPort","ParentOutputPortIds":[],"ParentUnitIds":[],"Id":"StatsStreamPorts/55695fc8-e9ba-4122-8d52-7eb8d209ff81","PortType":"VARIABLELIST","PortColor":"#F57C00","PortShape":"Square","Name":"交互项公式","Code":"interact_fml","Description":"链接交互项公式","Disable":false,"UnitId":97,"Value":null,"LinkParameter":null},{"AllowMultiInput":false,"ClassType":"InputPort","ParentOutputPortIds":[],"ParentUnitIds":[],"Id":"StatsStreamPorts/507f9ef4-bd83-4585-b3dd-20f160a9f91a","PortType":"VARIABLETEXT","PortColor":"#F57C00","PortShape":"Rhombus","Name":"因变量参数","Code":"var_dependent","Description":"要运算的因变量","Disable":false,"UnitId":97,"Value":null,"LinkParameter":null},{"AllowMultiInput":false,"ClassType":"InputPort","ParentOutputPortIds":[],"ParentUnitIds":[],"Id":"StatsStreamPorts/74b8c420-7707-4b7e-91f0-86afdca41335","PortType":"VARIABLETEXT","PortColor":"#F57C00","PortShape":"Rhombus","Name":"自变量参数","Code":"var_independent","Description":"要运算的变量","Disable":false,"UnitId":97,"Value":null,"LinkParameter":null}],"OutPorts":[{"ClassType":"OutputPort","Id":"StatsStreamPorts/9eae2300-44d1-4eb2-8ff1-5e677ff551c0","PortType":"FLOW","PortColor":"#000000","PortShape":"Flow","Name":"流程","Code":"FlowOut","Description":"流程走向的出口。","Disable":false,"UnitId":0,"Value":null,"LinkParameter":null},{"ClassType":"OutputPort","Id":"StatsStreamPorts/b195100c-a214-4d17-8e0c-109780b0eb57","PortType":"TSVURI","PortColor":"#0265C0","PortShape":"Square","Name":"上游数据集","Code":"URIResult","Description":"上游数据","Disable":false,"UnitId":0,"Value":"E:\\Study\\shou yi shu ju ku\\BSH8.0\\BSH8.0/DA_GLMLogistReg_r_Plus_97/data_table_for_downstream.tsv","LinkParameter":null},{"ClassType":"OutputPort","Id":"StatsStreamPorts/df005bb5-a213-41c6-bd26-4d5a3f42256e","PortType":"TSVURI","PortColor":"#0265C0","PortShape":"Square","Name":"预测数据集","Code":"URIResultpred","Description":"逻辑回归预测结果表格","Disable":false,"UnitId":0,"Value":"E:\\Study\\shou yi shu ju ku\\BSH8.0\\BSH8.0/DA_GLMLogistReg_r_Plus_97/run_PredResponse.tsv","LinkParameter":null},{"ClassType":"OutputPort","Id":"StatsStreamPorts/96d1f4cf-cfce-4751-a5ac-d8ae3f2c8495","PortType":"TSVURI","PortColor":"#0265C0","PortShape":"Square","Name":"外部验证预测数据集","Code":"URIExternalpred","Description":"逻辑回归外部验证预测结果表格","Disable":false,"UnitId":0,"Value":null,"LinkParameter":null},{"ClassType":"OutputPort","Id":"StatsStreamPorts/a6cc186c-ad2d-4a6e-a50a-8b86d3da446f","PortType":"MODELRDSURI","PortColor":"#8ea1ab","PortShape":"Triangle","Name":"模型结果数据","Code":"ModelRdsURIResult","Description":"模型数据","Disable":false,"UnitId":0,"Value":"E:\\Study\\shou yi shu ju ku\\BSH8.0\\BSH8.0/DA_GLMLogistReg_r_Plus_97/model.rds","LinkParameter":null}]},"UnitState":{"KeyValues":[],"ClassType":"UnitState"},"Content":"lvmi","Result":{"SpuResultLocation":"E:\\Study\\shou yi shu ju ku\\BSH8.0\\BSH8.0\\DA_GLMLogistReg_r_Plus_97","ResultFiles":[],"JsonResultForDownstream":null},"NeedUpdate":false,"NeedUpdateInfo":null,"NeedRepeat":false,"LoopIndex":0,"LoopElement":null,"DomainId":"595a9d6b-9b60-4f58-b4a0-37d5dc04d698","Id":"StatsProcessingUnits/595a9d6b-9b60-4f58-b4a0-37d5dc04d698"},"StatsModuleInfoFlow":null,"IndexOfPlan":97,"IsReadyToRun":false,"InPorts":[{"AllowMultiInput":true,"ParentNodeIndexs":[],"ParentNodeIds":[],"ParentOutPortIds":[],"ClassType":"StatsStreamInPort","Id":"StatsStreamPorts/4d9deb14-627b-41de-810e-d4ae0b9b8aeb","Name":"流程","Code":"FlowIn","Description":"流程走向，仅传递上个节点的Id。","BelongingNodeIndex":97,"BelongingNodeId":"StatsStreamNodes/c376d53d-b717-424c-a634-591fa2bcacbf","PortType":"FLOW","PortColor":"#000000","PortShape":"Flow","Value":null,"Disable":false,"LinkParameter":null},{"AllowMultiInput":false,"ParentNodeIndexs":[39],"ParentNodeIds":["StatsStreamNodes/2b672a8b-3d1c-48f1-b360-8b81746d2a79"],"ParentOutPortIds":["StatsStreamPorts/4435c000-fff4-413a-9ecb-e0a86c34ff6a"],"ClassType":"StatsStreamInPort","Id":"StatsStreamPorts/515809b4-a2ac-4284-a6c2-2b4d7cd07edd","Name":"数据集","Code":"data_table_uri","Description":"数据集URI","BelongingNodeIndex":97,"BelongingNodeId":"StatsStreamNodes/c376d53d-b717-424c-a634-591fa2bcacbf","PortType":"TSVURI","PortColor":"#0265C0","PortShape":"Square","Value":"E:\\Study\\shou yi shu ju ku\\BSH8.0\\BSH8.0\\DM_TransformVarType_py_Port_39/result_datatable.tsv","Disable":false,"LinkParameter":null},{"AllowMultiInput":false,"ParentNodeIndexs":[],"ParentNodeIds":[],"ParentOutPortIds":[],"ClassType":"StatsStreamInPort","Id":"StatsStreamPorts/55695fc8-e9ba-4122-8d52-7eb8d209ff81","Name":"交互项公式","Code":"interact_fml","Description":"链接交互项公式","BelongingNodeIndex":97,"BelongingNodeId":"StatsStreamNodes/c376d53d-b717-424c-a634-591fa2bcacbf","PortType":"VARIABLELIST","PortColor":"#F57C00","PortShape":"Square","Value":null,"Disable":false,"LinkParameter":null},{"AllowMultiInput":false,"ParentNodeIndexs":[],"ParentNodeIds":[],"ParentOutPortIds":[],"ClassType":"StatsStreamInPort","Id":"StatsStreamPorts/507f9ef4-bd83-4585-b3dd-20f160a9f91a","Name":"因变量参数","Code":"var_dependent","Description":"要运算的因变量","BelongingNodeIndex":97,"BelongingNodeId":"StatsStreamNodes/c376d53d-b717-424c-a634-591fa2bcacbf","PortType":"VARIABLETEXT","PortColor":"#F57C00","PortShape":"Rhombus","Value":null,"Disable":false,"LinkParameter":null},{"AllowMultiInput":false,"ParentNodeIndexs":[],"ParentNodeIds":[],"ParentOutPortIds":[],"ClassType":"StatsStreamInPort","Id":"StatsStreamPorts/74b8c420-7707-4b7e-91f0-86afdca41335","Name":"自变量参数","Code":"var_independent","Description":"要运算的变量","BelongingNodeIndex":97,"BelongingNodeId":"StatsStreamNodes/c376d53d-b717-424c-a634-591fa2bcacbf","PortType":"VARIABLETEXT","PortColor":"#F57C00","PortShape":"Rhombus","Value":null,"Disable":false,"LinkParameter":null}],"OutPorts":[{"ClassType":"StatsStreamOutPort","Id":"StatsStreamPorts/9eae2300-44d1-4eb2-8ff1-5e677ff551c0","Name":"流程","Code":"FlowOut","Description":"流程走向的出口。","BelongingNodeIndex":97,"BelongingNodeId":"StatsStreamNodes/c376d53d-b717-424c-a634-591fa2bcacbf","PortType":"FLOW","PortColor":"#000000","PortShape":"Flow","Value":null,"Disable":false,"LinkParameter":null},{"ClassType":"StatsStreamOutPort","Id":"StatsStreamPorts/b195100c-a214-4d17-8e0c-109780b0eb57","Name":"上游数据集","Code":"URIResult","Description":"上游数据","BelongingNodeIndex":97,"BelongingNodeId":"StatsStreamNodes/c376d53d-b717-424c-a634-591fa2bcacbf","PortType":"TSVURI","PortColor":"#0265C0","PortShape":"Square","Value":"E:\\Study\\shou yi shu ju ku\\BSH8.0\\BSH8.0/DA_GLMLogistReg_r_Plus_97/data_table_for_downstream.tsv","Disable":false,"LinkParameter":null},{"ClassType":"StatsStreamOutPort","Id":"StatsStreamPorts/df005bb5-a213-41c6-bd26-4d5a3f42256e","Name":"预测数据集","Code":"URIResultpred","Description":"逻辑回归预测结果表格","BelongingNodeIndex":97,"BelongingNodeId":"StatsStreamNodes/c376d53d-b717-424c-a634-591fa2bcacbf","PortType":"TSVURI","PortColor":"#0265C0","PortShape":"Square","Value":"E:\\Study\\shou yi shu ju ku\\BSH8.0\\BSH8.0/DA_GLMLogistReg_r_Plus_97/run_PredResponse.tsv","Disable":false,"LinkParameter":null},{"ClassType":"StatsStreamOutPort","Id":"StatsStreamPorts/96d1f4cf-cfce-4751-a5ac-d8ae3f2c8495","Name":"外部验证预测数据集","Code":"URIExternalpred","Description":"逻辑回归外部验证预测结果表格","BelongingNodeIndex":97,"BelongingNodeId":"StatsStreamNodes/c376d53d-b717-424c-a634-591fa2bcacbf","PortType":"TSVURI","PortColor":"#0265C0","PortShape":"Square","Value":null,"Disable":false,"LinkParameter":null},{"ClassType":"StatsStreamOutPort","Id":"StatsStreamPorts/a6cc186c-ad2d-4a6e-a50a-8b86d3da446f","Name":"模型结果数据","Code":"ModelRdsURIResult","Description":"模型数据","BelongingNodeIndex":97,"BelongingNodeId":"StatsStreamNodes/c376d53d-b717-424c-a634-591fa2bcacbf","PortType":"MODELRDSURI","PortColor":"#8ea1ab","PortShape":"Triangle","Value":"E:\\Study\\shou yi shu ju ku\\BSH8.0\\BSH8.0/DA_GLMLogistReg_r_Plus_97/model.rds","Disable":false,"LinkParameter":null}],"Disable":false,"LogContents":[],"DomainId":"c376d53d-b717-424c-a634-591fa2bcacbf","Id":"StatsStreamNodes/c376d53d-b717-424c-a634-591fa2bcacbf"},{"Index":39,"ParentIds":["StatsStreamNodes/2b672a8b-3d1c-48f1-b360-8b81746d2a79"],"ParentIndexs":[39],"IsRoot":false,"IsRunning":false,"Level":0,"SubLevel":0,"StatsProcessingUnit":{"UnitType":"General","IndexOfPlan":98,"IdOfPlan":"DA_GLMLogistReg_r_Plus_98","ModuleInfo":{"Category":"数据分析","CategoryColor":"#E1BCA8","CanBeIndependent":true,"UnitType":"General","ProgrammingLanguage":"R","Name":"逻辑回归_Plus","ForeignName":"Logistic Regression","Code":"DA_GLMLogistReg_r_Plus","Description":"逻辑回归是一种用于解决二分类(0或1)问题的机器学习方法，用于估计某种事物的可能性。原理是用逻辑函数把线性回归的结果映射到(0,1),该模型中的参数或系数通常通过最大似然估计方法进行估算。\n用途：用于处理二元或多元分类问题。其主要目标是预测一个二元响应变量的可能性，基于一个或多个预测变量（可以是连续的，也可以是分类的）。\n参数：选择二分类因变量，和自变量","IsHidden":false,"AvailableUpstreamModules":[],"InvalidUpstreamModule":[],"Version":"1.0"},"Language":"R","Code":"DA_GLMLogistReg_r_Plus","WorkingPath":"E:\\Study\\shou yi shu ju ku\\BSH8.0\\BSH8.0","NeedSourceData":false,"IsSource":false,"Parameters":[{"IsVirtual":false,"Name":"因变量","Binding":"var_dependent","ParaType":"FlowVariables","Editor":{"AllowEdit":false,"Source":"FromInPort:data_table_uri","ExcludedVarialbleParameterNames":["自变量","权重变量"],"SourceValiableParameterNames":[],"SingleSelected":true,"IsPassword":false,"TextValue":"Group","EditorType":"FlowVariableSelector","Id":"9a325108-9878-4436-b783-93e1324258ea","ParentId":null,"DisplayName":"因变量","PlaceHolder":null,"ForeignName":"Dependent Variable","Description":"[变量类型]0和1的二分类型。[可选数量]单个","Binding":"var_dependent","MaskExpression":null,"CanBeNull":true,"VisibilityExpression":"true","ValueChangedAction":null,"ValueChangedParameter":null,"Value":"Group","IsVirtual":false,"Disable":false},"Value":"Group","DisplayText":"Group","Description":"[变量类型]0和1的二分类型。[可选数量]单个","CanBeNull":true,"HasSeriesStructures":false},{"IsVirtual":false,"Name":"自变量","Binding":"var_independent","ParaType":"FlowVariables","Editor":{"AllowEdit":false,"Source":"FromInPort:data_table_uri","ExcludedVarialbleParameterNames":["因变量","权重变量"],"SourceValiableParameterNames":[],"SingleSelected":false,"IsPassword":false,"TextValue":"GLU","EditorType":"FlowVariableSelector","Id":"6f162593-f32f-474e-a658-3c3be798ab19","ParentId":null,"DisplayName":"自变量","PlaceHolder":null,"ForeignName":"Independent Variable(s)","Description":"[变量类型]连续型或者分类型。[可选数量]单个或者多个。如果链接交互项设置节点，可以为空。","Binding":"var_independent","MaskExpression":null,"CanBeNull":true,"VisibilityExpression":"true","ValueChangedAction":null,"ValueChangedParameter":null,"Value":"GLU","IsVirtual":false,"Disable":false},"Value":"GLU","DisplayText":"GLU","Description":"[变量类型]连续型或者分类型。[可选数量]单个或者多个。如果链接交互项设置节点，可以为空。","CanBeNull":true,"HasSeriesStructures":false},{"IsVirtual":false,"Name":"权重变量","Binding":"var_weight","ParaType":"FlowVariables","Editor":{"AllowEdit":false,"Source":"FromInPort:data_table_uri","ExcludedVarialbleParameterNames":["自变量","因变量"],"SourceValiableParameterNames":[],"SingleSelected":true,"IsPassword":false,"TextValue":null,"EditorType":"FlowVariableSelector","Id":"868d62c2-8f0f-49ce-95a8-0cc60d54a8af","ParentId":null,"DisplayName":"权重变量","PlaceHolder":null,"ForeignName":"Weight Variable","Description":"[变量类型]连续型。[可选数量]单个或者为空","Binding":"var_weight","MaskExpression":null,"CanBeNull":true,"VisibilityExpression":"true","ValueChangedAction":null,"ValueChangedParameter":null,"Value":null,"IsVirtual":false,"Disable":false},"Value":null,"DisplayText":null,"Description":"[变量类型]连续型。[可选数量]单个或者为空","CanBeNull":true,"HasSeriesStructures":false},{"IsVirtual":false,"Name":"选择方法","Binding":"external_test","ParaType":"Single","Editor":{"Editable":false,"UseIndex":true,"MultiSelect":false,"Items":["逻辑回归","外部检验"],"IsPassword":false,"TextValue":"逻辑回归","EditorType":"ComboEdit","Id":"9e9f5c35-b016-48d5-a295-b64d66f66628","ParentId":null,"DisplayName":"选择方法","PlaceHolder":null,"ForeignName":"Select Method","Description":"选择不同方法，外部检验需要输入一个和模型数据一模一样的数据集","Binding":"external_test","MaskExpression":null,"CanBeNull":false,"VisibilityExpression":"true","ValueChangedAction":null,"ValueChangedParameter":null,"Value":null,"IsVirtual":false,"Disable":false},"Value":"1","DisplayText":"逻辑回归","Description":"选择不同方法，外部检验需要输入一个和模型数据一模一样的数据集","CanBeNull":false,"HasSeriesStructures":false},{"IsVirtual":false,"Name":"外部数据集","Binding":"external_Dataset_uri","ParaType":"Custom","Editor":{"AllowEdit":false,"CustomEditorName":"OpenFile","CustomEditorParameter":"所有数据格式文件|*.tsv;*.xlsx;*.csv;*.txt","SingleSelected":false,"ExcludedVarialbleParameterNames":[],"SourceValiableParameterNames":[],"IsPassword":false,"TextValue":null,"EditorType":"Custom","Id":"083468fa-dc96-459f-a517-6abdb432a182","ParentId":null,"DisplayName":"外部数据集","PlaceHolder":null,"ForeignName":"External Dataset","Description":"选择一个数据位置，数据集的结构和变量名必须和模型的一模一样，支持tsv,xlsx,csv和txt。","Binding":"external_Dataset_uri","MaskExpression":null,"CanBeNull":true,"VisibilityExpression":"[选择方法]=\"外部检验\"","ValueChangedAction":null,"ValueChangedParameter":null,"Value":null,"IsVirtual":false,"Disable":false},"Value":null,"DisplayText":null,"Description":"选择一个数据位置，数据集的结构和变量名必须和模型的一模一样，支持tsv,xlsx,csv和txt。","CanBeNull":true,"HasSeriesStructures":false}],"UpStreamStatsDataStreams":[],"UnitResult":null,"InterfaceScriptFile":null,"FunctionScriptFile":null,"IsValid":false,"Status":"None","HasResult":false,"Ports":{"InPorts":[{"AllowMultiInput":true,"ClassType":"InputPort","ParentOutputPortIds":[],"ParentUnitIds":[],"Id":"StatsStreamPorts/806fdd8c-386e-4bb5-ac52-43a4d62d0e11","PortType":"FLOW","PortColor":"#000000","PortShape":"Flow","Name":"流程","Code":"FlowIn","Description":"流程走向，仅传递上个节点的Id。","Disable":false,"UnitId":98,"Value":null,"LinkParameter":null},{"AllowMultiInput":false,"ClassType":"InputPort","ParentOutputPortIds":["StatsStreamPorts/4435c000-fff4-413a-9ecb-e0a86c34ff6a"],"ParentUnitIds":[39],"Id":"StatsStreamPorts/dde2d988-f5b7-4745-847b-238efecc760a","PortType":"TSVURI","PortColor":"#0265C0","PortShape":"Square","Name":"数据集","Code":"data_table_uri","Description":"数据集URI","Disable":false,"UnitId":98,"Value":"E:\\Study\\shou yi shu ju ku\\BSH8.0\\BSH8.0\\DM_TransformVarType_py_Port_39/result_datatable.tsv","LinkParameter":null},{"AllowMultiInput":false,"ClassType":"InputPort","ParentOutputPortIds":[],"ParentUnitIds":[],"Id":"StatsStreamPorts/55bb1c30-75d9-4513-9d3f-fcedf5746b78","PortType":"VARIABLELIST","PortColor":"#F57C00","PortShape":"Square","Name":"交互项公式","Code":"interact_fml","Description":"链接交互项公式","Disable":false,"UnitId":98,"Value":null,"LinkParameter":null},{"AllowMultiInput":false,"ClassType":"InputPort","ParentOutputPortIds":[],"ParentUnitIds":[],"Id":"StatsStreamPorts/012b1d41-686f-4c02-9df0-4a3571b644b4","PortType":"VARIABLETEXT","PortColor":"#F57C00","PortShape":"Rhombus","Name":"因变量参数","Code":"var_dependent","Description":"要运算的因变量","Disable":false,"UnitId":98,"Value":null,"LinkParameter":null},{"AllowMultiInput":false,"ClassType":"InputPort","ParentOutputPortIds":[],"ParentUnitIds":[],"Id":"StatsStreamPorts/c6e217ac-f664-402f-a630-4d8dd8fb67f2","PortType":"VARIABLETEXT","PortColor":"#F57C00","PortShape":"Rhombus","Name":"自变量参数","Code":"var_independent","Description":"要运算的变量","Disable":false,"UnitId":98,"Value":null,"LinkParameter":null}],"OutPorts":[{"ClassType":"OutputPort","Id":"StatsStreamPorts/5ec3bc01-766f-44cd-9a6f-efe0eb15d40d","PortType":"FLOW","PortColor":"#000000","PortShape":"Flow","Name":"流程","Code":"FlowOut","Description":"流程走向的出口。","Disable":false,"UnitId":0,"Value":null,"LinkParameter":null},{"ClassType":"OutputPort","Id":"StatsStreamPorts/e5883c35-fddc-425c-ae6f-b9ed737f760c","PortType":"TSVURI","PortColor":"#0265C0","PortShape":"Square","Name":"上游数据集","Code":"URIResult","Description":"上游数据","Disable":false,"UnitId":0,"Value":"E:\\Study\\shou yi shu ju ku\\BSH8.0\\BSH8.0/DA_GLMLogistReg_r_Plus_98/data_table_for_downstream.tsv","LinkParameter":null},{"ClassType":"OutputPort","Id":"StatsStreamPorts/da538cce-8d6c-4e3d-a5e9-d86a2c244f10","PortType":"TSVURI","PortColor":"#0265C0","PortShape":"Square","Name":"预测数据集","Code":"URIResultpred","Description":"逻辑回归预测结果表格","Disable":false,"UnitId":0,"Value":"E:\\Study\\shou yi shu ju ku\\BSH8.0\\BSH8.0/DA_GLMLogistReg_r_Plus_98/run_PredResponse.tsv","LinkParameter":null},{"ClassType":"OutputPort","Id":"StatsStreamPorts/e4a281fd-9dd8-4e11-8341-77a2736d5af4","PortType":"TSVURI","PortColor":"#0265C0","PortShape":"Square","Name":"外部验证预测数据集","Code":"URIExternalpred","Description":"逻辑回归外部验证预测结果表格","Disable":false,"UnitId":0,"Value":null,"LinkParameter":null},{"ClassType":"OutputPort","Id":"StatsStreamPorts/364a66c3-7a21-4563-99b0-6ce70591ae7c","PortType":"MODELRDSURI","PortColor":"#8ea1ab","PortShape":"Triangle","Name":"模型结果数据","Code":"ModelRdsURIResult","Description":"模型数据","Disable":false,"UnitId":0,"Value":"E:\\Study\\shou yi shu ju ku\\BSH8.0\\BSH8.0/DA_GLMLogistReg_r_Plus_98/model.rds","LinkParameter":null}]},"UnitState":{"KeyValues":[],"ClassType":"UnitState"},"Content":"glu","Result":{"SpuResultLocation":"E:\\Study\\shou yi shu ju ku\\BSH8.0\\BSH8.0\\DA_GLMLogistReg_r_Plus_98","ResultFiles":[],"JsonResultForDownstream":null},"NeedUpdate":false,"NeedUpdateInfo":null,"NeedRepeat":false,"LoopIndex":0,"LoopElement":null,"DomainId":"84a28266-62c9-4ae9-b212-77697369670a","Id":"StatsProcessingUnits/84a28266-62c9-4ae9-b212-77697369670a"},"StatsModuleInfoFlow":null,"IndexOfPlan":98,"IsReadyToRun":false,"InPorts":[{"AllowMultiInput":true,"ParentNodeIndexs":[],"ParentNodeIds":[],"ParentOutPortIds":[],"ClassType":"StatsStreamInPort","Id":"StatsStreamPorts/806fdd8c-386e-4bb5-ac52-43a4d62d0e11","Name":"流程","Code":"FlowIn","Description":"流程走向，仅传递上个节点的Id。","BelongingNodeIndex":98,"BelongingNodeId":"StatsStreamNodes/accd167f-f9fd-400e-ad49-340ef76c163b","PortType":"FLOW","PortColor":"#000000","PortShape":"Flow","Value":null,"Disable":false,"LinkParameter":null},{"AllowMultiInput":false,"ParentNodeIndexs":[39],"ParentNodeIds":["StatsStreamNodes/2b672a8b-3d1c-48f1-b360-8b81746d2a79"],"ParentOutPortIds":["StatsStreamPorts/4435c000-fff4-413a-9ecb-e0a86c34ff6a"],"ClassType":"StatsStreamInPort","Id":"StatsStreamPorts/dde2d988-f5b7-4745-847b-238efecc760a","Name":"数据集","Code":"data_table_uri","Description":"数据集URI","BelongingNodeIndex":98,"BelongingNodeId":"StatsStreamNodes/accd167f-f9fd-400e-ad49-340ef76c163b","PortType":"TSVURI","PortColor":"#0265C0","PortShape":"Square","Value":"E:\\Study\\shou yi shu ju ku\\BSH8.0\\BSH8.0\\DM_TransformVarType_py_Port_39/result_datatable.tsv","Disable":false,"LinkParameter":null},{"AllowMultiInput":false,"ParentNodeIndexs":[],"ParentNodeIds":[],"ParentOutPortIds":[],"ClassType":"StatsStreamInPort","Id":"StatsStreamPorts/55bb1c30-75d9-4513-9d3f-fcedf5746b78","Name":"交互项公式","Code":"interact_fml","Description":"链接交互项公式","BelongingNodeIndex":98,"BelongingNodeId":"StatsStreamNodes/accd167f-f9fd-400e-ad49-340ef76c163b","PortType":"VARIABLELIST","PortColor":"#F57C00","PortShape":"Square","Value":null,"Disable":false,"LinkParameter":null},{"AllowMultiInput":false,"ParentNodeIndexs":[],"ParentNodeIds":[],"ParentOutPortIds":[],"ClassType":"StatsStreamInPort","Id":"StatsStreamPorts/012b1d41-686f-4c02-9df0-4a3571b644b4","Name":"因变量参数","Code":"var_dependent","Description":"要运算的因变量","BelongingNodeIndex":98,"BelongingNodeId":"StatsStreamNodes/accd167f-f9fd-400e-ad49-340ef76c163b","PortType":"VARIABLETEXT","PortColor":"#F57C00","PortShape":"Rhombus","Value":null,"Disable":false,"LinkParameter":null},{"AllowMultiInput":false,"ParentNodeIndexs":[],"ParentNodeIds":[],"ParentOutPortIds":[],"ClassType":"StatsStreamInPort","Id":"StatsStreamPorts/c6e217ac-f664-402f-a630-4d8dd8fb67f2","Name":"自变量参数","Code":"var_independent","Description":"要运算的变量","BelongingNodeIndex":98,"BelongingNodeId":"StatsStreamNodes/accd167f-f9fd-400e-ad49-340ef76c163b","PortType":"VARIABLETEXT","PortColor":"#F57C00","PortShape":"Rhombus","Value":null,"Disable":false,"LinkParameter":null}],"OutPorts":[{"ClassType":"StatsStreamOutPort","Id":"StatsStreamPorts/5ec3bc01-766f-44cd-9a6f-efe0eb15d40d","Name":"流程","Code":"FlowOut","Description":"流程走向的出口。","BelongingNodeIndex":98,"BelongingNodeId":"StatsStreamNodes/accd167f-f9fd-400e-ad49-340ef76c163b","PortType":"FLOW","PortColor":"#000000","PortShape":"Flow","Value":null,"Disable":false,"LinkParameter":null},{"ClassType":"StatsStreamOutPort","Id":"StatsStreamPorts/e5883c35-fddc-425c-ae6f-b9ed737f760c","Name":"上游数据集","Code":"URIResult","Description":"上游数据","BelongingNodeIndex":98,"BelongingNodeId":"StatsStreamNodes/accd167f-f9fd-400e-ad49-340ef76c163b","PortType":"TSVURI","PortColor":"#0265C0","PortShape":"Square","Value":"E:\\Study\\shou yi shu ju ku\\BSH8.0\\BSH8.0/DA_GLMLogistReg_r_Plus_98/data_table_for_downstream.tsv","Disable":false,"LinkParameter":null},{"ClassType":"StatsStreamOutPort","Id":"StatsStreamPorts/da538cce-8d6c-4e3d-a5e9-d86a2c244f10","Name":"预测数据集","Code":"URIResultpred","Description":"逻辑回归预测结果表格","BelongingNodeIndex":98,"BelongingNodeId":"StatsStreamNodes/accd167f-f9fd-400e-ad49-340ef76c163b","PortType":"TSVURI","PortColor":"#0265C0","PortShape":"Square","Value":"E:\\Study\\shou yi shu ju ku\\BSH8.0\\BSH8.0/DA_GLMLogistReg_r_Plus_98/run_PredResponse.tsv","Disable":false,"LinkParameter":null},{"ClassType":"StatsStreamOutPort","Id":"StatsStreamPorts/e4a281fd-9dd8-4e11-8341-77a2736d5af4","Name":"外部验证预测数据集","Code":"URIExternalpred","Description":"逻辑回归外部验证预测结果表格","BelongingNodeIndex":98,"BelongingNodeId":"StatsStreamNodes/accd167f-f9fd-400e-ad49-340ef76c163b","PortType":"TSVURI","PortColor":"#0265C0","PortShape":"Square","Value":null,"Disable":false,"LinkParameter":null},{"ClassType":"StatsStreamOutPort","Id":"StatsStreamPorts/364a66c3-7a21-4563-99b0-6ce70591ae7c","Name":"模型结果数据","Code":"ModelRdsURIResult","Description":"模型数据","BelongingNodeIndex":98,"BelongingNodeId":"StatsStreamNodes/accd167f-f9fd-400e-ad49-340ef76c163b","PortType":"MODELRDSURI","PortColor":"#8ea1ab","PortShape":"Triangle","Value":"E:\\Study\\shou yi shu ju ku\\BSH8.0\\BSH8.0/DA_GLMLogistReg_r_Plus_98/model.rds","Disable":false,"LinkParameter":null}],"Disable":false,"LogContents":[],"DomainId":"accd167f-f9fd-400e-ad49-340ef76c163b","Id":"StatsStreamNodes/accd167f-f9fd-400e-ad49-340ef76c163b"},{"Index":40,"ParentIds":["StatsStreamNodes/2b672a8b-3d1c-48f1-b360-8b81746d2a79"],"ParentIndexs":[39],"IsRoot":false,"IsRunning":false,"Level":0,"SubLevel":0,"StatsProcessingUnit":{"UnitType":"General","IndexOfPlan":99,"IdOfPlan":"DA_GLMLogistReg_r_Plus_99","ModuleInfo":{"Category":"数据分析","CategoryColor":"#E1BCA8","CanBeIndependent":true,"UnitType":"General","ProgrammingLanguage":"R","Name":"逻辑回归_Plus","ForeignName":"Logistic Regression","Code":"DA_GLMLogistReg_r_Plus","Description":"逻辑回归是一种用于解决二分类(0或1)问题的机器学习方法，用于估计某种事物的可能性。原理是用逻辑函数把线性回归的结果映射到(0,1),该模型中的参数或系数通常通过最大似然估计方法进行估算。\n用途：用于处理二元或多元分类问题。其主要目标是预测一个二元响应变量的可能性，基于一个或多个预测变量（可以是连续的，也可以是分类的）。\n参数：选择二分类因变量，和自变量","IsHidden":false,"AvailableUpstreamModules":[],"InvalidUpstreamModule":[],"Version":"1.0"},"Language":"R","Code":"DA_GLMLogistReg_r_Plus","WorkingPath":"E:\\Study\\shou yi shu ju ku\\BSH8.0\\BSH8.0","NeedSourceData":false,"IsSource":false,"Parameters":[{"IsVirtual":false,"Name":"因变量","Binding":"var_dependent","ParaType":"FlowVariables","Editor":{"AllowEdit":false,"Source":"FromInPort:data_table_uri","ExcludedVarialbleParameterNames":["自变量","权重变量"],"SourceValiableParameterNames":[],"SingleSelected":true,"IsPassword":false,"TextValue":"Group","EditorType":"FlowVariableSelector","Id":"9a325108-9878-4436-b783-93e1324258ea","ParentId":null,"DisplayName":"因变量","PlaceHolder":null,"ForeignName":"Dependent Variable","Description":"[变量类型]0和1的二分类型。[可选数量]单个","Binding":"var_dependent","MaskExpression":null,"CanBeNull":true,"VisibilityExpression":"true","ValueChangedAction":null,"ValueChangedParameter":null,"Value":"Group","IsVirtual":false,"Disable":false},"Value":"Group","DisplayText":"Group","Description":"[变量类型]0和1的二分类型。[可选数量]单个","CanBeNull":true,"HasSeriesStructures":false},{"IsVirtual":false,"Name":"自变量","Binding":"var_independent","ParaType":"FlowVariables","Editor":{"AllowEdit":false,"Source":"FromInPort:data_table_uri","ExcludedVarialbleParameterNames":["因变量","权重变量"],"SourceValiableParameterNames":[],"SingleSelected":false,"IsPassword":false,"TextValue":"DBP","EditorType":"FlowVariableSelector","Id":"6f162593-f32f-474e-a658-3c3be798ab19","ParentId":null,"DisplayName":"自变量","PlaceHolder":null,"ForeignName":"Independent Variable(s)","Description":"[变量类型]连续型或者分类型。[可选数量]单个或者多个。如果链接交互项设置节点，可以为空。","Binding":"var_independent","MaskExpression":null,"CanBeNull":true,"VisibilityExpression":"true","ValueChangedAction":null,"ValueChangedParameter":null,"Value":"DBP","IsVirtual":false,"Disable":false},"Value":"DBP","DisplayText":"DBP","Description":"[变量类型]连续型或者分类型。[可选数量]单个或者多个。如果链接交互项设置节点，可以为空。","CanBeNull":true,"HasSeriesStructures":false},{"IsVirtual":false,"Name":"权重变量","Binding":"var_weight","ParaType":"FlowVariables","Editor":{"AllowEdit":false,"Source":"FromInPort:data_table_uri","ExcludedVarialbleParameterNames":["自变量","因变量"],"SourceValiableParameterNames":[],"SingleSelected":true,"IsPassword":false,"TextValue":null,"EditorType":"FlowVariableSelector","Id":"868d62c2-8f0f-49ce-95a8-0cc60d54a8af","ParentId":null,"DisplayName":"权重变量","PlaceHolder":null,"ForeignName":"Weight Variable","Description":"[变量类型]连续型。[可选数量]单个或者为空","Binding":"var_weight","MaskExpression":null,"CanBeNull":true,"VisibilityExpression":"true","ValueChangedAction":null,"ValueChangedParameter":null,"Value":null,"IsVirtual":false,"Disable":false},"Value":null,"DisplayText":null,"Description":"[变量类型]连续型。[可选数量]单个或者为空","CanBeNull":true,"HasSeriesStructures":false},{"IsVirtual":false,"Name":"选择方法","Binding":"external_test","ParaType":"Single","Editor":{"Editable":false,"UseIndex":true,"MultiSelect":false,"Items":["逻辑回归","外部检验"],"IsPassword":false,"TextValue":"逻辑回归","EditorType":"ComboEdit","Id":"9e9f5c35-b016-48d5-a295-b64d66f66628","ParentId":null,"DisplayName":"选择方法","PlaceHolder":null,"ForeignName":"Select Method","Description":"选择不同方法，外部检验需要输入一个和模型数据一模一样的数据集","Binding":"external_test","MaskExpression":null,"CanBeNull":false,"VisibilityExpression":"true","ValueChangedAction":null,"ValueChangedParameter":null,"Value":null,"IsVirtual":false,"Disable":false},"Value":"1","DisplayText":"逻辑回归","Description":"选择不同方法，外部检验需要输入一个和模型数据一模一样的数据集","CanBeNull":false,"HasSeriesStructures":false},{"IsVirtual":false,"Name":"外部数据集","Binding":"external_Dataset_uri","ParaType":"Custom","Editor":{"AllowEdit":false,"CustomEditorName":"OpenFile","CustomEditorParameter":"所有数据格式文件|*.tsv;*.xlsx;*.csv;*.txt","SingleSelected":false,"ExcludedVarialbleParameterNames":[],"SourceValiableParameterNames":[],"IsPassword":false,"TextValue":null,"EditorType":"Custom","Id":"083468fa-dc96-459f-a517-6abdb432a182","ParentId":null,"DisplayName":"外部数据集","PlaceHolder":null,"ForeignName":"External Dataset","Description":"选择一个数据位置，数据集的结构和变量名必须和模型的一模一样，支持tsv,xlsx,csv和txt。","Binding":"external_Dataset_uri","MaskExpression":null,"CanBeNull":true,"VisibilityExpression":"[选择方法]=\"外部检验\"","ValueChangedAction":null,"ValueChangedParameter":null,"Value":null,"IsVirtual":false,"Disable":false},"Value":null,"DisplayText":null,"Description":"选择一个数据位置，数据集的结构和变量名必须和模型的一模一样，支持tsv,xlsx,csv和txt。","CanBeNull":true,"HasSeriesStructures":false}],"UpStreamStatsDataStreams":[],"UnitResult":null,"InterfaceScriptFile":null,"FunctionScriptFile":null,"IsValid":false,"Status":"None","HasResult":false,"Ports":{"InPorts":[{"AllowMultiInput":true,"ClassType":"InputPort","ParentOutputPortIds":[],"ParentUnitIds":[],"Id":"StatsStreamPorts/d718158c-2e98-4597-b4bb-e6edd03bcae3","PortType":"FLOW","PortColor":"#000000","PortShape":"Flow","Name":"流程","Code":"FlowIn","Description":"流程走向，仅传递上个节点的Id。","Disable":false,"UnitId":99,"Value":null,"LinkParameter":null},{"AllowMultiInput":false,"ClassType":"InputPort","ParentOutputPortIds":["StatsStreamPorts/4435c000-fff4-413a-9ecb-e0a86c34ff6a"],"ParentUnitIds":[39],"Id":"StatsStreamPorts/c6caf7b3-4d94-43d5-a733-9e1b960d5196","PortType":"TSVURI","PortColor":"#0265C0","PortShape":"Square","Name":"数据集","Code":"data_table_uri","Description":"数据集URI","Disable":false,"UnitId":99,"Value":"E:\\Study\\shou yi shu ju ku\\BSH8.0\\BSH8.0\\DM_TransformVarType_py_Port_39/result_datatable.tsv","LinkParameter":null},{"AllowMultiInput":false,"ClassType":"InputPort","ParentOutputPortIds":[],"ParentUnitIds":[],"Id":"StatsStreamPorts/57aeede4-1c5d-4347-8e81-97b933ac8d32","PortType":"VARIABLELIST","PortColor":"#F57C00","PortShape":"Square","Name":"交互项公式","Code":"interact_fml","Description":"链接交互项公式","Disable":false,"UnitId":99,"Value":null,"LinkParameter":null},{"AllowMultiInput":false,"ClassType":"InputPort","ParentOutputPortIds":[],"ParentUnitIds":[],"Id":"StatsStreamPorts/9f54aa13-f0bf-4661-b4a6-904ad8de97b7","PortType":"VARIABLETEXT","PortColor":"#F57C00","PortShape":"Rhombus","Name":"因变量参数","Code":"var_dependent","Description":"要运算的因变量","Disable":false,"UnitId":99,"Value":null,"LinkParameter":null},{"AllowMultiInput":false,"ClassType":"InputPort","ParentOutputPortIds":[],"ParentUnitIds":[],"Id":"StatsStreamPorts/9a91d8fa-fd1c-44a0-9bea-32511d3ccae6","PortType":"VARIABLETEXT","PortColor":"#F57C00","PortShape":"Rhombus","Name":"自变量参数","Code":"var_independent","Description":"要运算的变量","Disable":false,"UnitId":99,"Value":null,"LinkParameter":null}],"OutPorts":[{"ClassType":"OutputPort","Id":"StatsStreamPorts/30ccefd1-0988-4a97-b719-3ee276e3c20f","PortType":"FLOW","PortColor":"#000000","PortShape":"Flow","Name":"流程","Code":"FlowOut","Description":"流程走向的出口。","Disable":false,"UnitId":0,"Value":null,"LinkParameter":null},{"ClassType":"OutputPort","Id":"StatsStreamPorts/f2cbb6af-b65b-4897-8334-c54d1cb4701d","PortType":"TSVURI","PortColor":"#0265C0","PortShape":"Square","Name":"上游数据集","Code":"URIResult","Description":"上游数据","Disable":false,"UnitId":0,"Value":"E:\\Study\\shou yi shu ju ku\\BSH8.0\\BSH8.0/DA_GLMLogistReg_r_Plus_99/data_table_for_downstream.tsv","LinkParameter":null},{"ClassType":"OutputPort","Id":"StatsStreamPorts/cbf18e26-f71c-426e-88d2-57e96a2aa3aa","PortType":"TSVURI","PortColor":"#0265C0","PortShape":"Square","Name":"预测数据集","Code":"URIResultpred","Description":"逻辑回归预测结果表格","Disable":false,"UnitId":0,"Value":"E:\\Study\\shou yi shu ju ku\\BSH8.0\\BSH8.0/DA_GLMLogistReg_r_Plus_99/run_PredResponse.tsv","LinkParameter":null},{"ClassType":"OutputPort","Id":"StatsStreamPorts/810419ff-75d6-4807-a0d8-6ff54c0db089","PortType":"TSVURI","PortColor":"#0265C0","PortShape":"Square","Name":"外部验证预测数据集","Code":"URIExternalpred","Description":"逻辑回归外部验证预测结果表格","Disable":false,"UnitId":0,"Value":null,"LinkParameter":null},{"ClassType":"OutputPort","Id":"StatsStreamPorts/c84af5ac-6ed1-4369-8447-05cbf6d90c30","PortType":"MODELRDSURI","PortColor":"#8ea1ab","PortShape":"Triangle","Name":"模型结果数据","Code":"ModelRdsURIResult","Description":"模型数据","Disable":false,"UnitId":0,"Value":"E:\\Study\\shou yi shu ju ku\\BSH8.0\\BSH8.0/DA_GLMLogistReg_r_Plus_99/model.rds","LinkParameter":null}]},"UnitState":{"KeyValues":[],"ClassType":"UnitState"},"Content":"DBP","Result":{"SpuResultLocation":"E:\\Study\\shou yi shu ju ku\\BSH8.0\\BSH8.0\\DA_GLMLogistReg_r_Plus_99","ResultFiles":[],"JsonResultForDownstream":null},"NeedUpdate":false,"NeedUpdateInfo":null,"NeedRepeat":false,"LoopIndex":0,"LoopElement":null,"DomainId":"45614e91-980f-4afa-bc92-64e12f133406","Id":"StatsProcessingUnits/45614e91-980f-4afa-bc92-64e12f133406"},"StatsModuleInfoFlow":null,"IndexOfPlan":99,"IsReadyToRun":false,"InPorts":[{"AllowMultiInput":true,"ParentNodeIndexs":[],"ParentNodeIds":[],"ParentOutPortIds":[],"ClassType":"StatsStreamInPort","Id":"StatsStreamPorts/d718158c-2e98-4597-b4bb-e6edd03bcae3","Name":"流程","Code":"FlowIn","Description":"流程走向，仅传递上个节点的Id。","BelongingNodeIndex":99,"BelongingNodeId":"StatsStreamNodes/689fbeec-42fe-4255-9936-00e674a93cba","PortType":"FLOW","PortColor":"#000000","PortShape":"Flow","Value":null,"Disable":false,"LinkParameter":null},{"AllowMultiInput":false,"ParentNodeIndexs":[39],"ParentNodeIds":["StatsStreamNodes/2b672a8b-3d1c-48f1-b360-8b81746d2a79"],"ParentOutPortIds":["StatsStreamPorts/4435c000-fff4-413a-9ecb-e0a86c34ff6a"],"ClassType":"StatsStreamInPort","Id":"StatsStreamPorts/c6caf7b3-4d94-43d5-a733-9e1b960d5196","Name":"数据集","Code":"data_table_uri","Description":"数据集URI","BelongingNodeIndex":99,"BelongingNodeId":"StatsStreamNodes/689fbeec-42fe-4255-9936-00e674a93cba","PortType":"TSVURI","PortColor":"#0265C0","PortShape":"Square","Value":"E:\\Study\\shou yi shu ju ku\\BSH8.0\\BSH8.0\\DM_TransformVarType_py_Port_39/result_datatable.tsv","Disable":false,"LinkParameter":null},{"AllowMultiInput":false,"ParentNodeIndexs":[],"ParentNodeIds":[],"ParentOutPortIds":[],"ClassType":"StatsStreamInPort","Id":"StatsStreamPorts/57aee
[truncated: 841,312 more chars]
